# Supplementary material for: Supra­molecular inter­actions in a 1:1 co-crystal of acridine and 3-chloro­thio­phene-2-carb­oxy­lic acid
Source: Acta Crystallogr E Crystallogr Commun. 2016 Apr 8;72(Pt 5):659–62. doi: 10.1107/S2056989016005685 (PMC4908530; doi:10.1107/S2056989016005685)
Supplement: Supplementary file 1 [file e-72-00659-sup1.cif]

##############################################################################
#                                                                            #
# This CIF contains the data in a paper accepted for publication in          #
# Acta Crystallographica Section E. It conforms to the requirements of       #
# Notes for Authors for Acta Crystallographica Section E, and has been       #
# peer reviewed under the auspices of the IUCr Commission on Journals.       #
#                                                                            #
# Full details of the Crystallographic Information File format               #
# are given in the paper "The Crystallographic Information File (CIF):       #
# a New Standard Archive File for Crystallography" by S. R. Hall, F. H.      #
# Allen and I. D. Brown [Acta Cryst. (1991), A47, 655-685].                  #
#                                                                            #
# The current version of the core CIF dictionary is obtainable from          #
# ftp://ftp.iucr.org/pub/cif_core.dic.                                       #
#                                                                            #
# Software is freely available for graphical display of the structure(s)     #
# in this CIF. For information consult the CIF software page                 #
# http://www.iucr.org/resources/cif/software.                                #
#                                                                            #
# This file may be used for bona fide research purposes within the           #
# scientific community so long as proper attribution is given to the journal # 
# article from which it was obtained.                                        #
#                                                                            #
##############################################################################
data_I
_database_code_depnum_ccdc_archive 'CCDC 1472507'
_audit_creation_method     'SHELXL-2014/7'
_journal_date_recd_electronic     2016-03-31
_journal_date_accepted     2016-04-06
_journal_name_full     'Acta Crystallographica, Section E'
_journal_year     2016
_journal_volume     72
_journal_issue      5
_journal_page_first     659
_journal_page_last     662
_journal_paper_category     GO
_journal_paper_doi     10.1107/S2056989016005685
_journal_coeditor_code     HG5473
_publ_contact_author_name     'Packianathan Thomas Muthiah'
_publ_contact_author_address
;
School of Chemistry, Bharathidasan University, Tiruchirappalli 620 024,
Tamilnadu, India
;
_publ_contact_author_email     tommtrichy@yahoo.co.in
_publ_contact_author_fax     ?
_publ_contact_author_phone     ?
_publ_section_title
;
Supramolecular interactions in a 1:1 co-crystal of acridine and
3-chlorothiophene-2-carboxylic acid
;
loop_
    _publ_author_name
    _publ_author_footnote
    _publ_author_address
    'Prajina, Olakkandiyil' .
;
School of Chemistry, Bharathidasan University, Tiruchirappalli 620 024,
Tamilnadu, India
;
    'Thomas Muthiah, Packianathan' .
;
School of Chemistry, Bharathidasan University, Tiruchirappalli 620 024,
Tamilnadu, India
;
    'Perdih, Franc' .
;
Faculty of Chemistry and Chemical Technology, University of Ljubljana,
Vecna pot 113, PO Box 537, SI-1000 Ljubljana,
Slovenia
;
_publ_section_synopsis
;
The asymmetric unit comprises one 3-chlorothiophene-2-carboxylic acid (3TPC)
and one acridine molecule linked together <i>via</i> an O---H...N hydrogen
bond.
;
_chemical_name_systematic
;
Acridine--3-chlorothiophene-2-carboxylic acid (1/1)
;
_chemical_name_common     ?
_chemical_formula_moiety     'C5 H3 Cl O2 S, C13 H9 N'
_chemical_formula_sum     'C18 H12 Cl N O2 S'
_chemical_formula_iupac     'C5 H3 Cl O2 S, C13 H9 N'
_chemical_formula_weight     341.80
_chemical_melting_point     ?
_shelx_space_group_comment
;
The symmetry employed for this shelxl refinement is uniquely defined
by the following loop, which should always be used as a source of
symmetry information in preference to the above space-group names.
They are only intended as comments.
;
_space_group_crystal_system     triclinic
_space_group_name_H-M_alt     'P -1'
_space_group_name_Hall     '-P 1'
loop_
    _space_group_symop_operation_xyz
    'x, y, z'
    '-x, -y, -z'
_cell_length_a     7.3371(4)
_cell_length_b     8.3286(5)
_cell_length_c     13.3819(8)
_cell_angle_alpha     107.577(5)
_cell_angle_beta     97.706(5)
_cell_angle_gamma     93.953(5)
_cell_volume     767.32(8)
_cell_formula_units_Z     2
_cell_measurement_reflns_used     2635
_cell_measurement_theta_min     3.8670
_cell_measurement_theta_max     29.1930
_cell_measurement_temperature     293(2)
_exptl_crystal_description     plate
_exptl_crystal_colour     yellow
_exptl_crystal_size_max     0.600
_exptl_crystal_size_mid     0.300
_exptl_crystal_size_min     0.100
_exptl_crystal_density_diffrn     1.479
_exptl_crystal_density_meas     ?
_exptl_crystal_density_method     ?
_exptl_crystal_F_000     352
_exptl_absorpt_coefficient_mu     0.393
_exptl_absorpt_correction_type     multi-scan
_exptl_absorpt_process_details
;
(CrysAlis Pro; Agilent, 2013)
;
_shelx_estimated_absorpt_T_min     0.798
_shelx_estimated_absorpt_T_max     0.962
_exptl_absorpt_correction_T_min     0.81299
_exptl_absorpt_correction_T_max     1.00000
_diffrn_ambient_temperature     293(2)
_diffrn_radiation_type     MoK\a
_diffrn_radiation_wavelength     0.71073
_diffrn_measurement_device_type
           'Agilent SuperNova Dual Source diffractometer with an Atlas detector'
_diffrn_measurement_method     '\w scans'
_diffrn_detector_area_resol_mean     10.4933
_diffrn_reflns_number     7182
_diffrn_reflns_av_R_equivalents     0.0218
_diffrn_reflns_theta_min     2.820
_diffrn_reflns_theta_max     27.484
_diffrn_reflns_theta_full     25.242
_diffrn_measured_fraction_theta_max     0.999
_diffrn_measured_fraction_theta_full     0.999
_diffrn_reflns_limit_h_min     -9
_diffrn_reflns_limit_h_max     8
_diffrn_reflns_limit_k_min     -10
_diffrn_reflns_limit_k_max     10
_diffrn_reflns_limit_l_min     -17
_diffrn_reflns_limit_l_max     17
_refine_special_details     ?
_reflns_number_total     3516
_reflns_number_gt     2722
_reflns_threshold_expression     'I > 2\s(I)'
_refine_ls_structure_factor_coef     Fsqd
_refine_ls_matrix_type     full
_refine_ls_R_factor_all     0.0530
_refine_ls_R_factor_gt     0.0381
_refine_ls_wR_factor_gt     0.0943
_refine_ls_wR_factor_ref     0.1091
_refine_ls_goodness_of_fit_ref     1.021
_refine_ls_restrained_S_all     1.021
_refine_ls_number_reflns     3516
_refine_ls_number_parameters     209
_refine_ls_number_restraints     0
_refine_ls_hydrogen_treatment     constr
_refine_ls_weighting_scheme     calc
_refine_ls_weighting_details
              'w=1/[\s^2^(Fo^2^)+(0.0488P)^2^+0.1330P] where P=(Fo^2^+2Fc^2^)/3'
_atom_sites_solution_hydrogens     geom
_atom_sites_solution_primary     ?
_atom_sites_solution_secondary     ?
_refine_ls_shift/su_max     0.000
_refine_ls_shift/su_mean     0.000
_refine_diff_density_max     0.210
_refine_diff_density_min     -0.231
_refine_ls_extinction_method     none
_refine_ls_extinction_coef     .
loop_
    _atom_type_symbol
    _atom_type_description
    _atom_type_scat_dispersion_real
    _atom_type_scat_dispersion_imag
    _atom_type_scat_source
    'C' 'C' 0.0033 0.0016
                         'International Tables Vol C Tables 4.2.6.8 and 6.1.1.4'
    'H' 'H' 0.0000 0.0000
                         'International Tables Vol C Tables 4.2.6.8 and 6.1.1.4'
    'N' 'N' 0.0061 0.0033
                         'International Tables Vol C Tables 4.2.6.8 and 6.1.1.4'
    'O' 'O' 0.0106 0.0060
                         'International Tables Vol C Tables 4.2.6.8 and 6.1.1.4'
    'S' 'S' 0.1246 0.1234
                         'International Tables Vol C Tables 4.2.6.8 and 6.1.1.4'
    'Cl' 'Cl' 0.1484 0.1585
                         'International Tables Vol C Tables 4.2.6.8 and 6.1.1.4'
_computing_data_collection
;
CrysAlis PRO (Agilent, 2013)
;
_computing_cell_refinement
;
CrysAlis PRO (Agilent, 2013)
;
_computing_data_reduction
;
CrysAlis PRO (Agilent, 2013)
;
_computing_structure_solution
;
SHELXS97 (Sheldrick, 2008)
;
_computing_structure_refinement
;
SHELXL2014 (Sheldrick, 2015)
;
_computing_molecular_graphics
;
PLATON (Spek, 2009) and Mercury (Macrae <i>et al.</i>, 2008)
;
_computing_publication_material
;
PLATON (Spek, 2009) and publCIF (Westrip, 2010)
;
loop_
    _atom_site_type_symbol
    _atom_site_label
    _atom_site_fract_x
    _atom_site_fract_y
    _atom_site_fract_z
    _atom_site_U_iso_or_equiv
    _atom_site_adp_type
    _atom_site_calc_flag
    _atom_site_occupancy
    _atom_site_disorder_assembly
    _atom_site_disorder_group
    Cl Cl1 0.21228(7) 0.16757(7) -0.02749(4) 0.05748(17) Uani d 1 . .
    S S1 0.69521(6) 0.48402(6) 0.14957(4) 0.04516(15) Uani d 1 . .
    O O1 0.42177(19) 0.63242(19) 0.26579(11) 0.0581(4) Uani d 1 . .
    H H1 0.3486 0.6911 0.2968 0.087 Uiso calc 1 . .
    O O2 0.16569(18) 0.49072(19) 0.15614(11) 0.0569(4) Uani d 1 . .
    N N1 0.26273(19) 0.85354(18) 0.39993(11) 0.0390(3) Uani d 1 . .
    C C1 0.3309(2) 0.5158(2) 0.18026(14) 0.0392(4) Uani d 1 . .
    C C2 0.4606(2) 0.4179(2) 0.11735(13) 0.0366(4) Uani d 1 . .
    C C3 0.4277(2) 0.2754(2) 0.03048(14) 0.0403(4) Uani d 1 . .
    C C4 0.5886(3) 0.2201(3) -0.00919(16) 0.0499(5) Uani d 1 . .
    H H4 0.5890 0.1248 -0.0675 0.060 Uiso calc 1 . .
    C C5 0.7426(3) 0.3226(3) 0.04802(16) 0.0512(5) Uani d 1 . .
    H H5 0.8614 0.3061 0.0331 0.061 Uiso calc 1 . .
    C C6 0.2995(2) 0.8560(2) 0.50232(14) 0.0367(4) Uani d 1 . .
    C C7 0.3599(2) 0.7110(2) 0.52526(16) 0.0451(4) Uani d 1 . .
    H H7 0.3756 0.6162 0.4701 0.054 Uiso calc 1 . .
    C C8 0.3948(3) 0.7096(3) 0.62689(17) 0.0508(5) Uani d 1 . .
    H H8 0.4331 0.6131 0.6407 0.061 Uiso calc 1 . .
    C C9 0.3742(3) 0.8518(3) 0.71176(16) 0.0505(5) Uani d 1 . .
    H H9 0.3994 0.8485 0.7811 0.061 Uiso calc 1 . .
    C C10 0.3179(3) 0.9933(3) 0.69378(15) 0.0470(5) Uani d 1 . .
    H H10 0.3050 1.0864 0.7508 0.056 Uiso calc 1 . .
    C C11 0.2784(2) 1.0008(2) 0.58805(14) 0.0374(4) Uani d 1 . .
    C C12 0.2206(2) 1.1415(2) 0.56483(14) 0.0406(4) Uani d 1 . .
    H H12 0.2070 1.2375 0.6197 0.049 Uiso calc 1 . .
    C C13 0.1826(2) 1.1413(2) 0.45997(15) 0.0397(4) Uani d 1 . .
    C C14 0.1250(3) 1.2834(3) 0.43165(18) 0.0521(5) Uani d 1 . .
    H H14 0.1088 1.3814 0.4843 0.063 Uiso calc 1 . .
    C C15 0.0936(3) 1.2765(3) 0.3283(2) 0.0606(6) Uani d 1 . .
    H H15 0.0577 1.3706 0.3104 0.073 Uiso calc 1 . .
    C C16 0.1148(3) 1.1285(3) 0.24777(19) 0.0631(6) Uani d 1 . .
    H H16 0.0921 1.1263 0.1773 0.076 Uiso calc 1 . .
    C C17 0.1677(3) 0.9888(3) 0.27050(16) 0.0528(5) Uani d 1 . .
    H H17 0.1788 0.8915 0.2159 0.063 Uiso calc 1 . .
    C C18 0.2061(2) 0.9916(2) 0.37835(14) 0.0398(4) Uani d 1 . .
loop_
    _atom_site_aniso_label
    _atom_site_aniso_U_11
    _atom_site_aniso_U_22
    _atom_site_aniso_U_33
    _atom_site_aniso_U_12
    _atom_site_aniso_U_13
    _atom_site_aniso_U_23
    Cl1 0.0514(3) 0.0565(3) 0.0477(3) -0.0036(2) 0.0025(2) -0.0040(2)
    S1 0.0407(3) 0.0458(3) 0.0437(3) 0.00472(19) 0.00429(19) 0.0075(2)
    O1 0.0474(8) 0.0552(9) 0.0509(8) 0.0084(7) 0.0069(6) -0.0141(7)
    O2 0.0397(8) 0.0638(10) 0.0539(9) 0.0063(6) 0.0081(6) -0.0012(7)
    N1 0.0361(8) 0.0383(8) 0.0363(8) 0.0043(6) 0.0094(6) 0.0008(7)
    C1 0.0435(10) 0.0365(10) 0.0355(9) 0.0045(7) 0.0057(7) 0.0085(8)
    C2 0.0401(9) 0.0374(10) 0.0318(9) 0.0077(7) 0.0050(7) 0.0096(8)
    C3 0.0442(10) 0.0398(10) 0.0339(9) 0.0052(7) 0.0035(7) 0.0082(8)
    C4 0.0549(12) 0.0478(12) 0.0415(10) 0.0136(9) 0.0119(9) 0.0027(9)
    C5 0.0465(11) 0.0576(13) 0.0505(12) 0.0165(9) 0.0154(9) 0.0132(10)
    C6 0.0282(8) 0.0371(10) 0.0405(10) 0.0006(6) 0.0098(7) 0.0049(8)
    C7 0.0423(10) 0.0379(10) 0.0516(11) 0.0065(8) 0.0148(8) 0.0057(9)
    C8 0.0464(11) 0.0514(12) 0.0594(13) 0.0073(9) 0.0118(9) 0.0227(11)
    C9 0.0502(11) 0.0574(13) 0.0436(11) -0.0018(9) 0.0069(8) 0.0175(10)
    C10 0.0491(11) 0.0457(11) 0.0376(10) -0.0037(8) 0.0092(8) 0.0015(9)
    C11 0.0303(8) 0.0360(9) 0.0386(9) -0.0029(7) 0.0078(7) 0.0016(8)
    C12 0.0339(9) 0.0341(10) 0.0432(10) -0.0011(7) 0.0092(7) -0.0038(8)
    C13 0.0273(8) 0.0377(10) 0.0497(11) -0.0001(7) 0.0074(7) 0.0074(8)
    C14 0.0380(10) 0.0440(12) 0.0718(14) 0.0030(8) 0.0063(9) 0.0158(11)
    C15 0.0440(11) 0.0639(15) 0.0809(17) 0.0051(10) 0.0024(11) 0.0366(14)
    C16 0.0498(12) 0.0863(18) 0.0580(14) 0.0021(11) 0.0013(10) 0.0343(14)
    C17 0.0444(11) 0.0654(14) 0.0438(11) 0.0043(9) 0.0050(8) 0.0116(10)
    C18 0.0278(8) 0.0465(11) 0.0405(10) 0.0012(7) 0.0059(7) 0.0075(8)
_geom_special_details
;
 All esds (except the esd in the dihedral angle between two l.s. planes)
 are estimated using the full covariance matrix.  The cell esds are taken
 into account individually in the estimation of esds in distances, angles
 and torsion angles; correlations between esds in cell parameters are only
 used when they are defined by crystal symmetry.  An approximate (isotropic)
 treatment of cell esds is used for estimating esds involving l.s. planes.
;
loop_
    _geom_bond_atom_site_label_1
    _geom_bond_atom_site_label_2
    _geom_bond_site_symmetry_2
    _geom_bond_distance
    _geom_bond_publ_flag
    Cl1 C3 . 1.7207(18) ?
    S1 C5 . 1.692(2) ?
    S1 C2 . 1.7261(17) ?
    O1 C1 . 1.316(2) ?
    O1 H1 . 0.8200 ?
    O2 C1 . 1.199(2) ?
    N1 C18 . 1.346(2) ?
    N1 C6 . 1.354(2) ?
    C1 C2 . 1.478(3) ?
    C2 C3 . 1.368(3) ?
    C3 C4 . 1.408(3) ?
    C4 C5 . 1.353(3) ?
    C4 H4 . 0.9300 ?
    C5 H5 . 0.9300 ?
    C6 C7 . 1.418(2) ?
    C6 C11 . 1.426(2) ?
    C7 C8 . 1.354(3) ?
    C7 H7 . 0.9300 ?
    C8 C9 . 1.405(3) ?
    C8 H8 . 0.9300 ?
    C9 C10 . 1.352(3) ?
    C9 H9 . 0.9300 ?
    C10 C11 . 1.427(3) ?
    C10 H10 . 0.9300 ?
    C11 C12 . 1.379(2) ?
    C12 C13 . 1.393(2) ?
    C12 H12 . 0.9300 ?
    C13 C14 . 1.421(3) ?
    C13 C18 . 1.426(3) ?
    C14 C15 . 1.355(3) ?
    C14 H14 . 0.9300 ?
    C15 C16 . 1.404(3) ?
    C15 H15 . 0.9300 ?
    C16 C17 . 1.357(3) ?
    C16 H16 . 0.9300 ?
    C17 C18 . 1.426(3) ?
    C17 H17 . 0.9300 ?
loop_
    _geom_angle_atom_site_label_1
    _geom_angle_atom_site_label_2
    _geom_angle_atom_site_label_3
    _geom_angle_site_symmetry_1
    _geom_angle_site_symmetry_3
    _geom_angle
    _geom_angle_publ_flag
    C5 S1 C2 . . 92.22(9) ?
    C1 O1 H1 . . 109.5 ?
    C18 N1 C6 . . 119.31(15) ?
    O2 C1 O1 . . 125.12(18) ?
    O2 C1 C2 . . 124.13(17) ?
    O1 C1 C2 . . 110.75(15) ?
    C3 C2 C1 . . 130.54(16) ?
    C3 C2 S1 . . 109.54(14) ?
    C1 C2 S1 . . 119.91(13) ?
    C2 C3 C4 . . 113.99(17) ?
    C2 C3 Cl1 . . 124.70(15) ?
    C4 C3 Cl1 . . 121.31(15) ?
    C5 C4 C3 . . 111.64(19) ?
    C5 C4 H4 . . 124.2 ?
    C3 C4 H4 . . 124.2 ?
    C4 C5 S1 . . 112.61(15) ?
    C4 C5 H5 . . 123.7 ?
    S1 C5 H5 . . 123.7 ?
    N1 C6 C7 . . 119.41(16) ?
    N1 C6 C11 . . 121.65(16) ?
    C7 C6 C11 . . 118.94(16) ?
    C8 C7 C6 . . 120.47(19) ?
    C8 C7 H7 . . 119.8 ?
    C6 C7 H7 . . 119.8 ?
    C7 C8 C9 . . 120.91(19) ?
    C7 C8 H8 . . 119.5 ?
    C9 C8 H8 . . 119.5 ?
    C10 C9 C8 . . 120.73(18) ?
    C10 C9 H9 . . 119.6 ?
    C8 C9 H9 . . 119.6 ?
    C9 C10 C11 . . 120.52(19) ?
    C9 C10 H10 . . 119.7 ?
    C11 C10 H10 . . 119.7 ?
    C12 C11 C6 . . 118.43(16) ?
    C12 C11 C10 . . 123.13(17) ?
    C6 C11 C10 . . 118.44(17) ?
    C11 C12 C13 . . 120.66(17) ?
    C11 C12 H12 . . 119.7 ?
    C13 C12 H12 . . 119.7 ?
    C12 C13 C14 . . 122.99(18) ?
    C12 C13 C18 . . 117.77(16) ?
    C14 C13 C18 . . 119.23(17) ?
    C15 C14 C13 . . 120.2(2) ?
    C15 C14 H14 . . 119.9 ?
    C13 C14 H14 . . 119.9 ?
    C14 C15 C16 . . 120.6(2) ?
    C14 C15 H15 . . 119.7 ?
    C16 C15 H15 . . 119.7 ?
    C17 C16 C15 . . 121.5(2) ?
    C17 C16 H16 . . 119.2 ?
    C15 C16 H16 . . 119.2 ?
    C16 C17 C18 . . 119.8(2) ?
    C16 C17 H17 . . 120.1 ?
    C18 C17 H17 . . 120.1 ?
    N1 C18 C17 . . 119.21(18) ?
    N1 C18 C13 . . 122.18(16) ?
    C17 C18 C13 . . 118.61(17) ?
loop_
    _geom_torsion_atom_site_label_1
    _geom_torsion_atom_site_label_2
    _geom_torsion_atom_site_label_3
    _geom_torsion_atom_site_label_4
    _geom_torsion_site_symmetry_1
    _geom_torsion_site_symmetry_2
    _geom_torsion_site_symmetry_3
    _geom_torsion_site_symmetry_4
    _geom_torsion
    _geom_torsion_publ_flag
    O2 C1 C2 C3 . . . . -7.7(3) ?
    O1 C1 C2 C3 . . . . 171.99(17) ?
    O2 C1 C2 S1 . . . . 170.91(14) ?
    O1 C1 C2 S1 . . . . -9.4(2) ?
    C5 S1 C2 C3 . . . . 0.03(13) ?
    C5 S1 C2 C1 . . . . -178.87(14) ?
    C1 C2 C3 C4 . . . . 178.94(16) ?
    S1 C2 C3 C4 . . . . 0.2(2) ?
    C1 C2 C3 Cl1 . . . . -1.6(3) ?
    S1 C2 C3 Cl1 . . . . 179.68(10) ?
    C2 C3 C4 C5 . . . . -0.4(2) ?
    Cl1 C3 C4 C5 . . . . -179.89(13) ?
    C3 C4 C5 S1 . . . . 0.4(2) ?
    C2 S1 C5 C4 . . . . -0.25(16) ?
    C18 N1 C6 C7 . . . . -179.75(14) ?
    C18 N1 C6 C11 . . . . 0.5(2) ?
    N1 C6 C7 C8 . . . . -179.02(16) ?
    C11 C6 C7 C8 . . . . 0.7(2) ?
    C6 C7 C8 C9 . . . . -0.7(3) ?
    C7 C8 C9 C10 . . . . 0.3(3) ?
    C8 C9 C10 C11 . . . . 0.0(3) ?
    N1 C6 C11 C12 . . . . -0.6(2) ?
    C7 C6 C11 C12 . . . . 179.62(14) ?
    N1 C6 C11 C10 . . . . 179.36(15) ?
    C7 C6 C11 C10 . . . . -0.4(2) ?
    C9 C10 C11 C12 . . . . 179.99(16) ?
    C9 C10 C11 C6 . . . . 0.0(3) ?
    C6 C11 C12 C13 . . . . 0.5(2) ?
    C10 C11 C12 C13 . . . . -179.48(15) ?
    C11 C12 C13 C14 . . . . -179.16(15) ?
    C11 C12 C13 C18 . . . . -0.2(2) ?
    C12 C13 C14 C15 . . . . 178.67(17) ?
    C18 C13 C14 C15 . . . . -0.2(3) ?
    C13 C14 C15 C16 . . . . 0.9(3) ?
    C14 C15 C16 C17 . . . . -0.3(3) ?
    C15 C16 C17 C18 . . . . -1.1(3) ?
    C6 N1 C18 C17 . . . . 179.93(15) ?
    C6 N1 C18 C13 . . . . -0.2(2) ?
    C16 C17 C18 N1 . . . . -178.39(17) ?
    C16 C17 C18 C13 . . . . 1.8(3) ?
    C12 C13 C18 N1 . . . . 0.1(2) ?
    C14 C13 C18 N1 . . . . 179.06(14) ?
    C12 C13 C18 C17 . . . . 179.95(15) ?
    C14 C13 C18 C17 . . . . -1.1(2) ?
loop_
    _geom_hbond_atom_site_label_D
    _geom_hbond_atom_site_label_H
    _geom_hbond_atom_site_label_A
    _geom_hbond_site_symmetry_A
    _geom_hbond_distance_DH
    _geom_hbond_distance_HA
    _geom_hbond_distance_DA
    _geom_hbond_angle_DHA
    O1 H1 N1 . 0.82 1.83 2.615(2) 159.2
    C9 H9 Cg7 2_666 0.93 2.94 3.773(2) 150
_shelx_hkl_file
;
   0   0  -2 57304.2 526.052   5
   0   0  -3 10146.9 267.223   7
   0   0  -3 9944.87 270.742   5
   0   0  -4 20927.3 461.736   5
   0   0  -4 21443.8 454.580   7
   0   0  -4 19838.4 568.621   8
   0   0   4 20943.0 440.395   5
   0   0  -5 21809.0 525.799   5
   0   0   5 20936.0 463.974   2
   0   0  -5 21104.2 658.067   8
   0   0  -5 21201.6 511.483   7
   0   0   5 21708.3 492.839   5
   0   0  -6 25564.7 627.001   7
   0   0  -6 26260.8 797.289   8
   0   0   6 26035.6 584.438   5
   0   0   6 25193.5 556.440   2
   0   0  -7 108957. 1763.78   8
   0   0   7 104091. 1218.60   2
   0   0   7 106969. 1279.75   5
   0   0  -7 107558. 1412.14   7
   0   0  -8 11913.8 512.503   7
   0   0   8 12094.1 454.068   5
   0   0  -8 12073.2 628.206   8
   0   0   8 11395.9 431.682   2
   0   0  -9 24795.0 795.935   7
   0   0   9 25293.1 692.192   2
   0   0  -9 24704.8 958.910   8
   0   0  10 5691.41 352.525   2
   0   0 -10 5848.86 491.821   8
   0   0  10 6051.68 359.725   5
   0   0 -10 5977.73 424.087   7
   0   0  11 2774.07 257.798   5
   0   0 -11 3024.00 331.218   7
   0   0 -12 177.788 105.161   7
   0   0 -13 47.4300 88.2413   7
   0   0 -14 132.000 88.9952   7
   0   0 -15 1687.81 313.110   7
   0   0 -16 1509.40 318.030   7
   0   0 -17 1742.47 334.647   7
   0  -1  18 215.269 120.781   6
   0   1 -18 217.866 115.765   7
   0  -1  17 96.1066 88.9321   6
   0   1 -17 120.996 141.318   7
   0   1 -16 326.464 166.367   7
   0   1 -15 951.831 220.673   7
   0   1 -14 2020.90 294.075   7
   0   1 -13 5697.42 463.990   7
   0   1 -12 7054.92 480.420   7
   0   1 -12 6045.45 499.623   8
   0  -1  12 6834.31 461.173   2
   0  -1  12 7304.40 389.383   5
   0   1 -11 374.161 126.976   7
   0   1 -11 243.022 88.6785   8
   0  -1  10 7752.33 362.533   5
   0   1 -10 7094.29 485.016   8
   0   1 -10 7306.56 417.923   7
   0  -1   9 2070.79 175.140   5
   0  -1   9 2513.01 243.944   2
   0   1  -9 2561.43 269.743   8
   0   1  -9 2128.81 207.120   7
   0  -1   8 22103.6 525.189   5
   0  -1   8 21679.8 673.726   2
   0   1  -8 21022.4 723.017   8
   0   1  -8 22270.9 612.708   7
   0  -1   7 63.6435 23.1233   5
   0   1  -7 129.270 64.1571   8
   0   1  -6 147643. 1577.34   8
   0  -1   6 148665. 1116.91   5
   0  -1   6 147904. 1550.39   2
   0   1  -5 417.855 60.9395   5
   0  -1   5 365.055 79.0052   2
   0  -1   5 394.213 51.4228   5
   0  -1   5 328.283 68.2942   3
   0   1  -4 122845. 773.079   5
   0  -1   4 121893. 1157.48   3
   0  -1   4 119433. 715.231   5
   0   1  -3 338271. 1834.15   2
   0  -1   3 336343. 1706.64   3
   0   1  -2 15839.9 357.873   2
   0  -1  -1 419232. 1784.26   7
   0  -1  -1 410306. 1739.43   5
   0  -1  -2 70785.2 842.833   5
   0  -1  -2 71405.3 848.978   7
   0  -1  -3 188459. 1554.85   7
   0  -1  -3 186406. 1535.23   5
   0  -1  -4 105864. 1286.28   7
   0  -1  -4 105941. 1272.59   5
   0  -1  -4 102031. 1546.96   8
   0  -1  -5 21387.3 771.639   8
   0  -1  -5 21748.7 627.047   5
   0  -1  -5 21386.6 631.133   7
   0   1   5 21807.0 594.023   5
   0  -1  -6 6341.48 449.197   8
   0  -1  -6 6173.11 369.084   7
   0   1   6 6333.07 340.095   5
   0  -1  -7 12125.8 555.008   7
   0  -1  -7 12129.4 662.626   8
   0  -1  -8 11716.3 693.982   8
   0   1   8 12526.7 525.369   5
   0  -1  -8 11926.5 590.121   7
   0   1   8 11701.3 388.871   2
   0   1   9 1817.67 164.349   2
   0  -1  -9 2350.15 290.096   7
   0   1   9 1924.80 216.785   5
   0   1  10 34468.8 763.307   2
   0  -1 -10 33497.9 1112.93   7
   0  -1 -11 505.003 148.179   7
   0   1  11 506.800 94.9888   2
   0  -1 -12 862.299 218.437   7
   0  -1 -13 349.849 171.112   7
   0  -1 -14 168.508 149.266   7
   0  -1 -15 270.050 135.138   7
   0  -1 -16 1566.55 322.803   7
   0  -1 -17 152.089 125.503   7
   0  -2  18 249.218 135.068   6
   0   2 -17-145.149 107.975   7
   0  -2  17 99.1379 101.809   6
   0  -2  16 77.7259 77.8357   6
   0   2 -16 37.0497 63.5786   7
   0   2 -15 24.6679 81.0858   7
   0  -2  15 6.00783 49.4670   6
   0  -2  14 542.040 152.463   6
   0   2 -14 437.015 143.932   7
   0   2 -13 1404.89 211.293   7
   0  -2  13 1390.74 231.783   6
   0  -2  12 619.258 151.411   6
   0   2 -12 522.613 135.840   8
   0  -2  12 523.024 92.0859   5
   0  -2  12 674.061 162.273   2
   0   2 -12 758.501 145.364   7
   0  -2  11 5578.70 278.502   5
   0  -2  11 5666.78 430.548   2
   0  -2  11 5375.21 407.555   6
   0   2 -11 5464.76 356.738   7
   0   2 -11 5271.81 383.751   8
   0  -2  10 32547.9 1000.06   2
   0  -2  10 32910.4 948.502   6
   0   2 -10 31327.6 871.485   8
   0  -2  10 32528.0 615.805   5
   0  -2   9 35405.3 976.780   3
   0   2  -9 32790.5 821.577   8
   0  -2   9 34311.6 578.250   5
   0  -2   9 33728.1 894.298   6
   0  -2   8 11675.2 530.351   3
   0  -2   8 12077.8 305.301   5
   0  -2   8 11653.5 488.294   6
   0   2  -8 11254.2 438.851   8
   0   2  -7 4474.06 243.328   8
   0  -2   7 3999.43 154.286   5
   0  -2   7 4089.25 293.770   3
   0  -2   7 4163.09 278.053   6
   0  -2   7 4435.61 324.961   2
   0  -2   6 33503.5 736.667   6
   0  -2   6 32269.1 783.359   3
   0  -2   6 32624.2 645.487   4
   0  -2   6 32841.6 831.414   2
   0  -2   5 2998.74 226.253   3
   0   2  -5 3030.68 202.538   3
   0   2  -5 3181.76 236.993   2
   0  -2   5 2793.25 173.822   4
   0  -2   5 3326.39 217.788   6
   0   2  -4 202457. 1580.25   3
   0   2  -4 207169. 1812.29   2
   0  -2   4 199127. 1344.06   4
   0  -2   4 209743. 1558.42   6
   0   2  -4 198091. 1448.46   6
   0  -2   4 202246. 1724.16   3
   0   2  -3 992920. 3742.36   2
   0   2  -3 999999. 3189.20   7
   0   2  -3 990238. 2518.36   4
   0   2  -2 371545. 2159.37   2
   0  -2   2 386030. 1976.07   7
   0   2  -2 365074. 2353.00   1
   0   2  -1 584.074 97.0310   1
   0  -2   1 719.099 86.2932   7
   0   2  -1 710.689 92.7141   2
   0   2  -1 680.094 85.3015   7
   0   2  -1 615.996 76.9915   5
   0  -2   0 507.186 88.5624   7
   0   2   0 482.173 87.5619   8
   0  -2  -1 10336.5 366.132   5
   0  -2  -1 10270.9 379.013   7
   0  -2  -2 199003. 1789.44   7
   0  -2  -2 195534. 1733.30   5
   0  -2  -3 3313.62 257.323   7
   0  -2  -4 101381. 1488.09   7
   0  -2  -5 5477.26 378.568   7
   0  -2  -6 42947.2 1101.38   7
   0   2   6 45574.7 1026.20   5
   0  -2  -6 45146.8 1339.68   8
   0  -2  -7 47018.1 1444.11   8
   0   2   7 47677.4 1091.14   5
   0  -2  -7 46720.8 1219.46   7
   0  -2  -8 11327.2 640.128   7
   0   2   9 1542.51 134.611   2
   0  -2  -9 2408.70 322.518   7
   0  -2 -10 8392.49 608.717   7
   0   2  10 6726.60 290.739   2
   0   2  11 1177.33 124.295   2
   0  -2 -11 1430.00 273.238   7
   0  -2 -12 3277.62 426.365   7
   0  -2 -13 5947.07 598.942   7
   0  -2 -14 2928.71 437.098   7
   0  -2 -15 431.569 183.279   7
   0  -3  17 373.067 152.469   6
   0   3 -17 637.318 192.946   7
   0  -3  16 940.357 224.839   6
   0   3 -16 1137.70 224.499   7
   0  -3  15 479.878 165.395   6
   0   3 -15 940.969 188.497   7
   0  -3  14 23.3144 65.4862   6
   0   3 -14 210.179 95.8052   7
   0   3 -13 2569.86 261.116   7
   0  -3  13 2007.09 281.610   6
   0  -3  12 3740.06 343.275   4
   0  -3  12 4237.31 389.945   6
   0  -3  11 1655.74 231.600   6
   0  -3  11 1734.65 218.393   4
   0   3 -10 5323.96 278.133   8
   0  -3  10 6169.55 464.494   2
   0  -3  10 5487.43 393.924   6
   0  -3   9 2724.56 291.483   3
   0  -3   9 2840.98 309.620   2
   0   3  -9 2170.36 156.503   8
   0  -3   9 2764.22 267.373   6
   0  -3   9 2769.86 244.317   4
   0  -3   8 1830.56 208.109   6
   0  -3   8 1903.96 244.179   2
   0   3  -8 1486.99 108.048   8
   0  -3   8 1739.04 181.520   4
   0  -3   8 1703.87 219.679   3
   0  -3   7 42954.7 945.215   6
   0  -3   7 45602.7 1077.76   3
   0  -3   7 43977.5 846.483   4
   0   3  -7 45283.7 937.120   3
   0  -3   6 108607. 1600.10   3
   0   3  -6 106961. 1272.91   6
   0  -3   6 109180. 1431.52   6
   0  -3   6 110688. 1243.96   4
   0   3  -5 68188.9 1004.84   6
   0  -3   5 71226.5 1354.78   1
   0  -3   5 69953.6 931.511   4
   0   3  -5 70085.3 1234.31   2
   0  -3   5 68368.8 1233.46   3
   0   3  -5 73208.8 1152.99   3
   0   3  -5 66730.9 1034.01   7
   0   3  -4 195.516 44.8493   4
   0   3  -4 145.267 48.1117   7
   0   3  -4 210.686 70.2637   2
   0   3  -4 267.961 75.3406   3
   0   3  -4 186.028 38.1892   8
   0   3  -4 205.858 31.9123   5
   0   3  -4 194.592 57.6683   6
   0   3  -3 81918.8 761.481   5
   0   3  -3 80390.7 935.733   8
   0   3  -3 82538.2 1243.91   2
   0   3  -3 79893.0 1092.64   7
   0   3  -3 81046.0 1340.35   1
   0   3  -3 83442.5 968.468   4
   0  -3   3 85014.4 1116.80   7
   0   3  -2 8577.18 287.851   5
   0   3  -2 8118.74 349.287   7
   0   3  -2 8169.86 349.612   8
   0   3  -2 8456.22 442.918   1
   0  -3   2 7913.38 352.994   7
   0   3  -2 7707.76 368.477   2
   0  -3   1 120983. 1486.05   8
   0   3  -1 122846. 1392.70   7
   0   3  -1 122210. 1397.92   2
   0   3  -1 123934. 1226.24   5
   0   3   0 79644.0 1152.34   7
   0  -3   0 81199.4 1212.43   7
   0   3   0 80445.0 1083.30   5
   0  -3  -1 61403.9 1125.71   7
   0  -3  -2 104190. 1544.43   7
   0  -3  -3 91195.7 1518.35   7
   0  -3  -4 145.795 97.7060   7
   0  -3  -5 258.514 125.167   7
   0  -3  -6 20271.5 838.626   7
   0  -3  -7 12276.6 688.815   7
   0  -3  -8 285.871 121.863   7
   0  -3  -9 434.256 177.041   7
   0   3   9 90.4789 27.3953   2
   0  -3 -10 986.194 238.558   7
   0  -3 -11 1030.38 254.386   7
   0  -3 -12 179.706 145.815   7
   0  -3 -13-137.576 136.572   7
   0  -3 -14 309.005 131.906   7
   0  -4  17 400.272 154.710   6
   0  -4  16 337.674 153.010   6
   0   4 -16 198.303 90.2562   7
   0   4 -15-80.0463 64.3561   7
   0  -4  15-46.3951 68.0538   6
   0   4 -14 1539.79 206.740   7
   0  -4  14 1509.88 261.837   6
   0  -4  13 11810.5 698.787   6
   0  -4  12 4608.07 415.973   6
   0  -4  12 4729.86 388.231   4
   0  -4  11 1283.23 212.069   6
   0  -4  10 246.386 96.2389   6
   0  -4  10 244.835 73.9937   4
   0  -4   9 550.219 125.441   6
   0  -4   9 475.331 103.301   4
   0  -4   8 655.969 154.875   3
   0  -4   8 832.617 187.091   1
   0   4  -8 831.610 148.972   3
   0   4  -8 609.441 122.673   7
   0  -4   8 806.544 126.125   4
   0   4  -7 63488.1 1220.44   3
   0   4  -7 58289.5 1137.26   7
   0  -4   7 63657.8 1525.73   1
   0  -4   7 59584.6 1034.98   4
   0   4  -7 59237.9 1080.49   6
   0   4  -7 65527.2 1418.02   2
   0   4  -6 167042. 1892.40   7
   0   4  -6 174454. 2068.03   3
   0   4  -6 171706. 2197.47   2
   0  -4   6 169599. 2421.09   1
   0   4  -6 169797. 1349.66   4
   0   4  -6 163523. 1773.49   6
   0   4  -5 70425.7 1359.35   2
   0   4  -5 66874.7 634.465   5
   0   4  -5 66355.4 1155.53   6
   0   4  -5 67846.9 1180.83   7
   0   4  -5 71113.4 1323.59   3
   0   4  -5 66623.3 903.034   4
   0   4  -4 43669.6 938.481   7
   0   4  -4 43600.9 1134.14   1
   0  -4   4 44712.8 936.894   7
   0   4  -4 43693.2 1049.63   2
   0   4  -4 46851.2 1104.45   3
   0   4  -4 44162.3 806.510   4
   0   4  -4 43389.8 629.140   5
   0   4  -3 17550.3 640.773   2
   0   4  -3 17912.0 741.135   1
   0   4  -3 17211.3 585.926   7
   0  -4   3 17931.8 613.990   7
   0   4  -3 18112.5 460.897   5
   0  -4   2 43574.8 980.377   7
   0   4  -2 45731.1 1204.03   1
   0   4  -2 44121.4 797.446   5
   0   4  -2 42777.9 938.956   7
   0   4  -2 42303.1 966.534   2
   0   4  -1 8523.28 425.053   7
   0   4  -1 8599.93 380.669   5
   0  -4   1 8551.22 464.923   8
   0   4  -1 8474.74 414.890   2
   0  -4   1 8413.70 436.823   7
   0   4   0 12152.7 515.605   7
   0   4   0 12590.4 493.369   5
   0  -4   0 12474.5 604.730   8
   0  -4   0 12460.1 559.057   7
   0   4   0 11423.8 463.613   2
   0  -4  -1 8272.99 472.992   7
   0   4   1 8926.26 456.343   7
   0   4   1 8667.62 435.224   5
   0  -4  -2-47.7764 95.5723   7
   0  -4  -3 36529.5 1096.04   7
   0  -4  -4 77520.4 1669.31   7
   0  -4  -5 5227.19 455.429   7
   0  -4  -6 129.143 76.6043   7
   0  -4  -7 1497.06 268.301   7
   0  -4  -8 4764.17 494.585   7
   0  -4  -9 4927.17 524.844   7
   0  -4 -10 6873.05 651.366   7
   0  -4 -11 3206.80 458.496   7
   0  -4 -12 282.851 151.058   7
   0  -4 -13 583.700 247.211   7
   0  -5  17 140.258 82.3677   6
   0  -5  16 802.933 206.111   6
   0  -5  15 952.254 217.406   6
   0  -5  14-51.1128 79.9933   1
   0  -5  14-3.33271 45.9340   6
   0  -5  13 313.021 121.715   6
   0  -5  13 336.493 162.167   1
   0  -5  12 399.058 157.534   1
   0   5 -12 734.592 163.061   7
   0   5 -11 739.376 148.643   7
   0  -5  11 941.125 166.576   4
   0  -5  11 765.912 208.925   1
   0  -5  10 42486.2 1047.69   4
   0   5 -10 47001.2 1199.33   3
   0  -5  10 44780.2 1546.82   1
   0   5 -10 40258.3 1101.95   7
   0  -5   9 10263.5 714.821   1
   0   5  -9 9472.30 522.454   7
   0   5  -9 10276.1 554.060   3
   0   5  -9 10145.9 498.933   6
   0   5  -8 21883.8 802.840   3
   0   5  -8 21282.7 722.559   6
   0   5  -8 21240.2 768.365   7
   0  -5   8 21837.7 1004.43   1
   0   5  -7 587.788 117.800   7
   0   5  -7 660.438 127.714   6
   0  -5   7 737.979 182.674   1
   0   5  -7 873.958 108.709   4
   0   5  -7 606.200 139.223   3
   0   5  -6 7731.93 491.199   3
   0   5  -6 7643.59 335.159   4
   0   5  -6 7308.64 226.539   5
   0  -5   6 7363.46 559.600   1
   0   5  -6 8264.99 455.464   6
   0   5  -6 7204.45 428.036   7
   0  -5   5 1548.35 255.009   1
   0   5  -5 1075.43 203.736   1
   0  -5   5 1448.87 193.267   7
   0   5  -5 1184.43 183.146   6
   0   5  -5 1109.85 108.363   5
   0   5  -5 1208.58 178.038   7
   0   5  -5 1397.62 226.416   3
   0   5  -5 1378.49 156.973   4
   0   5  -5 1292.66 200.890   2
   0   5  -4 6417.63 295.425   5
   0   5  -4 6432.58 495.736   1
   0   5  -4 6324.59 398.895   7
   0  -5   4 6489.94 409.385   7
   0   5  -4 6782.50 452.844   2
   0   5  -3 132843. 1833.27   7
   0   5  -3 136709. 2316.46   1
   0   5  -3 131527. 1930.48   2
   0  -5   3 131763. 1914.39   7
   0   5  -3 131619. 1471.21   5
   0  -5   2 1436.32 203.891   7
   0   5  -2 1396.21 190.893   7
   0   5  -2 1454.32 242.061   1
   0   5  -2 1552.65 175.249   5
   0   5  -2 1319.78 189.986   2
   0   5  -1 7372.08 399.755   5
   0   5  -1 6952.93 536.505   1
   0   5  -1 6462.42 403.860   2
   0   5  -1 6916.77 426.606   7
   0  -5   1 6830.75 451.854   7
   0   5   0 9830.34 485.459   5
   0   5   0 8834.90 458.240   2
   0  -5   0 9384.68 552.196   7
   0  -5   0 8948.36 579.066   8
   0   5   0 10192.4 528.366   7
   0  -5  -1 9039.71 615.317   8
   0   5   1 7162.10 397.261   2
   0   5   1 8771.47 480.317   5
   0   5   1 8850.99 507.293   7
   0  -5  -1 8524.20 540.731   7
   0   5   2 63.7828 53.4241   2
   0  -5  -2 64.7790 94.2255   7
   0  -5  -3 7473.23 549.930   7
   0   5   3 6370.02 345.898   2
   0  -5  -4 5996.12 511.917   7
   0  -5  -5 423.798 121.694   7
   0   5   5 480.099 88.9272   2
   0   5   6 8107.19 328.659   2
   0  -5  -6 9557.91 705.996   7
   0  -5  -7 434.397 157.170   7
   0  -5  -8 3672.93 470.660   7
   0  -5  -9 172.949 77.9673   7
   0  -5 -10-38.6782 147.432   7
   0  -5 -11 4.67408 90.1306   7
   0  -5 -12 761.934 256.381   7
   0  -6  17 307.250 177.369   1
   0  -6  16 1619.67 388.907   1
   0  -6  15 896.307 275.245   1
   0  -6  14-143.300 117.946   1
   0  -6  13 567.862 184.396   1
   0  -6  12 464.849 200.222   1
   0   6 -11 783.481 176.836   3
   0   6 -11 526.654 137.689   7
   0  -6  11 396.944 177.624   1
   0   6 -10 420.523 128.139   3
   0   6 -10 322.238 100.950   7
   0  -6  10 395.506 158.355   1
   0   6  -9 58701.6 1446.95   3
   0  -6   9 59579.7 1839.46   1
   0   6  -9 54786.9 1332.02   7
   0  -6   8 1803.07 323.658   1
   0   6  -8 1831.62 260.610   3
   0   6  -8 1908.89 251.053   7
   0   6  -7 3945.21 176.536   5
   0   6  -7 3696.14 345.444   6
   0   6  -7 4574.12 416.044   3
   0  -6   7 3942.34 450.757   1
   0   6  -7 4130.67 262.579   4
   0   6  -7 4013.00 348.562   7
   0   6  -6 11180.1 663.961   3
   0   6  -6 10445.9 580.234   6
   0   6  -6 10927.7 463.314   4
   0   6  -6 10424.2 560.275   7
   0   6  -6 10126.5 342.990   5
   0   6  -5 868.809 148.542   4
   0  -6   5 1087.92 192.113   7
   0   6  -5 1325.68 228.431   3
   0   6  -5 1490.62 208.911   7
   0   6  -5 1388.50 144.644   5
   0  -6   4 32.4544 53.5274   7
   0   6  -4 135.606 55.3098   5
   0   6  -4-27.2691 52.2543   7
   0   6  -3 1347.87 171.451   5
   0  -6   3 1273.68 215.136   7
   0   6  -3 1522.62 215.960   7
   0  -6   2 10.1448 52.8836   7
   0   6  -2 94.2259 70.0285   5
   0   6  -2 105.666 87.5038   7
   0   6  -2 80.4397 59.6666   2
   0  -6   1 8559.77 567.508   7
   0   6  -1 7594.52 476.241   2
   0   6  -1 8177.78 463.404   5
   0  -6   0 72675.1 1697.50   7
   0   6   0 69156.4 1392.77   2
   0   6   1 14556.7 622.126   2
   0  -6  -1 17715.5 872.012   7
   0   6   2 1041.87 164.899   2
   0  -6  -2 1489.90 260.118   7
   0   6   3 2.01065 32.1670   2
   0  -6  -3 231.202 137.215   7
   0  -6  -4 113.517 97.0224   7
   0   6   4 218.881 66.4021   2
   0  -6  -5 4496.07 513.491   7
   0  -6  -6 605.100 195.285   7
   0  -6  -7 9400.44 789.927   7
   0  -6  -8 269.765 127.294   7
   0  -6  -9-67.6773 96.3878   7
   0  -6 -10 1133.12 308.599   7
   0  -7  17 402.182 208.373   1
   0  -7  16 150.621 144.635   1
   0  -7  15-338.827 183.306   1
   0  -7  14 892.281 288.012   1
   0  -7  13 5131.30 643.014   1
   0  -7  12 7564.19 754.852   1
   0   7 -12 8105.43 589.861   3
   0  -7  11 2926.71 457.475   1
   0   7 -11 2892.05 351.484   3
   0  -7  10 193.754 139.763   1
   0   7 -10 502.597 151.970   3
   0   7  -9 85.8546 61.9706   7
   0  -7   9 184.012 113.086   1
   0   7  -8 100.625 29.8134   5
   0   7  -8 10.3322 63.8574   7
   0   7  -8-1.62459 92.9371   3
   0   7  -8 73.8469 40.7875   4
   0  -7   8 148.966 81.2307   1
   0   7  -7 1846.75 200.201   4
   0   7  -7 1291.75 207.111   7
   0   7  -7 1217.39 122.127   5
   0   7  -7 2030.01 309.980   3
   0   7  -6 14614.6 478.955   5
   0   7  -6 15502.5 729.794   7
   0  -7   6 14733.1 724.390   7
   0   7  -6 16097.9 643.032   4
   0   7  -6 15879.1 873.403   3
   0   7  -5 3606.39 331.488   4
   0  -7   5 3639.78 368.770   7
   0   7  -5 3840.13 272.540   5
   0   7  -4 13.3386 44.5152   5
   0  -7   4 21.3384 65.5373   7
   0   7  -3 5906.04 386.664   5
   0  -7   3 5977.66 500.453   7
   0  -7   2 15726.9 827.586   7
   0  -7   1 15557.9 846.003   7
   0  -7   0 19372.3 968.430   7
   0  -7  -1 21592.6 1050.13   7
   0   7   1 18499.5 758.648   2
   0  -7  -2 6690.26 608.373   7
   0   7   2 5753.40 412.868   2
   0  -7  -3 7126.64 645.935   7
   0  -7  -4 3910.31 496.948   7
   0  -7  -5 2189.97 390.766   7
   0  -7  -6-215.503 141.867   7
   0  -7  -7 249.590 162.662   7
   0  -7  -8-107.273 129.735   7
   0  -7  -9 591.444 222.775   7
   0  -8  16 356.226 207.529   1
   0  -8  15 758.398 289.127   1
   0  -8  14 288.123 177.896   1
   0   8 -13 996.746 235.757   3
   0  -8  13 600.308 240.302   1
   0  -8  12 2715.71 488.218   1
   0   8 -12 2869.27 382.662   3
   0   8 -11 385.912 141.987   3
   0  -8  11 802.276 261.020   1
   0   8 -10 467.759 168.163   3
   0   8  -9 3657.06 437.306   3
   0   8  -8 4022.88 463.903   3
   0   8  -8 4057.27 289.532   4
   0   8  -7 4171.48 475.824   3
   0   8  -7 3542.67 306.262   4
   0  -8   6 167.752 95.0598   7
   0   8  -6 221.993 134.589   3
   0   8  -6 119.786 48.4021   5
   0   8  -6 220.848 75.7058   4
   0  -8   5 653.581 172.999   7
   0   8  -5 694.107 125.394   5
   0  -8   4 141.675 71.9432   7
   0  -8   3 4884.38 500.002   7
   0  -8   2 8301.19 659.609   7
   0  -8   1 1624.60 297.068   7
   0  -8   0 9312.05 738.459   7
   0  -8  -1 2085.25 357.586   7
   0  -8  -2 263.501 151.780   7
   0  -8  -3 401.049 179.407   7
   0  -8  -4 1092.18 297.405   7
   0  -8  -5 255.368 166.367   7
   0  -8  -6 606.157 227.270   7
   0  -8  -7 1786.49 404.045   7
   0  -9  14 85.5406 151.005   1
   0   9 -14 436.644 172.611   3
   0   9 -13 145.568 90.9218   3
   0  -9  13-154.424 139.986   1
   0   9 -12 771.373 215.681   3
   0   9 -11 40.4940 64.1441   3
   0   9 -10 471.710 169.407   3
   0   9  -9 1086.03 261.677   3
   0   9  -8 214.364 130.501   3
   0   9  -7-54.4109 109.517   3
   0   9  -6 6030.55 636.094   3
   0   9  -6 5835.19 467.128   4
   0  -9   6 5056.83 501.512   7
   0  -9   5 1215.27 255.994   7
   0  -9   4-97.8390 87.3821   7
   0  -9   3 237.048 129.922   7
   0  -9   2 58.1302 108.727   7
   0  -9   1 768.541 253.446   7
   0  -9   0 4311.01 551.009   7
   0  -9  -1 513.627 195.720   7
   0  -9  -2 3351.00 517.812   7
   0  -9  -3 1064.99 303.633   7
   0  -9  -4 335.438 189.645   7
   0  -9  -5 206.858 140.290   7
   0  10 -13 197.061 122.219   3
   0  10 -12 285.223 128.321   3
   0  10 -11 657.988 215.125   3
   0  10 -10 348.775 162.260   3
   0  10  -9 334.765 162.179   3
   0  10  -8 198.679 117.714   3
   0  10  -7-163.276 133.402   3
   0 -10   6 665.700 194.841   7
   0  10  -6 799.476 257.629   3
   0 -10   5 1093.24 259.823   7
   0 -10   4 76.1345 81.8678   7
   0 -10   3 714.028 221.565   7
   0 -10   2 151.646 87.3691   7
   0 -10   1-205.326 136.791   7
   0 -10   0 306.826 174.717   7
   0 -10  -1 345.644 178.455   7
   0 -10  -2 987.732 312.845   7
   0  11  -9 347.800 178.864   3
   0  11  -8 113.294 118.952   3
   0  11  -7-41.0410 105.038   3
   0  11  -6 71.6207 102.759   3
   0 -11   6-149.409 108.860   7
   0 -11   5-65.9449 83.7850   7
   0 -11   4-23.0734 71.8497   7
   0 -11   3 2758.98 464.872   7
   0 -11   2-14.0693 73.3956   7
   0 -11   1-82.7172 112.680   7
   1 -11   1 227.544 151.044   7
   1 -11   2-102.132 111.602   7
   1 -11   3 50.6779 131.257   7
   1 -11   4-62.0812 95.8519   7
   1 -11   5 9.63588 69.3443   7
  -1  11  -6 530.377 220.043   3
  -1  11  -7 53.6237 84.8076   3
  -1  11  -8-219.528 142.190   3
  -1  11  -9 114.768 111.081   3
  -1  11 -10 432.778 217.798   3
  -1  11 -11 177.028 143.561   3
   1 -10  -2 1370.58 373.149   7
   1 -10  -1 292.596 151.344   7
   1 -10   0 55.8026 97.6865   7
   1 -10   1 72.0139 107.469   7
   1 -10   2 1301.02 315.553   7
   1 -10   3 848.066 264.725   7
   1 -10   4 953.081 255.937   7
   1 -10   5 267.201 142.991   7
  -1  10  -5 280.114 148.252   4
  -1  10  -6 9.81120 67.0628   3
  -1  10  -7 374.713 149.511   3
  -1  10  -8 163.812 134.819   3
  -1  10  -9 164.513 119.509   3
  -1  10 -10 590.895 208.612   3
  -1  10 -11-141.786 106.673   3
  -1  10 -12 658.044 200.147   3
  -1  10 -13 643.418 200.953   3
  -1  10 -14 312.945 142.857   3
   1  -9  -5-21.1614 101.563   7
   1  -9  -4 730.664 263.799   7
   1  -9  -3 255.233 161.148   7
   1  -9  -2 1491.97 338.829   7
   1  -9  -1 199.802 128.628   7
   1  -9   0 608.736 200.210   7
   1  -9   1 428.792 184.957   7
   1  -9   2-236.408 135.662   7
   1  -9   3 246.369 139.147   7
   1  -9   4 175.123 106.547   7
   1  -9   5 102.475 99.7347   7
  -1   9  -5 159.000 83.6476   4
  -1   9  -6 781.686 189.026   4
  -1   9  -6 703.572 215.127   3
  -1   9  -7 2060.08 352.093   3
  -1   9  -7 1725.82 260.622   4
  -1   9  -8 873.970 171.326   4
  -1   9  -8 891.385 240.865   3
  -1   9  -9 1011.60 247.029   3
  -1   9 -10 75.4121 68.1630   3
  -1   9 -11 402.570 139.825   3
  -1   9 -12 386.281 154.064   3
  -1   9 -13 250.550 106.774   3
   1  -9  15 1029.35 343.303   1
   1  -8  -7 2206.06 447.918   7
   1  -8  -6 4696.47 630.292   7
   1  -8  -5 5702.43 668.085   7
   1  -8  -4 1838.17 371.474   7
   1  -8  -3 73.1583 136.965   7
   1  -8  -2 1689.00 346.406   7
   1  -8  -1 6775.59 653.297   7
   1  -8   0 2627.72 396.223   7
   1  -8   1 2011.08 341.566   7
   1  -8   2 1035.21 236.636   7
   1  -8   3 146.820 77.9466   7
   1  -8   4 2267.37 341.285   7
   1  -8   5 822.973 209.219   7
  -1   8  -5 858.373 195.116   4
  -1   8  -6 1790.95 316.731   3
  -1   8  -6 2348.65 301.366   4
  -1   8  -6 2032.03 220.856   5
  -1   8  -7 898.802 212.796   3
  -1   8  -7 821.450 166.662   4
  -1   8  -8 228.727 120.013   3
  -1   8  -8 208.358 83.3357   4
  -1   8  -9-29.4320 53.4017   4
  -1   8  -9 199.519 104.414   3
  -1   8 -10 450.470 150.350   3
  -1   8 -11 4723.12 460.716   3
  -1   8 -12 2165.67 314.231   3
   1  -8  12 2285.92 434.206   1
   1  -8  13 138.023 119.479   1
   1  -8  14 151.401 138.159   1
   1  -8  15 334.039 216.063   1
   1  -8  16-16.2099 77.1783   1
   1  -7  -9 2843.78 512.382   7
   1  -7  -8 196.401 161.189   7
   1  -7  -7 181.629 133.484   7
   1  -7  -6 549.067 238.263   7
   1  -7  -5 74.2951 85.9474   7
   1  -7  -4 3272.54 454.997   7
   1  -7  -3 4725.81 528.206   7
   1  -7  -2 1210.73 269.872   7
   1  -7  -1 2858.22 395.963   7
  -1   7   1 2812.06 284.760   2
  -1   7   0 357.162 108.900   2
   1  -7   0 502.538 166.333   7
   1  -7   1 320.738 160.493   7
   1  -7   2 289.719 122.134   8
   1  -7   2 544.524 172.126   7
   1  -7   3 2453.37 334.714   7
  -1   7  -3 2097.74 243.816   5
   1  -7   4 8475.58 603.890   7
  -1   7  -4 8947.37 474.449   5
  -1   7  -5 7209.44 518.345   4
   1  -7   5 7314.43 549.214   7
  -1   7  -5 6500.56 380.735   5
  -1   7  -6 223.355 73.2004   5
  -1   7  -6 236.491 91.3254   4
  -1   7  -6 366.142 125.220   3
  -1   7  -7 2048.16 244.792   4
  -1   7  -7 2495.44 328.337   3
  -1   7  -7 2087.08 181.248   5
  -1   7  -8 708.990 140.002   4
  -1   7  -8 780.603 183.516   3
  -1   7  -8 840.468 98.3604   5
  -1   7  -9-4.61621 35.9164   4
  -1   7  -9 83.0169 73.6070   3
   1  -7   9 63.2420 98.6407   1
   1  -7  10-147.943 109.095   1
  -1   7 -10 81.3961 67.7486   3
   1  -7  11 3734.69 516.258   1
  -1   7 -11 4264.94 403.901   3
   1  -7  12 5151.18 615.464   1
   1  -7  13 99.2448 137.484   1
   1  -7  14-174.067 131.426   1
   1  -7  15-2.14830 33.0387   1
   1  -7  16 924.368 296.640   1
   1  -7  17 51.4565 90.5176   1
   1  -6 -11 2155.07 438.448   7
   1  -6 -10 3873.51 565.592   7
   1  -6  -9 8062.87 789.497   7
   1  -6  -8 3968.35 532.982   7
   1  -6  -7 7774.66 720.172   7
   1  -6  -6 1393.40 305.115   7
   1  -6  -5 1970.71 342.417   7
   1  -6  -4 8990.13 696.723   7
   1  -6  -3 8618.38 659.502   7
   1  -6  -2 112.555 86.0919   7
  -1   6   2 184.028 71.9488   2
   1  -6  -1-32.4925 82.2352   7
  -1   6   1 47.1286 30.1463   2
   1  -6   0 1032.52 217.654   7
  -1   6   0 1189.21 175.779   2
   1  -6   1 14800.6 754.009   8
  -1   6  -1 14578.1 646.982   2
  -1   6  -1 15529.6 661.496   5
   1  -6   1 14712.0 773.034   7
  -1   6  -2 19459.4 767.135   2
   1  -6   2 19273.0 872.537   7
  -1   6  -2 19280.7 704.558   5
   1  -6   3 829.484 183.183   7
   1  -6   3 1112.95 189.786   8
  -1   6  -3 1144.30 201.020   7
  -1   6  -3 1287.73 206.338   2
  -1   6  -3 1045.92 159.393   5
  -1   6  -4 1496.94 226.839   4
   1  -6   4 1476.60 232.155   7
  -1   6  -4 2121.09 211.497   5
  -1   6  -4 1569.01 236.851   7
  -1   6  -5 2936.12 325.858   7
  -1   6  -5 3234.64 242.805   5
  -1   6  -5 2987.40 333.134   3
  -1   6  -5 2312.72 263.720   4
  -1   6  -6 1614.60 240.946   7
  -1   6  -6 1623.68 162.492   5
  -1   6  -6 1765.12 251.173   3
  -1   6  -6 2019.11 238.023   6
  -1   6  -6 1618.86 209.834   4
  -1   6  -7 3961.18 368.649   3
  -1   6  -7 3763.12 376.150   7
   1  -6   7 3652.19 421.773   1
  -1   6  -7 3484.73 302.425   6
  -1   6  -7 3790.42 309.416   4
  -1   6  -7 3781.26 211.608   5
   1  -6   8 34688.5 1352.48   1
  -1   6  -8 33159.2 904.962   6
  -1   6  -8 34949.1 889.961   4
  -1   6  -8 35165.5 1076.65   3
  -1   6  -8 33066.7 514.778   5
  -1   6  -8 33934.6 1148.35   7
  -1   6  -9 1142.71 194.388   3
   1  -6   9 1163.10 258.996   1
  -1   6  -9 1002.82 153.203   6
  -1   6 -10 8481.89 520.480   3
   1  -6  10 7506.17 659.501   1
   1  -6  11 318.769 146.931   1
   1  -6  12 1324.09 296.241   1
   1  -6  13 346.024 167.156   1
   1  -6  14 462.992 192.904   1
   1  -6  15 2393.97 438.404   1
   1  -6  16 270.552 165.902   1
   1  -6  17-16.9979 41.6287   1
   1  -6  18 147.112 132.738   1
   1  -5 -12 290.860 171.620   7
   1  -5 -11 1527.89 348.224   7
   1  -5 -10 768.396 238.113   7
   1  -5  -9-165.211 123.100   7
   1  -5  -8-618.105 206.012   7
   1  -5  -7 22729.4 1135.24   7
   1  -5  -6 10276.6 734.713   7
   1  -5  -5 4685.92 477.784   7
   1  -5  -4 2522.47 337.615   7
   1  -5  -3 297.473 130.912   7
  -1   5   3 250.172 64.0358   2
   1  -5  -2 352.764 125.469   7
  -1   5   2 410.021 89.7403   2
  -1   5   1 907.654 171.057   5
  -1   5   1 829.023 129.137   2
   1  -5  -1 943.679 190.529   7
   1  -5  -1 777.198 180.949   8
  -1   5   0 6553.09 378.893   2
  -1   5   0 7167.25 474.629   7
   1  -5   0 6898.11 495.574   7
  -1   5   0 7639.37 441.104   5
  -1   5  -1 21169.3 703.726   5
  -1   5  -1 20030.5 692.093   2
   1  -5   1 22067.2 830.698   8
   1  -5   1 21384.8 846.138   7
  -1   5  -1 23025.6 842.957   7
  -1   5  -2 8692.00 472.308   2
   1  -5   2 8642.68 532.072   7
  -1   5  -2 8052.66 416.951   5
  -1   5  -2 8688.94 518.893   7
   1  -5   2 8183.32 465.629   8
  -1   5  -2 8985.92 592.155   1
   1  -5   3-24.1430 64.9652   7
  -1   5  -3 12.0751 35.1605   1
  -1   5  -3-33.3926 77.4412   2
   1  -5   3 14.0548 39.2005   8
  -1   5  -3 69.5948 65.4748   7
   1  -5   4 202.252 61.2591   8
   1  -5   4 148.880 78.6896   2
   1  -5   4 142.542 66.0611   7
  -1   5  -4 212.531 96.1503   4
  -1   5  -4 306.001 98.9910   7
  -1   5  -4 362.406 120.930   1
  -1   5  -5 60.4673 43.2481   3
  -1   5  -5 165.338 90.8984   7
  -1   5  -5 175.562 76.9088   4
   1  -5   5 74.8196 52.5907   2
  -1   5  -5 119.076 75.3518   1
  -1   5  -6 2072.78 241.700   3
  -1   5  -6 1836.56 205.936   4
  -1   5  -6 2135.54 260.867   7
  -1   5  -6 1869.38 198.424   6
   1  -5   6 1793.46 263.944   2
   1  -5   6 1970.22 285.066   1
   1  -5   7 17.7626 67.7531   2
  -1   5  -7 116.141 60.0479   7
  -1   5  -7-65.9794 70.1550   3
  -1   5  -7 66.2002 45.0627   4
   1  -5   7 100.483 83.8698   1
  -1   5  -7-40.6457 41.6198   6
   1  -5   8 55.6958 63.1983   1
  -1   5  -8 60.5926 58.1550   7
  -1   5  -8 146.750 70.0820   3
   1  -5   8 109.237 103.272   2
  -1   5  -8 106.462 52.7508   6
  -1   5  -8 74.7333 19.6469   5
  -1   5  -8 63.7240 24.9536   5
   1  -5   9 60382.3 1681.22   1
  -1   5  -9 58613.5 1238.91   3
   1  -5   9 58357.3 1599.29   2
   1  -5  10 15987.4 853.216   2
   1  -5  10 16635.6 917.411   1
   1  -5  11 41.6535 68.4593   1
   1  -5  11 76.4735 66.8842   2
   1  -5  11 0.46295 38.6135   4
   1  -5  12 1429.28 286.706   2
   1  -5  12 1243.74 268.079   1
   1  -5  13 830.047 242.672   1
   1  -5  13 817.312 222.775   2
   1  -5  14 97.7729 93.9131   1
   1  -5  15 156.393 118.392   1
   1  -5  15 8.32675 43.4728   6
   1  -5  16 616.800 238.411   1
   1  -5  17 4.22451 36.9647   1
   1  -5  18 1155.41 347.915   1
   1  -4 -14 3206.89 509.209   7
   1  -4 -13 89.7715 91.3466   7
   1  -4 -12 15219.7 1049.17   7
   1  -4 -11 1669.52 340.514   7
   1  -4 -10 156.430 99.6984   7
   1  -4  -9 407.556 150.717   7
   1  -4  -8-73.1211 127.733   7
   1  -4  -7 7948.67 618.308   7
   1  -4  -6 3021.26 362.424   7
   1  -4  -5 371.042 102.318   7
   1  -4  -4 2548.26 309.396   7
   1  -4  -3 12697.6 653.898   7
  -1   4   3 12873.9 369.718   2
   1  -4  -2 58508.8 1357.63   7
  -1   4   2 53002.0 840.202   2
  -1   4   1 56567.4 1142.85   5
   1  -4  -1 56259.1 1279.62   7
  -1   4   0 11409.2 445.368   2
   1  -4   0 12591.2 597.011   8
   1  -4   0 11674.5 574.898   7
   1  -4   1 3589.50 294.949   8
  -1   4  -1 3596.87 262.952   2
  -1   4  -1 3778.09 311.885   7
   1  -4   1 3755.33 321.047   7
  -1   4  -2 55872.0 1305.84   1
  -1   4  -2 54575.0 1077.42   2
   1  -4   2 54528.4 1038.88   8
  -1   4  -2 54290.3 1168.69   7
   1  -4   2 55448.8 1113.81   2
   1  -4   2 54338.6 1189.44   7
  -1   4  -3 4859.79 356.012   7
   1  -4   3 5021.96 275.642   8
  -1   4  -3 4540.65 366.978   1
  -1   4  -3 4539.80 324.845   4
   1  -4   3 4682.88 341.427   2
   1  -4   3 4401.04 332.309   7
   1  -4   4 41334.0 666.676   8
  -1   4  -4 41909.6 1052.65   7
  -1   4  -4 40882.4 920.989   4
  -1   4  -4 42276.2 1086.49   1
  -1   4  -4 42612.6 984.995   3
  -1   4  -5 39992.9 1037.84   7
  -1   4  -5 37602.8 861.456   4
  -1   4  -5 40671.8 926.971   3
  -1   4  -5 36886.9 761.204   6
   1  -4   5 39114.1 1103.12   1
  -1   4  -6 53421.2 1195.51   7
  -1   4  -6 54960.2 1064.37   3
  -1   4  -6 53666.5 997.705   4
   1  -4   6 53928.5 1331.09   1
  -1   4  -7 4407.54 260.125   6
  -1   4  -7 4372.21 159.961   5
  -1   4  -7 4249.23 341.016   7
  -1   4  -7 4367.75 298.348   3
   1  -4   7 4448.13 395.120   1
   1  -4   7 4663.15 351.043   4
   1  -4   8 40.5652 47.0795   4
   1  -4   8-11.2900 78.2196   2
  -1   4  -8-2.82186 14.3546   5
   1  -4   8 55.8238 48.8233   3
   1  -4   8 147.999 107.990   1
  -1   4  -8 27.3444 42.7308   3
  -1   4  -9 383.200 47.8053   5
   1  -4   9 481.992 142.067   2
   1  -4   9 480.686 107.478   6
   1  -4   9 451.424 126.141   3
   1  -4   9 261.379 103.582   1
   1  -4  10 6962.12 480.010   4
   1  -4  10 7156.65 435.155   6
   1  -4  10 7630.81 556.333   2
   1  -4  11 2241.81 313.386   2
   1  -4  11 1868.74 232.433   6
   1  -4  11 1505.07 233.375   4
   1  -4  12 2429.47 335.274   2
   1  -4  12 2027.97 253.570   6
   1  -4  13 127.100 99.9739   2
   1  -4  13 144.741 83.0176   6
   1  -4  14 708.849 213.709   2
   1  -4  14 1051.32 206.246   6
   1  -4  15 1715.93 270.092   6
  -1   4 -16 231.656 107.984   7
  -1   4 -17 102.144 91.2608   7
   1  -3 -15 1558.15 364.320   7
   1  -3 -14 3136.56 484.258   7
   1  -3 -13 263.046 154.928   7
   1  -3 -12 3630.18 474.976   7
   1  -3 -11 346.915 150.365   7
   1  -3 -10 11150.1 763.069   7
   1  -3  -9 18676.4 939.517   7
   1  -3  -8 7497.49 568.887   7
   1  -3  -7 112.760 84.5745   7
   1  -3  -6 595.957 140.323   7
   1  -3  -5 2783.30 304.674   7
   1  -3  -4 6072.39 422.265   7
   1  -3  -3 661.752 141.576   7
   1  -3  -2 27151.2 816.937   7
   1  -3  -1 4012.53 304.480   7
   1  -3   0 13133.9 417.898   2
   1  -3   0 12182.9 513.154   7
   1  -3   1 1256.45 161.655   7
   1  -3   1 1409.98 149.467   2
  -1   3  -2 5804.36 356.203   1
   1  -3   2 6262.40 352.339   7
  -1   3  -2 5872.69 348.424   7
   1  -3   2 5780.80 317.408   2
  -1   3  -3 5648.72 316.723   4
  -1   3  -3 5360.48 336.197   7
  -1   3  -3 5473.54 338.411   1
   1  -3   3 5848.49 361.186   1
  -1   3  -4 22730.1 691.974   7
  -1   3  -4 22357.7 487.328   6
  -1   3  -4 23808.0 620.605   4
   1  -3   4 23811.0 735.423   1
   1  -3   4 22302.3 665.514   4
  -1   3  -4 23450.6 599.587   3
   1  -3   5 3850.38 279.950   4
  -1   3  -5 3822.51 244.483   4
  -1   3  -5 3841.33 238.528   3
   1  -3   5 3846.85 303.675   1
  -1   3  -5 3706.54 195.864   6
   1  -3   6 17735.5 676.090   1
   1  -3   6 17191.6 609.083   4
  -1   3  -6 17197.6 327.646   5
  -1   3  -6 17657.5 522.790   3
  -1   3  -7 1383.26 95.4834   5
   1  -3   7 1159.11 166.011   4
   1  -3   7 1399.49 150.211   6
   1  -3   7 1385.32 179.149   3
   1  -3   8 10607.0 566.763   2
   1  -3   8 11273.1 541.113   3
   1  -3   8 10636.2 443.050   6
  -1   3  -8 10852.4 297.171   5
   1  -3   8 10561.0 523.064   4
   1  -3   9 2905.91 290.842   3
   1  -3   9 2937.36 251.122   6
   1  -3   9 3105.98 317.070   2
  -1   3  -9 3030.50 176.561   5
   1  -3  10 7843.62 438.158   6
   1  -3  10 7511.42 489.011   4
   1  -3  10 7368.49 511.222   2
  -1   3 -10 8067.08 311.936   5
   1  -3  11 607.015 164.369   2
   1  -3  11 524.740 122.970   6
   1  -3  12 1518.46 218.535   6
   1  -3  12 1874.35 283.031   2
   1  -3  13 2887.09 361.157   2
   1  -3  13 3150.35 332.572   6
   1  -3  14 0.92880 38.6839   6
   1  -3  14 120.868 94.4739   2
  -1   3 -14 173.051 84.4988   7
   1  -3  15 1023.62 202.482   6
   1  -3  15 1422.04 273.332   2
  -1   3 -15 1122.49 206.896   7
  -1   3 -16 285.972 116.776   7
   1  -3  16 164.680 59.9533   6
  -1   3 -17 305.722 142.240   7
  -1   3 -18 1466.09 294.022   7
   1  -2 -16 539.618 196.253   7
   1  -2 -15 1369.58 312.524   7
   1  -2 -14 1010.05 265.310   7
   1  -2 -13 23.7831 65.5603   7
   1  -2 -12 2540.73 375.515   7
   1  -2 -11 9741.77 683.696   7
   1  -2 -10 29712.6 1139.05   7
   1  -2  -9 1035.59 205.679   7
   1  -2  -8 4382.95 396.705   7
   1  -2  -7 6108.01 444.701   7
  -1   2   7 6618.55 384.655   7
  -1   2   7 6943.07 429.639   5
  -1   2   6 21731.2 688.820   7
   1  -2  -6 20842.6 768.174   7
   1  -2  -5 77513.0 1402.85   7
   1  -2  -4 157247. 1895.18   7
   1  -2  -3-91.4023 72.1236   7
   1  -2  -2 31407.0 752.534   7
   1  -2  -1 77921.7 1124.75   7
   1  -2  -1 77453.7 739.209   2
   1  -2   0 77097.3 829.863   2
   1  -2   0 77862.0 1096.34   7
   1  -2   1 40386.3 781.310   7
  -1   2  -2 87898.2 1111.54   4
  -1   2  -2 86941.6 1096.33   1
  -1   2  -3 103131. 1160.84   4
  -1   2  -3 101569. 986.359   3
  -1   2  -3 99380.1 762.689   6
   1  -2   3 100358. 1205.13   1
   1  -2   4 28594.9 595.959   3
   1  -2   4 30080.8 693.808   1
  -1   2  -4 30068.1 543.555   3
  -1   2  -4 29630.6 623.574   4
   1  -2   4 30339.0 485.195   6
   1  -2   4 28715.0 682.286   4
  -1   2  -5 357.468 50.4704   5
   1  -2   5 364.571 74.3522   3
   1  -2   5 398.908 62.6000   6
   1  -2   5 424.263 87.2805   4
  -1   2  -6 16101.9 361.269   5
   1  -2   6 15377.1 550.065   4
   1  -2   6 16109.2 443.021   6
   1  -2   6 15027.2 500.543   3
   1  -2   7 1388.06 142.149   6
  -1   2  -7 1499.13 123.047   5
   1  -2   7 1447.30 177.335   4
   1  -2   7 1288.02 158.751   3
  -1   2  -8 666.127 95.3464   5
   1  -2   8 623.363 116.861   3
   1  -2   8 650.751 110.842   6
   1  -2   9 560.627 122.426   4
   1  -2   9 559.856 109.604   6
   1  -2   9 378.636 99.8652   3
   1  -2   9 464.820 120.165   2
  -1   2  -9 528.400 98.5918   5
  -1   2 -10 283.668 80.8599   5
   1  -2  10 73.4303 59.2405   6
   1  -2  10 158.510 80.7751   2
   1  -2  11 59.7078 45.3482   2
  -1   2 -11 37.7330 58.1041   5
   1  -2  11-12.1817 42.0275   6
   1  -2  12 19769.6 783.592   6
   1  -2  12 20223.4 863.554   2
  -1   2 -13 179.612 78.0384   7
   1  -2  13 125.190 81.5039   2
   1  -2  13 124.758 72.3209   6
   1  -2  14 184.221 70.8411   2
  -1   2 -14 253.985 116.800   7
   1  -2  14 292.381 114.973   6
   1  -2  15-126.660 81.0030   6
  -1   2 -15 107.232 91.3758   7
   1  -2  15 36.8483 61.7361   2
  -1   2 -16 159.880 115.213   7
   1  -2  16 11.7561 44.8482   6
  -1   2 -17 46.9224 80.9176   7
  -1   2 -18 397.385 173.466   7
   1  -1 -17 2491.47 425.323   7
   1  -1 -16 277.494 175.690   7
   1  -1 -15 45.5341 75.9797   7
   1  -1 -14 1411.05 283.413   7
   1  -1 -13 7589.85 615.127   7
   1  -1 -12 12240.3 743.725   7
   1  -1 -11 2124.07 294.168   7
   1  -1 -10 27760.8 1004.49   7
   1  -1  -9 53682.5 1309.83   7
  -1   1   9 53289.4 1161.21   5
   1  -1  -8 481.866 151.298   7
   1  -1  -7 1266.62 191.709   7
  -1   1   6 630.246 102.341   7
  -1   1   6 691.549 119.414   5
   1  -1  -6 629.811 130.929   7
   1  -1  -5 1648.26 180.846   7
  -1   1   5 1851.24 167.971   7
  -1   1   5 1923.28 184.950   5
   1  -1  -4 2029.93 182.766   7
   1  -1  -3 32849.7 676.289   7
   1  -1  -2 29714.3 583.391   7
   1  -1  -1 28699.7 546.135   7
   1  -1   0 66825.9 815.341   7
  -1   1  -1 83521.2 917.423   4
   1  -1   2 3653.78 156.370   1
  -1   1  -2 3495.28 117.769   3
  -1   1  -2 3421.00 186.689   4
   1  -1   2 3217.03 125.159   3
   1  -1   3 28645.4 441.206   3
  -1   1  -3 29275.0 437.285   5
   1  -1   4 8806.72 303.133   8
  -1   1  -4 7877.74 246.060   5
  -1   1  -5 68705.6 801.432   5
   1  -1   5 71333.3 982.913   8
   1  -1   6 9919.79 339.831   5
  -1   1  -6 10435.5 346.537   5
  -1   1  -7 42654.9 780.359   5
   1  -1   7 40731.7 737.993   5
   1  -1   8 140.685 43.7916   5
  -1   1  -8 150.357 62.7175   5
   1  -1   9 1259.03 147.353   5
  -1   1  -9 1321.36 166.802   5
   1  -1  10 2084.68 239.635   2
  -1   1 -10 2353.30 239.906   5
   1  -1  11 100.857 68.2329   2
  -1   1 -11 92.2479 64.0359   5
   1  -1  11-7.77571 25.7882   5
  -1   1 -11-8.89931 76.8106   7
  -1   1 -12 1765.19 249.482   7
   1  -1  12 1677.20 237.389   2
   1  -1  12 2105.56 226.422   5
   1  -1  13-31.0890 54.0545   2
  -1   1 -13 78.9881 99.1270   7
   1  -1  14 3784.74 378.130   2
  -1   1 -14 3455.52 394.075   7
   1  -1  15 1176.93 216.463   2
  -1   1 -15 1401.86 269.149   7
  -1   1 -16 792.175 223.685   7
  -1   1 -17-190.283 163.291   7
   1  -1  17-21.2234 55.4043   6
   1   0 -17 602.252 200.581   7
   1   0 -16 374.261 165.280   7
   1   0 -15 4210.71 473.563   7
   1   0 -14 2152.87 328.464   7
   1   0 -13 804.365 199.113   7
   1   0 -12 2864.78 336.237   7
   1   0 -11 1231.18 217.715   7
  -1   0  11 1249.36 172.013   5
   1   0 -10 29105.0 928.759   7
   1   0  -9 1185.63 185.367   7
   1   0  -8 49636.0 1050.42   7
  -1   0   8 49328.8 948.801   5
  -1   0   7 58289.9 982.688   5
   1   0  -7 59846.8 1066.55   7
   1   0  -6 5098.36 284.681   7
  -1   0   6 5321.89 276.200   5
   1   0  -5 239.258 43.0495   2
   1   0  -5 271.906 70.4598   7
  -1   0   5 207.129 44.0348   7
   1   0  -4 41090.8 552.097   2
  -1   0   4 41828.8 581.915   7
   1   0  -4 41884.5 651.608   7
   1   0  -3 59316.9 672.977   7
   1   0  -2 37678.3 462.745   7
   1   0  -1 8298.57 199.483   7
  -1   0   1 7735.50 179.911   3
  -1   0   0 86535.9 581.039   6
  -1   0  -1 46561.5 527.626   5
  -1   0  -2 17894.4 354.474   5
   1   0   3 41751.4 771.302   8
  -1   0  -3 40119.7 599.501   5
   1   0   4 21780.8 489.453   5
   1   0   4 22391.2 631.315   8
  -1   0  -4 22362.6 494.508   5
   1   0   5 11896.9 391.825   5
   1   0   5 12573.2 513.360   8
  -1   0  -5 11645.0 399.386   5
   1   0   6 940.930 119.252   5
  -1   0  -6 875.249 127.187   5
   1   0   7 17456.0 545.666   5
  -1   0  -7 17603.7 586.520   5
  -1   0  -8 2122.96 224.145   7
  -1   0  -8 2390.79 235.651   5
  -1   0  -9 14761.6 616.262   5
  -1   0  -9 14234.7 612.007   7
   1   0   9 15030.5 565.856   5
  -1   0 -10 4784.42 377.146   7
  -1   0 -10 5158.19 388.370   5
   1   0  10 5188.49 348.397   5
  -1   0 -11 236.617 116.343   7
   1   0  11 187.655 75.1066   2
  -1   0 -12 87.1317 116.723   7
   1   0  12 87.4505 61.1917   2
   1   0  13 261.296 94.9851   2
  -1   0 -13 187.972 106.616   7
  -1   0 -14 483.992 174.497   7
   1   0  14 639.380 148.341   2
  -1   0 -15 3105.80 419.083   7
  -1   0 -16 108.729 99.8362   7
  -1   0 -17 273.732 161.545   7
  -1  -1  18 150.264 104.849   6
   1   1 -17 83.9221 91.8884   7
  -1  -1  17 57.5454 86.7064   6
  -1  -1  16 4915.02 514.520   6
   1   1 -16 4765.60 489.742   7
  -1  -1  15 1898.06 308.173   6
   1   1 -15 2363.18 332.091   7
   1   1 -14 315.755 133.551   7
   1   1 -13 310.823 129.413   7
   1   1 -12 5655.64 496.611   8
   1   1 -12 6147.35 449.268   7
   1   1 -11 8601.57 495.072   7
   1   1 -11 8828.03 585.017   8
   1   1 -10 3819.79 307.436   7
  -1  -1  10 3737.80 247.391   5
   1   1  -9 3895.17 285.457   7
  -1  -1   9 4170.35 249.681   5
  -1  -1   8 12782.2 559.647   3
   1   1  -8 12878.2 462.120   7
  -1  -1   8 13209.9 413.406   5
   1   1  -7 49276.5 897.624   2
  -1  -1   7 48536.7 739.543   5
  -1  -1   7 50094.8 1033.43   3
   1   1  -7 48956.4 806.427   7
   1   1  -6 14021.0 379.722   7
  -1  -1   6 14214.4 367.847   5
  -1  -1   6 14481.0 516.281   3
   1   1  -6 13630.4 451.866   2
  -1  -1   5 28892.8 675.011   3
   1   1  -5 28758.5 626.766   2
   1   1  -5 28575.2 460.278   7
  -1  -1   5 28287.2 676.200   6
  -1  -1   4 28193.0 606.349   3
   1   1  -4 27963.9 363.127   7
  -1  -1   4 28707.6 620.058   6
  -1  -1   3 69780.1 882.321   3
  -1  -1   3 73255.1 914.654   6
  -1  -1   2 61232.3 773.340   3
  -1  -1   2 62576.4 782.257   6
   1   1  -1-2.28318 12.7333   1
   1   1  -1 27.0377 14.8852   4
  -1  -1   0 55644.9 608.196   5
  -1  -1   0 56432.4 527.957   7
  -1  -1  -1 19319.4 378.596   7
  -1  -1  -1 19938.1 412.145   5
  -1  -1  -2 23451.3 481.782   7
   1   1   2 23583.8 657.058   8
  -1  -1  -2 23061.1 495.636   5
  -1  -1  -3 4348.91 238.946   5
   1   1   3 4623.44 319.430   8
  -1  -1  -3 4102.26 226.975   7
   1   1   4 1335.82 188.505   8
  -1  -1  -4 1294.98 144.032   7
  -1  -1  -4 1162.34 143.967   5
  -1  -1  -5 648.512 112.566   7
  -1  -1  -5 734.048 128.192   5
   1   1   5 523.770 89.3516   5
   1   1   5 374.719 113.013   8
  -1  -1  -6 554.625 125.786   5
  -1  -1  -6 438.903 109.161   7
  -1  -1  -7 8812.51 469.396   7
   1   1   7 9236.90 442.469   5
  -1  -1  -7 8609.48 466.881   5
  -1  -1  -8 24252.6 835.296   7
  -1  -1  -8 24435.9 823.036   5
   1   1   8 25404.5 775.247   5
  -1  -1  -9 26030.4 922.667   7
  -1  -1  -9 25351.7 896.217   5
  -1  -1 -10 7208.90 524.223   7
  -1  -1 -10 6862.96 491.905   5
  -1  -1 -11 14522.1 786.358   7
  -1  -1 -12 6646.45 569.427   7
  -1  -1 -13 1160.63 247.914   7
  -1  -1 -14 125.454 115.996   7
  -1  -1 -15 1536.17 312.876   7
  -1  -1 -16 1203.49 313.159   7
  -1  -2  18 941.314 252.772   6
   1   2 -17 311.140 143.569   7
  -1  -2  17 241.530 140.013   6
   1   2 -16 358.926 145.710   7
  -1  -2  16 295.328 139.483   6
  -1  -2  15 1362.76 266.614   6
   1   2 -15 1410.08 245.872   7
   1   2 -14 622.448 159.655   7
  -1  -2  14 533.121 154.801   6
   1   2 -13 1106.75 197.458   7
   1   2 -13 852.170 193.368   8
  -1  -2  13 671.943 174.449   6
  -1  -2  12 6196.93 294.066   5
  -1  -2  12 5425.47 448.715   6
   1   2 -12 5881.36 453.118   8
   1   2 -12 6076.75 399.579   7
   1   2 -11 10424.6 482.378   7
  -1  -2  11 9802.51 574.502   6
  -1  -2  11 10256.5 352.295   5
  -1  -2  10 4915.35 392.357   6
  -1  -2  10 4947.61 226.046   5
   1   2 -10 4704.58 296.292   7
  -1  -2   9 540.064 71.0990   5
   1   2  -9 512.192 89.7660   7
  -1  -2   9 496.379 125.067   6
   1   2  -8 208.933 58.8433   7
  -1  -2   8 326.951 52.4650   5
  -1  -2   8 262.102 83.2027   3
  -1  -2   8 358.492 106.384   6
   1   2  -8 238.045 62.6886   2
  -1  -2   7 13647.6 550.577   6
   1   2  -7 13046.1 524.162   2
  -1  -2   7 13008.0 556.044   3
  -1  -2   7 12413.0 269.868   5
  -1  -2   6 41366.2 938.803   3
  -1  -2   6 40885.9 904.526   6
  -1  -2   6 39070.8 420.260   5
   1   2  -6 40176.8 894.696   2
   1   2  -5 46.2394 34.8432   2
  -1  -2   5 31.6764 33.0480   3
  -1  -2   5 26.6083 40.6320   6
   1   2  -5-24.3161 38.6803   6
  -1  -2   4 1214.07 147.031   3
  -1  -2   4 1193.05 64.4498   5
   1   2  -4 1272.87 82.7695   7
  -1  -2   4 1198.85 141.981   6
   1   2  -3 22400.4 308.571   7
  -1  -2   3 23159.5 320.320   7
  -1  -2   3 23991.0 330.966   5
  -1  -2   2 5727.03 187.111   7
  -1  -2   2 5819.45 189.900   5
   1   2  -2 5094.16 285.665   1
   1   2  -2 5381.54 184.059   5
   1   2  -2 5405.04 170.986   7
   1   2  -1 53702.5 625.278   7
   1   2  -1 53201.3 658.401   5
  -1  -2   1 55702.8 677.197   7
  -1  -2   1 56712.0 686.603   5
   1   2  -1 56075.8 967.809   1
   1   2   0 49195.8 661.238   7
  -1  -2   0 52029.6 741.421   5
  -1  -2   0 51125.3 739.160   7
   1   2   1 12995.4 530.402   8
   1   2   1 12365.1 362.986   7
  -1  -2  -1 12528.3 411.691   7
  -1  -2  -1 12772.5 412.651   5
  -1  -2  -2 31836.5 721.898   7
  -1  -2  -2 31436.2 709.545   5
  -1  -2  -3 5835.18 335.490   7
   1   2   3 6202.99 426.538   8
  -1  -2  -3 6225.03 343.984   5
  -1  -2  -4 1827.92 206.282   7
   1   2   4 1939.95 260.211   8
  -1  -2  -4 1896.80 206.612   5
  -1  -2  -5 3791.93 309.191   7
  -1  -2  -5 3616.90 300.091   5
  -1  -2  -6 23044.4 817.645   7
   1   2   6 25520.8 771.622   5
  -1  -2  -6 23802.1 809.740   5
  -1  -2  -7 7965.32 509.568   7
  -1  -2  -7 7860.28 494.866   5
  -1  -2  -8 21711.8 888.204   7
  -1  -2  -8 21023.9 849.938   5
  -1  -2  -9 13705.2 748.901   7
  -1  -2  -9 14185.0 729.427   5
  -1  -2 -10 21410.8 984.996   7
  -1  -2 -11 2480.86 362.899   7
  -1  -2 -12 603.932 222.147   7
  -1  -2 -13-43.8997 99.3723   7
  -1  -2 -14 1110.60 286.640   7
  -1  -2 -15 3443.20 496.477   7
  -1  -3  18 672.712 223.681   6
  -1  -3  17 37.7175 70.7625   6
   1   3 -16 644.768 158.059   7
  -1  -3  16 847.184 224.176   6
  -1  -3  15 3001.41 393.079   6
   1   3 -15 3803.16 361.090   7
  -1  -3  14 7748.80 605.060   6
   1   3 -14 8351.03 494.521   7
  -1  -3  13 383.105 135.946   6
   1   3 -13 341.534 108.060   7
   1   3 -12 5445.44 383.207   8
  -1  -3  12 5431.26 193.840   5
   1   3 -12 5812.11 351.994   7
   1   3 -11 902.200 129.622   7
  -1  -3  11 763.491 62.8428   5
  -1  -3  11 784.215 173.896   6
  -1  -3  10 1611.76 227.967   6
  -1  -3  10 1440.50 160.512   4
  -1  -3   9 18163.4 519.571   4
  -1  -3   9 18492.8 750.441   6
   1   3  -9 18653.2 734.430   2
  -1  -3   8 8595.40 518.270   3
  -1  -3   8 8663.24 488.358   6
   1   3  -8 8951.75 492.843   2
  -1  -3   8 8540.96 320.523   4
  -1  -3   7 10651.8 512.140   6
   1   3  -7 9573.39 501.470   2
  -1  -3   7 9745.86 524.363   3
  -1  -3   7 9476.37 301.171   4
  -1  -3   6 9864.31 475.412   6
   1   3  -6 9930.45 440.324   6
   1   3  -6 10081.3 500.153   2
   1   3  -6 9596.68 326.536   7
  -1  -3   6 10289.9 517.921   3
  -1  -3   6 9986.65 257.470   4
   1   3  -5 9951.74 479.929   2
  -1  -3   5 9816.90 492.863   3
  -1  -3   5 9172.16 188.134   5
   1   3  -5 9302.39 299.868   7
   1   3  -5 9135.66 416.958   6
  -1  -3   4 191.370 41.3788   5
   1   3  -4 150.804 45.0475   6
   1   3  -4 194.353 43.9287   7
  -1  -3   4 130.316 34.2942   7
   1   3  -3 9916.79 483.950   1
  -1  -3   3 10446.2 298.076   5
   1   3  -3 9425.17 304.123   7
  -1  -3   3 10511.2 337.602   7
   1   3  -3 9833.82 273.388   5
  -1  -3   2 829.268 103.355   7
   1   3  -2 742.136 85.4220   5
   1   3  -2 768.623 93.6055   7
   1   3  -2 650.571 126.544   1
  -1  -3   2 783.459 96.4078   5
   1   3  -1 3383.75 292.076   1
  -1  -3   1 3345.32 219.943   7
   1   3  -1 3394.74 211.761   7
   1   3  -1 2836.30 254.452   8
   1   3  -1 3287.73 200.320   5
  -1  -3   1 3291.74 214.003   5
  -1  -3   0 72.1137 41.4445   5
  -1  -3   0 99.1807 48.6966   7
   1   3   0 75.2335 26.0417   5
   1   3   0 134.236 53.4577   7
   1   3   0 57.1491 54.2973   8
  -1  -3  -1 1894.31 197.984   7
   1   3   1 1860.13 174.269   7
   1   3   1 1723.51 229.018   8
  -1  -3  -1 2124.18 202.684   5
   1   3   2 25278.2 661.381   7
   1   3   2 26453.2 938.743   8
  -1  -3  -2 25072.6 746.937   7
  -1  -3  -2 24737.0 734.612   5
  -1  -3  -3 1383.81 203.815   7
  -1  -3  -3 1272.78 188.807   5
   1   3   3 1499.83 237.182   8
  -1  -3  -4 35747.5 1011.80   7
  -1  -3  -4 36030.9 995.367   5
   1   3   4 36390.0 1214.75   8
  -1  -3  -5 9712.10 542.508   5
  -1  -3  -5 11116.9 595.554   7
  -1  -3  -6 146.656 117.480   7
  -1  -3  -6 51.8143 116.731   5
  -1  -3  -7 672.694 188.193   7
  -1  -3  -7 564.224 149.935   5
  -1  -3  -8 16188.7 842.778   7
  -1  -3  -9 38355.9 1359.20   7
  -1  -3 -10 203.597 140.493   7
  -1  -3 -11 595.983 205.051   7
  -1  -3 -12 1210.61 292.769   7
  -1  -3 -13 109.334 104.861   7
  -1  -3 -14 289.306 174.956   7
  -1  -4  18 226.028 133.190   6
  -1  -4  17-208.658 124.618   6
  -1  -4  16 160.741 135.996   6
   1   4 -15 380.826 114.309   7
  -1  -4  15 730.238 204.537   6
   1   4 -14 599.386 122.596   7
  -1  -4  14 717.611 188.096   6
   1   4 -13 4515.24 306.881   7
  -1  -4  13 4315.46 448.728   6
  -1  -4  12 2851.40 263.156   4
  -1  -4  12 3180.30 371.967   6
   1   4 -12 3282.00 241.927   8
   1   4 -12 3388.80 245.238   7
  -1  -4  11 1571.39 178.792   4
  -1  -4  11 1765.50 260.379   6
  -1  -4  10 1840.90 256.258   6
  -1  -4  10 1542.39 161.369   4
  -1  -4   9 1239.54 130.540   4
   1   4  -9 1438.11 162.192   7
  -1  -4   9 1310.41 212.498   6
   1   4  -9 1763.55 226.677   3
  -1  -4   8 597.025 156.141   1
  -1  -4   8 493.378 73.2398   4
  -1  -4   8 514.300 130.351   6
   1   4  -8 597.279 98.8644   7
   1   4  -8 506.140 113.181   6
   1   4  -8 700.211 146.211   3
   1   4  -7 941.036 175.338   2
   1   4  -7 948.719 152.814   6
   1   4  -7 785.425 111.722   7
   1   4  -7 930.774 157.241   3
   1   4  -6 924.070 165.152   2
   1   4  -6 956.154 115.979   7
   1   4  -6 1165.70 165.062   6
   1   4  -5 516.060 117.019   2
   1   4  -5 465.839 56.1039   5
   1   4  -5 440.374 41.4882   4
   1   4  -5 417.854 98.7858   6
   1   4  -5 450.695 81.9264   7
   1   4  -4 40508.6 608.537   5
   1   4  -4 39479.1 745.076   7
   1   4  -4 40249.4 988.337   6
   1   4  -4 40450.3 1121.32   1
  -1  -4   4 38696.4 657.631   5
  -1  -4   4 40537.0 800.012   7
   1   4  -3 11441.4 508.039   8
   1   4  -3 12499.9 630.517   1
   1   4  -3 10587.5 354.403   5
   1   4  -3 11576.0 413.947   7
  -1  -4   3 12075.4 454.494   7
  -1  -4   3 11390.0 399.829   5
   1   4  -2 7101.19 483.237   1
  -1  -4   2 6983.94 339.080   5
   1   4  -2 7293.93 322.415   5
   1   4  -2 7180.26 340.320   7
   1   4  -2 7530.81 441.743   8
  -1  -4   2 7141.55 368.089   7
  -1  -4   1 293.348 79.7265   7
  -1  -4   1 303.518 85.0557   5
   1   4  -1 253.953 68.3719   5
   1   4  -1 372.310 88.2370   7
   1   4  -1 332.447 112.097   8
   1   4  -1 335.072 111.744   1
   1   4   0 5682.32 427.210   8
  -1  -4   0 4812.11 337.302   7
   1   4   0 5517.60 331.976   7
  -1  -4   0 5028.81 329.386   5
   1   4   0 5383.03 320.551   5
   1   4   1 590.429 115.472   7
  -1  -4  -1 460.128 116.548   7
  -1  -4  -1 472.663 115.303   5
   1   4   1 646.442 114.034   5
   1   4   1 524.829 133.567   8
   1   4   2 320.820 80.3436   5
   1   4   2 384.585 133.919   8
   1   4   2 437.165 103.353   7
  -1  -4  -2 458.429 134.329   5
  -1  -4  -2 443.371 124.497   7
  -1  -4  -3 13959.0 669.796   7
   1   4   3 15111.7 596.787   7
   1   4   3 14725.0 812.000   8
  -1  -4  -3 14330.2 662.036   5
  -1  -4  -4 136.500 116.671   7
  -1  -4  -4 148.926 86.9281   5
  -1  -4  -5 7395.48 523.844   5
  -1  -4  -5 8033.23 563.090   7
  -1  -4  -6 11336.8 700.468   7
  -1  -4  -6 11748.8 686.536   5
  -1  -4  -7 3655.56 433.115   7
  -1  -4  -8 115.516 107.518   7
  -1  -4  -9 79.6853 93.2456   7
  -1  -4 -10 2978.69 431.182   7
  -1  -4 -11 153.800 128.648   7
  -1  -4 -12 14891.2 1040.94   7
  -1  -4 -13 1157.88 289.994   7
  -1  -5  18 2107.72 391.199   6
  -1  -5  17 1219.62 282.195   6
  -1  -5  16 21.9025 61.9129   6
  -1  -5  15 118.337 103.159   6
  -1  -5  14 10.0496 72.8362   6
   1   5 -14 3.22180 40.8974   7
  -1  -5  13 177.633 103.676   6
  -1  -5  13 158.107 119.161   1
  -1  -5  12 4698.07 544.508   1
   1   5 -12 3700.80 314.159   7
  -1  -5  12 3661.17 406.239   6
  -1  -5  11 610.092 108.446   4
   1   5 -11 673.643 134.179   7
  -1  -5  11 551.164 171.488   1
   1   5 -10 18904.9 660.878   7
  -1  -5  10 20808.4 1069.01   1
   1   5 -10 21588.8 850.499   3
   1   5  -9 163.638 63.7498   7
  -1  -5   9 48.2085 76.2041   1
   1   5  -9 168.269 90.5358   3
   1   5  -8 134.970 83.5152   3
  -1  -5   8 72.3178 73.1460   1
   1   5  -8 102.112 41.3466   7
  -1  -5   7 168.890 104.191   1
   1   5  -7 190.087 80.3579   6
   1   5  -7 137.468 55.1948   8
   1   5  -7-38.0323 75.4250   3
   1   5  -7 105.154 41.9918   7
  -1  -5   6 5165.38 480.074   1
   1   5  -6 5233.41 307.631   7
   1   5  -6 5708.00 331.841   8
   1   5  -6 5192.78 206.014   5
   1   5  -6 5481.16 431.848   3
   1   5  -6 4866.21 160.088   4
   1   5  -6 5459.98 403.672   6
  -1  -5   5 59.2614 43.7877   7
   1   5  -5 73.9639 67.1908   2
   1   5  -5 142.805 40.6540   5
   1   5  -5 120.454 73.5779   3
   1   5  -5 56.4086 38.2803   7
   1   5  -5 121.572 65.1671   6
   1   5  -5 268.610 95.0868   8
   1   5  -5 117.691 39.0631   4
   1   5  -4 836.363 108.792   5
   1   5  -4 823.220 128.278   7
   1   5  -4 816.827 155.623   8
  -1  -5   4 791.917 134.570   7
   1   5  -4 805.322 159.623   2
   1   5  -4 915.295 190.998   1
  -1  -5   3 403.677 100.994   7
   1   5  -3 253.367 108.905   1
   1   5  -3 249.051 52.0006   5
   1   5  -3 317.099 87.9665   7
   1   5  -3 300.144 114.144   8
  -1  -5   2 10828.0 488.831   5
   1   5  -2 11828.5 701.325   1
  -1  -5   2 10308.6 513.830   7
   1   5  -2 11713.2 625.598   8
   1   5  -2 9985.94 432.369   5
   1   5  -2 11649.1 499.637   7
   1   5  -1 6241.19 516.215   1
   1   5  -1 6448.53 389.439   7
  -1  -5   1 5364.97 365.713   5
  -1  -5   1 5651.87 398.898   7
   1   5  -1 5708.11 344.305   5
   1   5  -1 5117.71 433.262   8
  -1  -5   0 4845.19 384.973   7
   1   5   0 5328.26 367.017   7
  -1  -5   0 4743.40 362.539   5
   1   5   0 5442.61 472.587   8
   1   5   0 5143.16 345.013   5
   1   5   1 12554.9 750.819   8
  -1  -5  -1 11671.2 629.227   7
   1   5   1 13513.6 586.686   7
  -1  -5  -1 11999.2 609.480   5
  -1  -5  -2 5084.68 432.647   7
  -1  -5  -2 4833.96 400.436   5
  -1  -5  -3 212.252 93.2494   7
  -1  -5  -3 440.993 144.409   5
  -1  -5  -4 1239.01 232.300   7
  -1  -5  -5 17292.9 909.186   7
  -1  -5  -6 10906.1 751.621   7
  -1  -5  -7 1581.10 299.276   7
  -1  -5  -8 166.593 136.979   7
  -1  -5  -9 430.282 196.664   7
  -1  -5 -10 660.955 254.464   7
  -1  -5 -11 1245.04 328.532   7
  -1  -6  17 196.848 151.039   1
  -1  -6  16 841.427 268.115   1
  -1  -6  15 290.076 172.222   1
  -1  -6  14 1670.59 372.821   1
  -1  -6  13 968.801 265.880   1
  -1  -6  12 224.284 142.965   1
  -1  -6  11 5455.20 603.075   1
   1   6 -11 6140.37 492.844   3
   1   6 -11 5509.10 376.817   7
   1   6 -10 18823.4 670.696   7
   1   6 -10 21160.6 903.441   3
  -1  -6  10 19371.4 1112.41   1
  -1  -6   9 10500.3 794.123   1
   1   6  -9 10318.4 487.198   7
   1   6  -9 9421.99 356.673   8
   1   6  -9 10905.1 653.933   3
   1   6  -8 2869.75 344.049   3
  -1  -6   8 2513.96 382.245   1
   1   6  -8 2288.85 228.481   7
   1   6  -8 2294.36 202.969   8
   1   6  -7 4163.30 410.850   3
   1   6  -7 3640.38 287.174   7
   1   6  -7 3410.47 275.237   8
  -1  -6   7 4027.08 469.280   1
   1   6  -6 4025.89 411.401   3
   1   6  -6 3564.28 200.465   4
   1   6  -6 3378.91 278.847   7
   1   6  -6 3395.98 201.853   5
   1   6  -6 3275.38 289.653   8
  -1  -6   6 3370.48 286.881   7
  -1  -6   6 3662.49 442.552   1
   1   6  -5-65.4122 85.2340   3
  -1  -6   5-99.7031 59.6192   7
   1   6  -5 33.9667 69.5619   8
   1   6  -5 6.00756 26.0392   5
   1   6  -5 3.12008 31.3243   7
   1   6  -4 395.830 120.307   8
   1   6  -4 281.734 68.2545   5
  -1  -6   4 413.836 120.407   7
   1   6  -4 544.048 120.337   7
   1   6  -3 145.882 53.1319   5
  -1  -6   3 220.053 102.640   7
   1   6  -3 308.155 107.957   7
   1   6  -3 130.066 99.7835   8
   1   6  -2 54.6024 65.2596   7
  -1  -6   2 33.9708 52.1367   7
   1   6  -2-15.7000 53.1230   5
   1   6  -2 94.0705 113.230   8
   1   6  -1 24.0385 98.0334   8
   1   6  -1 14.3141 55.7511   7
  -1  -6   1 74.0700 91.5292   7
  -1  -6   0 27.2908 50.8903   7
  -1  -6  -1 2413.76 316.209   7
  -1  -6  -2 8858.12 635.669   7
  -1  -6  -3 16160.9 892.988   7
  -1  -6  -4 6509.71 590.252   7
  -1  -6  -5 1289.30 277.673   7
  -1  -6  -6 700.205 215.011   7
  -1  -6  -7 7233.77 693.780   7
  -1  -6  -8 3089.38 477.561   7
  -1  -6  -9 5280.11 648.978   7
  -1  -6 -10 3840.51 569.556   7
  -1  -7  16 1292.34 365.163   1
  -1  -7  15 154.467 128.161   1
  -1  -7  14-42.4592 90.1275   1
  -1  -7  13 297.038 161.981   1
  -1  -7  12 179.039 85.3659   1
   1   7 -12 599.816 172.618   3
  -1  -7  11 282.996 140.366   1
   1   7 -11 467.603 149.325   3
   1   7 -10 3293.86 389.853   3
  -1  -7  10 3341.96 482.661   1
   1   7  -9 2.25337 55.4640   7
   1   7  -9-120.851 118.559   3
  -1  -7   9-120.885 112.405   1
  -1  -7   8 794.318 223.287   1
   1   7  -8 990.784 164.390   7
   1   7  -8 993.933 217.431   3
   1   7  -7-5.26930 32.0366   7
   1   7  -7 18.7007 20.3193   5
   1   7  -7 86.1500 55.2991   3
   1   7  -7 24.3694 25.1643   4
  -1  -7   6 41.0596 40.6549   7
   1   7  -6 42.0632 36.2725   5
   1   7  -6 32.5132 41.0662   7
   1   7  -6-3.21399 20.3786   4
   1   7  -5 1738.97 184.744   5
  -1  -7   5 1699.19 242.413   7
   1   7  -5 1755.87 226.947   7
   1   7  -4 4660.68 323.542   5
   1   7  -4 4464.62 362.121   7
  -1  -7   4 4734.47 419.563   7
  -1  -7   3 748.615 165.345   7
  -1  -7   2 1245.28 232.113   7
  -1  -7   1 1371.45 249.129   7
  -1  -7   0 2487.85 346.349   7
  -1  -7  -1-18.0353 74.8699   7
  -1  -7  -2 7005.68 617.463   7
  -1  -7  -3 4488.62 515.994   7
  -1  -7  -4-61.0444 115.396   7
  -1  -7  -5 2226.81 388.556   7
  -1  -7  -6-67.4728 103.929   7
  -1  -7  -7 2657.02 452.863   7
  -1  -7  -8-543.395 225.575   7
  -1  -8  15 58.5148 93.2439   1
  -1  -8  14 111.671 99.4341   1
  -1  -8  13 363.690 198.362   1
   1   8 -13 276.989 143.007   3
  -1  -8  12 174.499 143.594   1
   1   8 -12 179.108 123.372   3
   1   8 -11-76.1423 104.356   3
  -1  -8  11-35.8003 128.942   1
   1   8 -10 719.727 198.392   3
  -1  -8  10 336.708 177.444   1
   1   8  -9-77.1687 83.6556   3
   1   8  -8 340.893 156.575   3
   1   8  -7 3439.02 231.704   4
   1   8  -7 4054.84 489.354   3
   1   8  -6 43.7275 68.9852   3
   1   8  -6 13.4929 49.2357   4
  -1  -8   6 60.8412 57.5611   7
  -1  -8   5 407.950 130.381   7
  -1  -8   4 76.7085 72.3438   7
  -1  -8   3-42.6645 94.2445   7
  -1  -8   2 1799.86 300.715   7
  -1  -8   1 10811.3 764.224   7
  -1  -8   0 5305.96 546.165   7
  -1  -8  -1 4498.77 518.978   7
  -1  -8  -2 193.317 122.144   7
  -1  -8  -3-2.49573 95.8692   7
  -1  -8  -4 510.933 196.334   7
  -1  -8  -5 2443.26 438.201   7
  -1  -8  -6 3062.67 511.344   7
   1   9 -14 437.078 175.135   3
  -1  -9  14 195.383 163.012   1
   1   9 -13-1.47126 70.5243   3
  -1  -9  13 110.921 121.103   1
   1   9 -12 81.6433 80.4576   3
   1   9 -11 34.1706 68.8312   3
   1   9 -10 148.138 115.784   3
   1   9  -9-27.6387 58.5146   3
   1   9  -8 757.045 223.392   3
   1   9  -7-247.788 148.204   3
  -1  -9   7-31.6921 52.0503   7
  -1  -9   6 1017.68 218.514   7
   1   9  -6 542.735 199.827   3
  -1  -9   5 31.4427 49.4712   7
  -1  -9   4 254.468 120.901   7
  -1  -9   3 633.570 190.921   7
  -1  -9   2-84.8701 92.1323   7
  -1  -9   1 883.298 245.759   7
  -1  -9   0 803.529 238.958   7
  -1  -9  -1-115.155 107.934   7
  -1  -9  -2 3446.16 514.541   7
  -1  -9  -3 1044.02 293.398   7
  -1  -9  -4 1053.38 296.583   7
   1  10 -12 64.3651 87.0596   3
   1  10 -11 43.0628 92.2629   3
   1  10 -10 432.584 188.334   3
   1  10  -9 527.502 182.241   3
   1  10  -8-259.518 149.966   3
  -1 -10   7-48.4305 95.0800   7
   1  10  -7-77.5752 97.5890   3
  -1 -10   6 151.485 101.453   7
   1  10  -6 85.4277 110.222   3
  -1 -10   5 480.284 167.532   7
  -1 -10   4 2476.91 400.559   7
  -1 -10   3 2431.79 405.947   7
  -1 -10   2 541.106 197.106   7
  -1 -10   1 16.9139 63.1531   7
  -1 -10   0 80.5997 90.1340   7
  -1 -10  -1 306.530 181.880   7
  -1 -10  -2 7.47400 81.3748   7
  -1 -11   4 137.576 97.7770   7
  -1 -11   3 559.434 209.121   7
  -1 -11   2 71.4021 112.732   7
  -1 -11   1 399.206 201.626   7
   2 -11   2 146.072 126.794   7
   2 -11   3 3114.25 512.868   7
   2 -11   4 54.9887 91.2416   7
  -2  11  -6 890.018 274.438   3
  -2  11  -7-210.578 131.435   3
  -2  11  -8 655.888 219.570   3
  -2  11  -9 147.992 117.813   3
  -2  11 -10 706.495 240.944   3
  -2  11 -11-361.300 161.914   3
   2 -10  -2 1133.40 315.488   7
   2 -10  -1 7.54227 118.940   7
   2 -10   0 319.369 175.116   7
   2 -10   1 56.9493 90.8503   7
   2 -10   2 3642.94 534.250   7
   2 -10   3-21.4162 96.1143   7
   2 -10   4 733.122 240.001   7
  -2  10  -4 431.567 203.413   4
   2 -10   5 355.254 154.331   7
  -2  10  -5 420.072 153.479   4
  -2  10  -6 2533.47 418.438   3
  -2  10  -6 2569.27 384.635   4
  -2  10  -7 2375.29 394.815   3
  -2  10  -8 86.3909 94.7345   3
  -2  10  -9 19.4190 70.5608   3
  -2  10 -10 225.344 123.927   3
  -2  10 -11 40.3674 55.6890   3
  -2  10 -12 234.216 118.277   3
  -2  10 -13 404.285 128.320   3
   2  -9  -5-212.676 158.311   7
   2  -9  -4 1221.45 334.763   7
   2  -9  -3 4541.40 628.235   7
   2  -9  -2 1109.76 313.756   7
   2  -9  -1 2987.69 484.746   7
   2  -9   0 4546.82 581.507   7
   2  -9   1 1232.43 298.259   7
   2  -9   2 1384.56 314.614   7
   2  -9   3 2145.90 376.831   7
   2  -9   4 525.197 204.746   7
  -2   9  -4 233.430 126.505   4
   2  -9   5 173.230 88.2751   7
  -2   9  -5-93.1848 83.5826   4
  -2   9  -6 2616.77 370.547   4
  -2   9  -6 2309.91 363.397   3
  -2   9  -7 2735.75 393.770   3
  -2   9  -7 2903.43 372.975   4
  -2   9  -8 100.328 87.1551   3
  -2   9  -8 96.0487 67.9015   4
  -2   9  -9 627.474 191.496   3
  -2   9  -9 739.722 174.285   4
  -2   9 -10 559.002 165.731   3
  -2   9 -11 417.971 147.455   3
  -2   9 -12 218.206 106.816   3
   2  -8  -7 1577.68 375.693   7
   2  -8  -6 2128.70 430.004   7
   2  -8  -5 1541.07 354.474   7
   2  -8  -4 5693.87 667.764   7
   2  -8  -3 609.774 216.861   7
   2  -8  -2 1721.56 343.737   7
   2  -8  -1 2236.14 391.192   7
   2  -8   0 1859.83 350.193   7
   2  -8   1 156.971 136.810   7
   2  -8   2 2336.93 370.544   7
   2  -8   3 14229.6 893.061   7
   2  -8   4 8190.96 667.286   7
  -2   8  -4 9086.81 695.667   4
  -2   8  -5 19.0296 49.2890   4
  -2   8  -6 184.622 109.463   3
  -2   8  -6 215.564 109.894   4
  -2   8  -7 2427.60 339.324   3
  -2   8  -7 2571.76 327.991   4
  -2   8  -8 61.7905 67.2724   3
  -2   8  -8-60.8513 88.7148   4
  -2   8  -9 1924.43 265.607   4
  -2   8  -9 1958.09 292.885   3
  -2   8 -10 827.065 168.466   4
  -2   8 -10 561.364 153.749   3
  -2   8 -11 406.514 131.496   3
  -2   8 -12 122.807 70.1136   3
   2  -8  13 201.329 136.470   1
   2  -8  14 133.812 112.208   1
   2  -8  15-106.243 105.947   1
   2  -8  16 1.19496 108.161   1
   2  -7  -9 602.850 230.422   7
   2  -7  -8 1669.78 381.324   7
   2  -7  -7-23.4639 87.4168   7
   2  -7  -6 1182.59 297.144   7
   2  -7  -5-61.8629 115.539   7
   2  -7  -4 6766.56 672.910   7
   2  -7  -3 9077.51 754.613   7
   2  -7  -2 12753.5 871.248   7
   2  -7  -1 37011.2 1450.46   7
   2  -7   0 202.320 135.386   7
   2  -7   1 6389.84 575.125   7
   2  -7   2 450.022 165.054   7
   2  -7   2 597.300 168.150   8
   2  -7   3 4756.46 480.824   7
   2  -7   3 5095.56 433.721   8
   2  -7   4 5351.60 501.225   7
  -2   7  -4 5618.19 510.957   4
   2  -7   5 467.319 115.987   8
  -2   7  -5 285.760 121.306   4
   2  -7   6 20069.5 985.037   2
  -2   7  -6 20321.5 905.592   3
  -2   7  -6 18885.2 742.862   6
  -2   7  -6 20652.5 913.465   4
  -2   7  -7 1425.82 232.839   3
  -2   7  -7 1234.18 185.116   6
   2  -7   7 1344.02 269.741   2
  -2   7  -7 1464.43 236.973   4
  -2   7  -8 773.890 168.933   4
   2  -7   8 1122.56 264.057   2
  -2   7  -8 1229.09 176.257   6
  -2   7  -8 998.678 197.766   3
  -2   7  -9-21.9060 40.5098   4
  -2   7  -9 4.20285 37.9486   3
   2  -7  10-40.9248 90.8267   2
  -2   7 -10 198.802 95.4538   3
   2  -7  10 7.69483 51.9396   1
   2  -7  11 157.160 138.263   1
  -2   7 -11 27.1988 39.6857   3
   2  -7  12 67.8201 114.721   1
   2  -7  12-57.9024 90.3001   2
   2  -7  13 499.968 188.306   1
   2  -7  14 262.170 151.385   1
   2  -7  15-148.193 115.571   1
   2  -7  16 58.1141 72.4325   1
   2  -7  17-272.688 169.651   1
   2  -6 -11 1518.76 346.469   7
   2  -6 -10 348.483 173.772   7
   2  -6  -9 1070.08 286.834   7
   2  -6  -8 417.558 178.782   7
   2  -6  -7 8568.00 762.786   7
   2  -6  -6 9233.18 758.858   7
   2  -6  -5 3403.31 448.573   7
   2  -6  -4 3124.65 418.717   7
   2  -6  -3 4364.80 485.793   7
   2  -6  -2 11328.1 753.772   7
   2  -6  -1 8836.18 655.912   7
   2  -6   0 136928. 2520.68   7
   2  -6   1 2294.70 331.513   7
   2  -6   1 2943.84 339.927   8
   2  -6   2 2684.08 342.880   7
   2  -6   3 5995.19 497.982   7
   2  -6   3 5554.88 407.009   8
   2  -6   3 5698.98 449.498   2
   2  -6   4 5942.59 493.545   7
  -2   6  -4 6060.80 488.379   4
   2  -6   4 6763.40 510.090   2
   2  -6   4 6032.58 388.198   8
   2  -6   5 646.435 111.691   8
  -2   6  -5 693.846 159.863   3
   2  -6   5 776.083 187.183   2
  -2   6  -5 628.983 159.087   4
   2  -6   6 954.447 204.868   2
  -2   6  -6 691.001 152.512   3
  -2   6  -6 791.701 129.674   6
  -2   6  -6 851.750 169.550   4
  -2   6  -7 1482.97 223.850   4
   2  -6   7 1789.26 289.291   2
  -2   6  -7 1594.08 176.891   6
  -2   6  -7 1645.68 221.124   3
   2  -6   8 3306.33 404.002   2
   2  -6   8 3197.71 403.090   1
  -2   6  -8 3564.44 333.816   4
  -2   6  -8 3328.36 306.498   3
  -2   6  -8 3506.37 255.641   6
   2  -6   9 3802.10 447.305   1
  -2   6  -9 4157.36 350.810   4
   2  -6   9 3609.45 430.907   2
  -2   6  -9 3798.22 328.666   3
  -2   6 -10 2182.80 132.718   5
   2  -6  10 2574.44 378.185   1
  -2   6 -10 2299.82 262.578   3
   2  -6  10 2278.08 353.869   2
   2  -6  11 682.723 223.071   2
   2  -6  11 757.854 210.255   1
   2  -6  12 20.7359 89.8386   2
   2  -6  12-3.81676 47.0770   1
   2  -6  13-12.2871 52.4074   1
   2  -6  13 35.4672 76.6349   2
   2  -6  14 64.4494 69.8550   1
   2  -6  14-173.293 124.592   2
   2  -6  15-8.39604 67.8213   2
   2  -6  15-11.3687 42.6541   1
   2  -6  16 129.993 110.810   1
   2  -6  17 126.139 104.786   1
   2  -5 -12 2113.33 416.558   7
   2  -5 -11 476.198 189.522   7
   2  -5 -10 126.305 105.497   7
   2  -5  -9 2865.47 438.412   7
   2  -5  -8 1349.61 294.037   7
   2  -5  -7 1878.11 331.022   7
   2  -5  -6 23436.5 1125.03   7
   2  -5  -5-31.6158 74.9626   7
   2  -5  -4 14579.7 820.893   7
   2  -5  -3 34327.5 1227.91   7
   2  -5  -2 9747.62 644.155   7
   2  -5  -1 181.164 95.3707   7
   2  -5   0 753.805 186.216   7
   2  -5   0 784.630 141.591   2
   2  -5   1 20174.1 877.564   7
  -2   5  -1 22217.6 895.814   7
   2  -5   1 20671.9 729.354   2
   2  -5   2 4.26854 66.6325   7
  -2   5  -2 136.969 81.6811   7
   2  -5   2 83.5163 71.9864   2
  -2   5  -2-110.119 72.3366   1
   2  -5   3 45164.1 1260.99   7
   2  -5   3 47104.9 1184.19   2
  -2   5  -3 46287.7 1276.52   4
  -2   5  -3 49882.9 1352.17   7
  -2   5  -3 46163.6 1299.57   1
  -2   5  -4 40042.1 1216.50   7
  -2   5  -4 40053.5 1150.99   4
  -2   5  -4 42715.1 1227.33   1
   2  -5   4 38035.4 1119.59   2
  -2   5  -5 1481.58 191.955   3
   2  -5   5 1235.92 135.957   8
  -2   5  -5 1055.64 202.218   7
  -2   5  -5 1184.95 200.233   1
  -2   5  -5 1136.79 141.553   6
   2  -5   5 1218.28 213.470   2
  -2   5  -5 956.555 172.504   4
  -2   5  -6 1214.87 215.645   7
  -2   5  -6 1248.72 142.381   6
   2  -5   6 1444.33 231.497   2
  -2   5  -6 1444.76 191.296   3
   2  -5   6 1286.18 104.517   8
  -2   5  -6 1297.14 194.294   4
   2  -5   7 1228.99 224.111   1
  -2   5  -7 1500.28 207.142   4
   2  -5   7 1164.44 222.437   2
  -2   5  -7 1228.86 131.359   6
  -2   5  -7 1338.40 172.909   3
  -2   5  -8 7273.13 407.992   3
   2  -5   8 7111.03 552.195   1
  -2   5  -8 7357.82 449.906   4
   2  -5   8 7600.48 564.596   2
   2  -5   9 5573.10 510.347   1
  -2   5  -9 6321.42 259.077   5
   2  -5   9 6273.05 512.212   4
   2  -5   9 6521.20 539.539   2
  -2   5 -10 6360.30 247.997   5
   2  -5  10 6745.76 564.428   2
   2  -5  10 5848.44 533.009   1
   2  -5  11 1529.40 285.359   2
  -2   5 -11 1488.87 119.920   5
   2  -5  11 1478.45 276.595   1
   2  -5  12 460.977 165.330   2
   2  -5  12 244.085 128.945   1
   2  -5  13 987.776 249.472   1
   2  -5  13 904.914 233.042   2
   2  -5  14 621.605 199.179   2
   2  -5  14 679.117 213.565   1
   2  -5  15 129.767 110.974   1
   2  -5  15-14.5965 84.0244   2
   2  -5  16 23.3260 66.3404   1
   2  -5  16 78.0394 85.8656   2
   2  -5  17-1.00907 45.7106   1
   2  -4 -14 700.077 243.995   7
   2  -4 -13 687.491 242.164   7
   2  -4 -12 577.635 205.549   7
   2  -4 -11 454.172 187.512   7
   2  -4 -10 5752.54 595.588   7
   2  -4  -9 15061.0 924.160   7
   2  -4  -8 6955.47 604.730   7
   2  -4  -7 7245.33 591.253   7
   2  -4  -6 5449.06 496.006   7
   2  -4  -5 557.245 157.062   7
   2  -4  -4 11288.1 660.302   7
   2  -4  -3 44501.9 1276.05   7
   2  -4  -2 33401.3 1079.51   7
   2  -4  -1-6.50913 28.6193   2
   2  -4  -1-11.2849 65.4966   7
   2  -4   0 18766.3 594.651   2
   2  -4   0 19045.5 784.524   7
   2  -4   1 133295. 2042.85   7
   2  -4   1 135350. 1681.06   2
   2  -4   2 39877.5 1091.38   7
  -2   4  -2 40276.4 1091.12   1
   2  -4   2 40724.8 965.475   2
  -2   4  -3 6472.48 426.985   1
  -2   4  -3 6491.60 437.068   4
  -2   4  -3 6506.02 454.992   7
   2  -4   3 6522.68 405.556   2
  -2   4  -4 1580.40 177.835   3
  -2   4  -4 1575.38 202.768   1
   2  -4   4 1415.30 200.648   2
  -2   4  -4 1290.10 188.425   4
  -2   4  -4 1329.21 206.139   7
   2  -4   5 288.092 99.7347   1
  -2   4  -5 246.844 52.3320   6
  -2   4  -5 155.996 78.8736   7
  -2   4  -5 254.136 81.7470   4
  -2   4  -5 189.889 62.6845   3
   2  -4   6 4110.53 357.202   1
  -2   4  -6 3593.11 339.384   7
  -2   4  -6 3718.99 308.387   4
  -2   4  -6 3574.56 185.685   6
  -2   4  -6 3689.80 249.371   3
   2  -4   7 20342.4 822.957   1
   2  -4   7 20209.9 828.711   2
  -2   4  -7 20422.2 601.662   3
  -2   4  -7 21430.6 724.807   4
   2  -4   8 20232.6 859.275   4
   2  -4   8 20705.1 864.716   2
  -2   4  -8 21089.4 493.481   5
   2  -4   8 20188.0 858.471   1
   2  -4   9 2761.43 326.853   4
   2  -4   9 2572.12 285.572   3
   2  -4   9 2686.45 330.357   2
   2  -4   9 2397.15 312.960   1
  -2   4  -9 2689.97 178.155   5
  -2   4 -10 11.1611 31.7765   5
   2  -4  10-28.3006 54.9159   3
   2  -4  10-54.8545 87.5239   1
   2  -4  10-13.9759 82.2974   2
  -2   4 -11 31.2064 35.4456   5
   2  -4  11 152.211 93.6537   2
   2  -4  11 80.9666 81.2875   1
   2  -4  11 35.5083 33.1703   6
   2  -4  12 116.848 87.7963   2
  -2   4 -12 135.560 50.1415   5
   2  -4  12 89.1372 52.8649   6
   2  -4  13 827.109 203.242   2
   2  -4  13 999.805 174.029   6
   2  -4  14 47.8893 63.0362   2
   2  -4  15 106.110 104.690   2
   2  -4  16 54.5808 80.8886   2
   2  -4  17 126.394 102.576   2
  -2   4 -17 219.828 112.967   7
   2  -3 -15 1083.05 299.056   7
   2  -3 -14-126.548 151.589   7
   2  -3 -13 155.184 97.7372   7
   2  -3 -12 2539.26 400.494   7
   2  -3 -11 28.8767 117.870   7
   2  -3 -10 4711.72 501.890   7
   2  -3  -9 8276.35 630.932   7
   2  -3  -8 160.348 67.7497   7
   2  -3  -7 35260.3 1187.04   7
   2  -3  -6 45823.1 1297.05   7
  -2   3   5 9088.39 503.780   7
   2  -3  -5 8653.56 543.117   7
   2  -3  -4 25675.9 897.804   7
   2  -3  -3 12859.6 611.300   7
   2  -3  -3 13400.0 324.030   2
   2  -3  -2 28323.4 892.192   7
   2  -3  -2 29115.1 550.535   2
   2  -3  -1 11329.8 383.452   2
   2  -3  -1 10824.9 539.808   7
   2  -3   0 99805.7 1618.31   7
   2  -3   1 44935.1 1058.42   7
  -2   3  -2 57151.8 1205.64   4
  -2   3  -2 57279.2 1086.83   1
  -2   3  -3 85321.7 1059.12   3
  -2   3  -3 87454.2 1441.99   4
  -2   3  -4 111.712 62.2947   4
  -2   3  -4 25.0792 22.3393   3
   2  -3   4-13.3787 29.7951   1
  -2   3  -4 21.6867 14.6297   6
  -2   3  -4-15.2804 39.3270   7
   2  -3   4-106.560 57.3798   4
   2  -3   5 31.8126 53.1300   4
  -2   3  -5 63.8219 33.9849   3
  -2   3  -5-50.5520 42.8531   4
   2  -3   5-20.5494 37.6847   1
   2  -3   6 7.21804 22.1401   3
  -2   3  -6-12.0746 30.2363   4
  -2   3  -7 2437.07 170.525   5
   2  -3   7 2383.46 223.023   3
   2  -3   7 2485.76 168.302   6
   2  -3   7 2616.80 265.863   1
   2  -3   7 2500.06 155.917   8
  -2   3  -8 1862.48 160.038   5
   2  -3   8 1854.18 249.469   4
   2  -3   8 2156.52 266.206   2
   2  -3   8 1712.17 200.974   3
   2  -3   8 1770.51 159.678   6
   2  -3   9 2775.68 273.441   3
  -2   3  -9 3293.61 218.168   5
   2  -3   9 3153.99 332.759   2
   2  -3   9 2831.65 220.135   6
   2  -3  10 8963.44 527.479   3
   2  -3  10 9455.17 436.516   6
   2  -3  10 9001.16 585.709   2
  -2   3 -10 9272.64 390.735   5
  -2   3 -11 6625.18 354.876   5
   2  -3  11 5982.92 372.909   6
   2  -3  11 6508.67 514.086   2
   2  -3  12 387.312 137.583   2
  -2   3 -12 406.043 101.874   5
   2  -3  12 214.759 75.5700   6
   2  -3  13 580.202 175.427   2
   2  -3  13 486.099 120.333   6
  -2   3 -13 583.589 124.403   5
   2  -3  14-51.7305 87.5331   2
   2  -3  14-67.3253 59.9344   6
   2  -3  15 381.010 149.813   2
  -2   3 -15 451.200 150.489   7
  -2   3 -16 1784.01 287.501   7
   2  -3  16 1798.53 331.100   2
   2  -3  17 2845.15 416.020   2
  -2   3 -17 3279.36 408.028   7
   2  -2 -16 289.900 145.915   7
   2  -2 -15 6.74911 114.585   7
   2  -2 -14 161.722 152.151   7
   2  -2 -13 5860.15 586.079   7
   2  -2 -12 8822.27 687.585   7
   2  -2 -11 814.476 198.874   7
   2  -2 -10 2416.87 327.719   7
   2  -2  -9 13567.1 737.231   7
   2  -2  -8 16.4893 95.0713   7
   2  -2  -7 8715.12 532.527   7
  -2   2   7 9054.09 474.846   7
   2  -2  -6 26025.5 876.738   7
   2  -2  -5 42305.8 1060.51   7
  -2   2   4 85499.0 1346.94   7
   2  -2  -4 78698.7 1397.60   7
   2  -2  -3 1746.36 202.669   7
   2  -2  -2 287831. 2488.27   7
   2  -2  -1 13320.6 528.187   7
   2  -2   0 22073.8 664.697   7
  -2   2  -1 13415.1 541.257   4
  -2   2  -2 11719.3 283.341   3
  -2   2  -2 12634.4 510.975   4
  -2   2  -2 11839.1 374.800   1
  -2   2  -3 41331.0 492.262   3
   2  -2   3 42336.0 744.461   1
  -2   2  -3 44166.9 933.849   4
  -2   2  -4 54487.1 1030.07   4
   2  -2   4 53127.1 731.499   3
   2  -2   4 55851.0 891.560   1
  -2   2  -5 22567.3 530.034   5
   2  -2   5 22513.4 354.221   6
   2  -2   5 21988.3 523.477   3
   2  -2   5 21428.3 733.076   4
   2  -2   6 1515.52 152.772   8
  -2   2  -6 1429.68 136.239   5
   2  -2   6 1772.19 122.011   6
   2  -2   6 1412.82 145.299   3
   2  -2   7 4744.97 288.090   3
   2  -2   7 4775.17 234.929   6
   2  -2   7 5557.11 406.412   4
   2  -2   7 5095.08 296.129   8
  -2   2  -7 4995.24 264.712   5
  -2   2  -8 1348.30 149.015   5
   2  -2   8 1370.46 167.483   3
   2  -2   8 1626.85 235.974   4
   2  -2   8 1514.54 150.850   6
  -2   2  -9 1982.49 194.562   5
   2  -2   9 2325.25 237.964   3
   2  -2  10 2807.59 276.025   3
   2  -2  10 3249.66 334.077   2
  -2   2 -10 3102.26 256.616   5
   2  -2  11-229.181 100.707   2
  -2   2 -11-4.24329 38.8669   5
  -2   2 -12 203.978 89.1262   5
   2  -2  12 189.728 103.680   2
   2  -2  12 228.832 83.6657   6
   2  -2  13 1901.37 290.471   2
   2  -2  13 1901.31 243.740   6
  -2   2 -13 1921.46 236.810   5
   2  -2  14 4149.66 379.992   6
  -2   2 -14 3699.96 385.517   7
   2  -2  14 4029.03 435.596   2
  -2   2 -15 1491.61 264.561   7
   2  -2  15 1676.34 291.717   2
  -2   2 -16 96.2527 90.7625   7
   2  -2  16-46.5766 70.2546   2
  -2   2 -17 496.224 184.316   7
   2  -1 -17-22.7015 82.0447   7
   2  -1 -16 481.159 202.175   7
   2  -1 -15 1466.87 295.344   7
   2  -1 -14 62.5930 68.3994   7
   2  -1 -13 1253.09 254.893   7
   2  -1 -12 2358.48 329.274   7
   2  -1 -11 402.861 143.519   7
   2  -1 -10 58333.6 1462.89   7
   2  -1  -9 17409.6 752.740   7
  -2   1   9 19447.7 644.133   7
  -2   1   9 18112.2 702.958   5
   2  -1  -8 16281.6 688.306   7
  -2   1   8 17362.5 669.122   5
   2  -1  -7 1339.54 188.772   7
  -2   1   6 3451.08 253.699   7
   2  -1  -6 3263.45 272.734   7
   2  -1  -6 3548.36 147.079   2
   2  -1  -5 19067.3 619.686   7
  -2   1   5 20512.3 589.210   7
   2  -1  -4 16775.5 551.963   7
  -2   1   4 16270.6 509.298   7
   2  -1  -3 340542. 2384.07   7
  -2   1   3 339758. 2249.63   7
   2  -1  -2 46807.9 859.024   7
   2  -1  -1 11474.4 411.546   7
  -2   1   0 129609. 1497.33   4
  -2   1  -1 63.6587 36.8254   4
  -2   1  -1 216.302 27.8646   6
   2  -1   2 1571.40 88.0785   1
  -2   1  -2 1463.10 156.255   4
  -2   1  -3 27043.9 672.236   4
   2  -1   3 27572.7 371.867   3
  -2   1  -4 833.758 100.852   5
  -2   1  -5 34967.9 685.146   5
  -2   1  -6 97667.1 1216.09   5
   2  -1   6 98012.7 1476.21   8
   2  -1   7 30502.3 924.509   4
   2  -1   7 29108.8 845.153   8
  -2   1  -7 29647.0 707.406   5
   2  -1   8 13564.2 612.315   8
  -2   1  -8 13708.2 518.681   5
  -2   1  -9 2668.44 249.293   5
  -2   1 -10 808.405 153.398   5
  -2   1 -11 469.604 125.282   5
  -2   1 -12 1104.99 196.076   5
  -2   1 -12 979.188 188.534   7
   2  -1  12 900.836 188.858   2
  -2   1 -13 6271.14 505.416   7
   2  -1  13 6071.51 481.924   2
  -2   1 -13 6379.17 476.060   5
  -2   1 -14 7043.73 568.727   7
   2  -1  14 7535.35 561.586   2
   2  -1  15 1895.67 292.305   2
  -2   1 -15 2357.85 352.391   7
  -2   1 -16-83.2257 101.345   7
   2   0 -17 239.636 136.076   7
   2   0 -16 852.066 225.171   7
   2   0 -15 2760.16 378.648   7
   2   0 -14 310.138 132.757   7
   2   0 -13 5716.11 491.626   7
   2   0 -12 13378.2 713.912   7
   2   0 -11 245.315 101.448   7
  -2   0  11 591.749 132.508   5
   2   0 -10 1568.97 221.125   7
  -2   0  10 1703.57 206.927   5
   2   0  -9 25655.6 813.289   7
   2   0  -8 325.444 95.7897   7
   2   0  -8 283.862 64.2009   2
   2   0  -7 17009.3 572.273   7
  -2   0   7 18042.0 489.432   7
   2   0  -7 16542.2 462.174   2
  -2   0   6 98874.8 1100.46   7
   2   0  -6 98676.4 1276.03   7
  -2   0   5 128653. 1218.23   7
   2   0  -5 132436. 1340.63   7
   2   0  -4 12197.1 377.462   7
  -2   0   4 12667.7 357.225   7
  -2   0   3 7671.50 272.165   7
   2   0  -3 7678.97 286.494   7
  -2   0   2 230555. 1412.60   3
  -2   0   2 230759. 1601.17   6
  -2   0   2 232804. 1540.04   7
  -2   0   1 250789. 1822.33   4
  -2   0   1 251280. 1516.06   6
   2   0   0 497371. 1483.51   3
  -2   0   0 500706. 2542.80   4
  -2   0  -1 114052. 1215.48   4
  -2   0  -2 3098.81 194.538   5
  -2   0  -3 6889.63 297.287   5
  -2   0  -4 35572.2 718.809   5
   2   0   4 35997.0 753.187   5
   2   0   5 389.655 81.0591   5
  -2   0  -5 505.760 95.9124   5
   2   0   5 452.534 121.296   8
   2   0   6 10819.8 559.406   8
  -2   0  -6 10464.0 437.365   5
   2   0   7 11137.1 597.574   8
  -2   0  -7 11117.3 486.521   5
   2   0   8 1038.91 157.118   5
   2   0   8 944.111 189.922   8
  -2   0  -8 1027.57 165.854   5
  -2   0  -9 9239.81 512.265   7
  -2   0  -9 9554.14 514.804   5
  -2   0 -10 11675.0 610.882   7
  -2   0 -10 12235.7 621.187   5
  -2   0 -11 16871.1 783.500   7
  -2   0 -11 16466.7 760.680   5
  -2   0 -12 8448.46 590.159   7
  -2   0 -12 8125.85 558.212   5
   2   0  12 9330.39 561.686   2
   2   0  13 280.055 111.044   2
  -2   0 -13 246.838 116.007   7
  -2   0 -13 120.033 116.764   5
   2   0  14 216.650 87.8858   2
  -2   0 -14 276.014 142.349   7
  -2   0 -15 81.7631 115.052   7
  -2   0 -16 1125.14 285.289   7
  -2  -1  17 99.6615 126.671   6
   2   1 -16 655.950 185.663   7
  -2  -1  16 621.061 195.185   6
   2   1 -15 989.348 209.375   7
  -2  -1  15 1082.94 243.774   6
   2   1 -14 346.259 131.080   7
  -2  -1  14 445.809 155.745   6
   2   1 -13 8446.90 544.138   7
  -2  -1  13 8684.70 628.693   6
   2   1 -12 14302.3 660.498   7
  -2  -1  12 14018.6 766.814   6
   2   1 -11 5807.85 397.149   7
   2   1 -10 3536.42 288.120   7
  -2  -1  10 3288.78 249.805   5
   2   1  -9 5670.19 335.138   7
   2   1  -9 5586.91 332.649   2
  -2  -1   9 6079.92 328.248   5
  -2  -1   8 2245.54 243.508   6
   2   1  -8 2330.94 200.528   7
  -2  -1   8 2357.09 247.533   3
   2   1  -8 2375.28 214.870   2
   2   1  -7 14753.3 518.698   2
   2   1  -7 15050.0 443.745   7
  -2  -1   7 15958.7 614.643   3
  -2  -1   7 15525.6 622.972   6
  -2  -1   6 50900.6 1023.90   3
   2   1  -6 50523.1 721.792   7
  -2  -1   6 52313.7 1064.69   6
  -2  -1   5 45286.0 464.731   7
  -2  -1   5 45553.5 897.764   3
  -2  -1   5 44592.7 936.017   6
   2   1  -5 43188.6 566.557   7
  -2  -1   4 19143.2 580.885   6
   2   1  -4 19162.1 315.327   7
  -2  -1   4 18593.7 269.847   7
  -2  -1   4 19558.1 552.933   3
  -2  -1   3 181440. 894.690   7
  -2  -1   3 182252. 1687.62   6
  -2  -1   3 178792. 1591.28   3
  -2  -1   2 241076. 1761.75   3
  -2  -1   2 244428. 1857.06   6
   2   1  -1 512415. 2398.19   4
  -2  -1   1 539622. 2492.91   1
   2   1   0 703420. 2939.79   4
   2   1   0 709531. 2704.39   1
  -2  -1  -1 60820.2 871.939   5
   2   1   1 59187.5 901.476   4
  -2  -1  -2 1218.56 134.494   5
  -2  -1  -3 58633.1 969.863   5
  -2  -1  -4 127047. 1507.32   5
   2   1   4 127356. 1933.41   8
   2   1   5 37401.1 1109.92   8
  -2  -1  -5 37116.3 867.047   5
  -2  -1  -6 430.826 102.684   7
  -2  -1  -6 669.159 134.629   5
   2   1   6 362.127 113.948   8
   2   1   6 616.104 120.481   5
   2   1   7 88.0552 47.0569   5
   2   1   7 6.14836 70.2404   8
  -2  -1  -7 107.239 75.7233   5
  -2  -1  -7-58.7419 83.9617   7
  -2  -1  -8 7923.46 489.143   7
  -2  -1  -8 7080.55 462.025   5
  -2  -1  -9 345.531 134.504   5
  -2  -1  -9 156.160 95.4087   7
  -2  -1 -10 10851.8 648.618   7
  -2  -1 -10 11182.0 649.048   5
  -2  -1 -11 12716.9 745.696   7
  -2  -1 -11 12229.4 708.462   5
  -2  -1 -12 3027.42 384.633   7
  -2  -1 -12 2890.51 365.034   5
   2   1  13-3.21674 50.8276   2
  -2  -1 -13 107.852 110.004   7
  -2  -1 -14 1290.20 289.990   7
  -2  -1 -15 1349.42 312.053   7
  -2  -2  18 254.049 143.721   6
  -2  -2  17 170.310 121.649   6
  -2  -2  16 2296.43 373.109   6
  -2  -2  15 5257.76 539.638   6
   2   2 -15 5542.26 454.829   7
   2   2 -14 870.450 180.994   7
  -2  -2  14 617.228 180.343   6
   2   2 -13 634.450 146.453   7
  -2  -2  13 601.414 174.450   6
   2   2 -12 1372.92 190.984   7
  -2  -2  12 1122.11 217.570   6
  -2  -2  12 1156.08 135.785   5
   2   2 -11 200.718 83.4159   7
  -2  -2  11 150.857 52.0394   5
   2   2 -11 96.8848 57.9359   2
  -2  -2  11 68.7585 53.9774   6
   2   2 -10 7051.77 431.195   2
   2   2 -10 7122.21 358.684   7
  -2  -2  10 7752.52 525.242   6
  -2  -2  10 6924.87 306.921   5
   2   2  -9 30347.7 655.665   7
  -2  -2   9 30663.5 996.845   6
   2   2  -9 30416.4 878.070   2
   2   2  -8 119537. 1708.56   2
   2   2  -8 118988. 1120.82   7
  -2  -2   8 119017. 1861.96   6
  -2  -2   8 118560. 1871.64   3
  -2  -2   7 12428.3 575.311   3
   2   2  -7 11410.7 290.322   7
  -2  -2   7 11519.0 552.037   6
   2   2  -7 11650.7 518.225   2
  -2  -2   6 1627.82 200.196   3
  -2  -2   6 1610.09 199.452   6
  -2  -2   5 1869.50 204.397   3
  -2  -2   5 2199.84 221.386   6
  -2  -2   4 14623.3 550.614   3
  -2  -2   4 14963.8 551.356   6
  -2  -2   4 14330.1 257.967   4
  -2  -2   3 12295.7 203.583   7
  -2  -2   3 12387.5 350.297   5
   2   2  -2 53201.3 671.125   4
  -2  -2   2 56490.8 588.955   7
  -2  -2   2 55442.9 772.094   5
  -2  -2   1 27176.2 478.516   7
  -2  -2   1 26393.7 564.965   5
  -2  -2   1 25912.8 704.183   1
   2   2  -1 25463.9 506.720   4
   2   2  -1 26992.2 689.691   1
   2   2   0 112636. 1446.01   1
  -2  -2   0 115110. 1115.34   7
  -2  -2   0 113198. 1241.19   5
  -2  -2  -1 85492.8 1153.03   5
  -2  -2  -1 79390.4 1035.70   7
  -2  -2  -2 8171.26 362.032   7
  -2  -2  -2 8092.30 379.619   5
   2   2   3 1228.39 221.099   8
  -2  -2  -3 901.299 137.634   7
  -2  -2  -3 1084.53 151.482   5
  -2  -2  -4 263.628 91.9297   5
   2   2   4 122.242 88.3672   8
  -2  -2  -4 96.5482 58.7331   7
  -2  -2  -5 12203.2 559.052   7
   2   2   5 13040.3 731.019   8
   2   2   5 13224.1 559.801   5
  -2  -2  -5 12450.1 569.469   5
  -2  -2  -6 27453.2 896.861   5
  -2  -2  -6 27234.6 883.955   7
   2   2   6 28588.1 1125.17   8
  -2  -2  -7 22018.7 853.912   7
   2   2   7 22892.8 1049.57   8
  -2  -2  -7 24213.9 880.741   5
  -2  -2  -8 73062.1 1632.47   7
  -2  -2  -8 72470.4 1617.99   5
  -2  -2  -9 6132.57 508.989   7
  -2  -2  -9 5411.96 466.920   5
  -2  -2 -10 4168.30 446.038   7
  -2  -2 -10 4425.65 441.118   5
  -2  -2 -11 581.006 174.879   7
  -2  -2 -11 581.153 187.997   5
  -2  -2 -12-73.5879 103.087   7
  -2  -2 -13 2989.26 445.089   7
  -2  -2 -14 3100.72 468.581   7
  -2  -3  18 338.505 165.843   6
  -2  -3  17-275.496 146.660   6
  -2  -3  16 1450.57 294.570   6
   2   3 -15 3481.18 325.516   7
  -2  -3  15 2619.97 387.143   6
   2   3 -14 446.198 122.045   7
  -2  -3  14 406.346 155.892   6
   2   3 -13 1366.22 182.383   7
  -2  -3  13 1088.83 237.778   6
   2   3 -12 7061.19 371.250   7
  -2  -3  12 6197.36 529.995   6
  -2  -3  12 6376.64 222.262   5
   2   3 -11 5727.42 305.046   7
  -2  -3  11 5444.80 474.370   6
  -2  -3  11 5200.37 194.352   5
  -2  -3  10 63.6182 29.0742   5
   2   3 -10 80.1174 45.6746   7
  -2  -3  10 102.279 70.1070   6
   2   3  -9 3437.52 179.748   7
  -2  -3   9 3685.80 360.922   6
  -2  -3   9 3479.58 156.985   5
   2   3  -9 3584.05 331.325   2
   2   3  -8 57.6082 39.4461   2
   2   3  -8 58.5155 26.6802   7
   2   3  -8 116.576 30.1666   7
  -2  -3   8 48.4414 59.1100   6
  -2  -3   7 3116.10 312.423   3
  -2  -3   7 3038.75 110.945   4
  -2  -3   7 3327.05 152.380   5
  -2  -3   7 3381.73 315.436   6
   2   3  -7 3370.02 288.214   6
  -2  -3   6 88665.5 1620.13   3
  -2  -3   6 87352.5 812.260   5
  -2  -3   6 87547.1 1555.07   6
  -2  -3   5 26513.8 475.063   5
  -2  -3   4 368.115 61.6134   5
  -2  -3   4 369.419 46.8005   7
  -2  -3   3 10564.3 348.485   5
   2   3  -3 9825.53 249.988   4
  -2  -3   3 10500.8 304.315   7
  -2  -3   2 191.541 46.8598   5
   2   3  -2 396.976 96.7394   1
   2   3  -2 352.500 70.7826   5
  -2  -3   2 451.831 76.9008   7
  -2  -3   2 364.219 106.383   1
   2   3  -1 149.836 46.2918   5
  -2  -3   1 91.5405 46.9237   5
  -2  -3   1 226.293 73.2255   7
   2   3   0 78113.9 1162.78   5
  -2  -3   0 75620.4 1140.67   7
   2   3   0 77852.0 1453.16   1
  -2  -3   0 75626.8 1154.94   5
  -2  -3  -1 9722.05 443.747   7
  -2  -3  -1 9249.64 431.520   5
   2   3   2 108972. 2005.16   8
  -2  -3  -2 106643. 1562.95   7
  -2  -3  -2 106905. 1559.54   5
   2   3   3 28746.9 1087.81   8
  -2  -3  -3 31063.5 894.560   5
  -2  -3  -3 29832.4 885.394   7
  -2  -3  -4 2256.98 265.868   7
   2   3   4 1839.50 290.692   8
  -2  -3  -4 2475.40 273.691   5
  -2  -3  -5 128.259 95.3633   5
   2   3   5-1.14693 84.2521   8
  -2  -3  -5 89.9013 72.8009   7
   2   3   6 265.384 151.203   8
  -2  -3  -6 469.905 155.056   5
  -2  -3  -6 404.895 154.297   7
  -2  -3  -7 5014.13 456.822   7
  -2  -3  -7 4378.91 421.426   5
  -2  -3  -8 4691.86 462.872   7
  -2  -3  -8 4819.41 458.012   5
  -2  -3  -9 5421.39 507.568   5
  -2  -3  -9 4910.97 502.142   7
  -2  -3 -10 4742.18 517.507   7
  -2  -3 -10 4427.70 472.021   5
  -2  -3 -11 5697.62 596.731   7
  -2  -3 -12 2461.60 425.094   7
  -2  -3 -13 728.338 239.191   7
  -2  -4  18 853.944 253.118   6
  -2  -4  17 382.620 166.989   6
  -2  -4  16 65.3862 87.3029   6
  -2  -4  15 247.356 127.372   6
  -2  -4  14 37.2942 95.7948   6
   2   4 -13 5159.55 303.497   7
  -2  -4  13 4680.32 493.105   6
   2   4 -12 6678.12 311.118   7
  -2  -4  12 6503.10 555.785   6
  -2  -4  12 6530.76 334.476   4
   2   4 -11 7528.34 331.207   7
  -2  -4  11 8168.67 327.694   4
  -2  -4  11 8870.70 620.419   6
   2   4 -11 8773.96 317.099   7
   2   4 -10 265.289 57.3335   7
   2   4 -10 292.931 51.0547   7
  -2  -4  10 282.310 122.112   6
  -2  -4  10 265.522 51.9689   4
   2   4  -9 2550.75 281.136   3
   2   4  -9 2529.34 146.677   7
  -2  -4   9 2468.63 309.402   6
   2   4  -9 2475.28 119.512   7
   2   4  -8 520.746 54.5631   7
  -2  -4   8 426.852 146.374   1
  -2  -4   8 418.884 122.483   6
   2   4  -8 546.345 136.497   3
  -2  -4   8 456.717 45.7742   5
  -2  -4   7 2805.31 138.723   5
   2   4  -7 2630.98 275.069   6
   2   4  -7 2411.47 103.190   7
   2   4  -6 11205.6 564.976   6
   2   4  -6 10472.4 237.615   7
  -2  -4   6 10588.9 312.644   5
   2   4  -5 9338.44 256.511   7
  -2  -4   5 9615.79 300.454   7
  -2  -4   5 9304.28 325.074   5
   2   4  -4 21539.2 322.452   4
   2   4  -4 23473.8 456.854   7
  -2  -4   4 22862.9 543.091   7
  -2  -4   4 23014.2 555.729   5
   2   4  -3 13228.9 454.096   5
  -2  -4   3 13453.5 454.559   7
   2   4  -3 14430.9 687.209   1
  -2  -4   3 13437.3 456.265   5
   2   4  -3 13964.9 393.172   7
   2   4  -2 40885.3 839.872   5
  -2  -4   2 42463.1 869.135   7
   2   4  -2 43112.8 743.670   7
   2   4  -2 43120.3 1207.74   1
  -2  -4   2 42503.0 877.926   5
   2   4  -1 50763.0 1323.53   1
   2   4  -1 48598.9 963.998   5
  -2  -4   1 49429.8 997.582   7
  -2  -4   1 48378.1 990.407   5
   2   4  -1 50070.4 866.566   7
  -2  -4   0 166.617 75.4441   7
   2   4   0 201.248 109.960   8
   2   4   0 62.2386 40.4440   1
   2   4   0 264.403 67.1538   7
   2   4   0 222.653 74.9563   5
  -2  -4   0 223.750 98.4358   5
   2   4   1 1123.07 162.459   5
  -2  -4  -1 1155.81 183.334   7
  -2  -4  -1 1155.85 178.222   5
   2   4   1 915.420 208.089   8
   2   4   2 59461.9 1636.05   8
  -2  -4  -2 58866.2 1320.56   7
  -2  -4  -2 60242.9 1311.74   5
   2   4   3 11337.9 754.086   8
  -2  -4  -3 12355.4 643.771   7
  -2  -4  -3 10510.8 581.822   5
  -2  -4  -4 53741.8 1405.06   7
   2   4   4 58480.5 1753.88   8
  -2  -4  -4 54815.3 1385.29   5
   2   4   5 42722.9 1561.22   8
  -2  -4  -5 42106.3 1302.54   7
  -2  -4  -5 41735.5 1266.46   5
  -2  -4  -6 17804.0 896.861   7
  -2  -4  -6 18130.5 868.736   5
  -2  -4  -7 1050.34 246.659   7
  -2  -4  -7 929.055 214.190   5
  -2  -4  -8 962.935 258.068   7
  -2  -4  -8 876.470 216.028   5
  -2  -4  -9 265.993 191.465   7
  -2  -4  -9 102.462 109.049   5
  -2  -4 -10 4318.70 533.648   7
  -2  -4 -11 2832.44 448.459   7
  -2  -4 -12 1559.08 350.954   7
  -2  -5  18 838.672 254.528   6
  -2  -5  17 88.2895 124.882   6
  -2  -5  16 889.715 243.883   6
  -2  -5  15 2076.13 364.451   6
  -2  -5  14 677.574 203.546   6
  -2  -5  13 396.747 159.879   6
   2   5 -12 516.221 75.2889   7
  -2  -5  12 360.491 136.044   1
  -2  -5  12 489.139 160.898   6
   2   5 -11 994.797 90.6554   7
  -2  -5  11 1131.40 266.028   1
   2   5 -10 12535.7 673.365   3
   2   5 -10 10485.8 319.302   7
  -2  -5  10 12155.7 843.071   1
   2   5  -9 16949.7 377.958   7
  -2  -5   9 19423.4 1034.94   1
   2   5  -9 19005.3 818.324   3
   2   5  -8 2169.28 279.245   3
   2   5  -8 2121.94 133.025   7
  -2  -5   8 2270.01 347.977   1
  -2  -5   7-19.6653 27.4834   5
  -2  -5   7 110.376 65.2406   1
   2   5  -7-6.10597 51.6816   3
   2   5  -7 86.5518 40.1779   7
   2   5  -6 23.6224 39.5221   3
  -2  -5   6 57.8493 33.5081   5
   2   5  -6 30.1957 32.0821   7
  -2  -5   6 91.6199 60.8373   1
  -2  -5   5 2376.74 337.649   1
   2   5  -5 2572.10 184.030   7
  -2  -5   5 2849.65 220.485   7
  -2  -5   5 2514.96 203.592   5
  -2  -5   4 25698.1 714.662   7
   2   5  -4 28192.9 631.798   7
  -2  -5   4 27741.5 714.643   5
   2   5  -4 25894.6 663.061   5
   2   5  -3 59559.0 979.005   7
   2   5  -3 59592.2 1056.47   5
   2   5  -3 58964.6 1430.28   8
  -2  -5   3 57923.3 1135.76   7
  -2  -5   3 59592.9 1124.64   5
   2   5  -2 4846.15 430.342   8
   2   5  -2 4690.85 314.700   5
   2   5  -2 4565.56 285.772   7
  -2  -5   2 4535.99 334.934   7
  -2  -5   2 4294.13 323.428   5
   2   5  -1 2496.95 240.627   5
   2   5  -1 2188.41 208.261   7
  -2  -5   1 2077.71 238.459   7
  -2  -5   1 2306.95 254.752   5
   2   5  -1 2115.69 304.501   8
   2   5   0 10243.4 677.387   8
   2   5   0 9635.57 456.325   7
  -2  -5   0 10391.3 562.540   7
  -2  -5   0 9913.03 535.266   5
   2   5   1 15894.5 884.480   8
  -2  -5  -1 15773.4 730.812   7
  -2  -5  -1 15533.7 706.843   5
  -2  -5  -2 1727.39 249.746   5
   2   5   2 1865.37 322.443   8
  -2  -5  -2 1657.44 255.652   7
  -2  -5  -3 42.8326 103.511   5
   2   5   3 1.35522 113.066   8
  -2  -5  -3 137.082 98.5656   7
   2   5   4 160.481 127.149   8
  -2  -5  -4 285.488 146.556   5
  -2  -5  -4 242.537 140.007   7
  -2  -5  -5 3835.69 437.141   7
  -2  -5  -5 3898.67 426.308   5
  -2  -5  -6 8.85591 89.5982   7
  -2  -5  -6 41.8328 88.4692   5
  -2  -5  -7 6819.99 629.189   7
  -2  -5  -7 4883.98 513.376   5
  -2  -5  -8 10109.1 799.299   7
  -2  -5  -9 3816.13 514.610   7
  -2  -5 -10 799.329 241.442   7
  -2  -5 -11 238.210 143.746   7
  -2  -6  16 1208.01 342.298   1
  -2  -6  15 1699.56 389.938   1
  -2  -6  14 1050.38 303.632   1
  -2  -6  13 135.459 115.693   1
   2   6 -12 2402.58 329.523   3
  -2  -6  12 2238.26 415.142   1
  -2  -6  11 1846.43 373.168   1
   2   6 -11 1759.07 275.244   3
   2   6 -10 3729.03 396.313   3
   2   6 -10 3024.27 182.605   7
  -2  -6  10 3282.00 470.749   1
  -2  -6   9 5664.61 594.483   1
   2   6  -9 6127.46 263.537   7
   2   6  -9 5908.61 500.088   3
   2   6  -8 131.160 64.1853   3
   2   6  -8 362.924 70.8155   7
  -2  -6   8 331.315 140.414   1
   2   6  -7 5019.99 265.972   7
  -2  -6   7 4706.89 519.510   1
   2   6  -7 5469.01 491.529   3
   2   6  -6 16520.9 516.845   7
  -2  -6   6 16559.9 965.895   1
   2   6  -6 18145.6 901.422   3
   2   6  -6 16359.6 729.146   8
  -2  -6   6 16926.5 556.038   5
  -2  -6   6 16592.7 578.923   7
   2   6  -5 20137.5 599.383   7
   2   6  -5 19666.1 606.406   5
  -2  -6   5 21278.9 713.696   7
   2   6  -5 20350.8 844.851   8
  -2  -6   5 20928.1 673.844   5
  -2  -6   4 922.769 158.709   5
   2   6  -4 840.526 195.216   8
   2   6  -4 969.197 140.301   5
   2   6  -4 750.733 125.656   7
  -2  -6   4 859.367 153.569   7
   2   6  -3 5341.49 350.079   5
   2   6  -3 4944.85 454.500   8
  -2  -6   3 5115.57 381.802   7
   2   6  -3 5258.02 331.552   7
  -2  -6   3 5213.40 375.368   5
  -2  -6   2 227.568 111.435   5
  -2  -6   2 119.948 78.0923   7
   2   6  -2 1.08058 86.8646   8
   2   6  -2 0.55528 38.2233   7
   2   6  -1 4666.66 479.830   8
  -2  -6   1 5090.65 427.374   7
   2   6  -1 5141.23 353.955   7
  -2  -6   1 4498.06 384.118   5
  -2  -6   0 17474.1 818.763   7
   2   6   0 17274.9 955.301   8
  -2  -6   0 17977.9 800.252   5
  -2  -6  -1 29758.6 1070.42   5
  -2  -6  -1 30126.5 1127.78   7
   2   6   1 30124.4 1312.18   8
   2   6   2 19208.4 1084.99   8
  -2  -6  -2 16317.9 868.900   7
  -2  -6  -2 17528.3 861.682   5
  -2  -6  -3 6056.56 550.136   7
  -2  -6  -3 6110.34 528.244   5
  -2  -6  -4-68.3002 86.4273   7
  -2  -6  -4-100.177 108.769   5
  -2  -6  -5 146.835 94.2348   7
  -2  -6  -5 419.300 175.113   5
  -2  -6  -6 1321.68 301.615   7
  -2  -6  -7 3065.55 453.637   7
  -2  -6  -8 1221.92 311.734   7
  -2  -6  -9 242.192 143.620   7
  -2  -7  16 240.023 172.139   1
  -2  -7  15 144.687 134.470   1
  -2  -7  14 148.266 126.732   1
  -2  -7  13 981.953 296.979   1
   2   7 -13 608.874 180.831   3
   2   7 -12 2589.67 366.374   3
  -2  -7  12 2970.05 503.107   1
   2   7 -11 3135.05 395.042   3
  -2  -7  11 3095.00 496.995   1
   2   7 -10 5561.94 368.298   8
   2   7 -10 7078.58 593.440   3
  -2  -7  10 6027.37 678.821   1
  -2  -7   9-73.9560 127.702   1
   2   7  -9 78.4459 76.4040   8
   2   7  -9 93.0604 82.6850   3
   2   7  -8 297.453 103.534   3
   2   7  -8 462.806 92.9124   7
   2   7  -8 439.175 124.802   8
  -2  -7   8 295.259 131.839   1
   2   7  -7 323.894 141.384   3
   2   7  -7 241.913 70.4702   7
   2   7  -7 264.839 104.265   8
   2   7  -6 594.803 183.094   3
  -2  -7   6 634.756 134.548   7
   2   7  -6 744.815 122.489   5
   2   7  -6 639.294 120.621   7
   2   7  -6 622.904 75.7048   4
   2   7  -6 608.012 163.203   8
   2   7  -5 2353.03 228.696   5
  -2  -7   5 2413.26 276.651   7
   2   7  -5 2579.78 380.183   3
   2   7  -5 2376.42 233.855   7
   2   7  -5 2356.32 317.885   8
  -2  -7   4 227.771 96.2280   7
   2   7  -4 337.922 106.502   7
   2   7  -4 75.5159 91.0867   8
   2   7  -3 3796.15 434.884   8
  -2  -7   3 3947.91 380.117   7
   2   7  -2 40771.5 1478.92   8
  -2  -7   2 41057.2 1215.50   5
  -2  -7   2 41704.9 1279.96   7
   2   7  -1 5258.15 552.490   8
  -2  -7   1 5520.07 471.639   5
  -2  -7   1 5372.31 486.415   7
   2   7   0 11840.4 858.247   8
  -2  -7   0 11040.3 716.016   7
  -2  -7   0 11207.0 692.280   5
  -2  -7  -1 158.696 119.576   7
  -2  -7  -2 959.765 226.122   7
  -2  -7  -3 108.776 82.3772   7
  -2  -7  -4 3745.66 494.560   7
  -2  -7  -5 11525.1 900.541   7
  -2  -7  -6 235.987 128.998   7
  -2  -7  -7 194.937 153.682   7
  -2  -7  -8 93.2695 117.305   7
  -2  -8  15 423.891 251.244   1
   2   8 -14 139.831 119.437   3
  -2  -8  14-200.967 156.399   1
  -2  -8  13 28.4252 147.721   1
   2   8 -13 49.4385 65.7299   3
  -2  -8  12 96.4860 106.409   1
   2   8 -12 217.665 132.398   3
   2   8 -11-25.9167 77.4185   3
  -2  -8  11-25.5629 77.6350   1
  -2  -8  10 897.028 280.275   1
   2   8 -10 592.000 198.493   3
   2   8  -9 2960.11 320.576   8
   2   8  -9 3829.95 480.904   3
   2   8  -8 7715.55 540.931   8
   2   8  -8 7791.36 687.935   3
  -2  -8   7 17.9165 44.8708   7
   2   8  -7-18.5953 85.9998   3
   2   8  -7-56.4612 79.5299   8
   2   8  -6 3.30763 69.9746   8
   2   8  -6-68.5113 96.6734   3
  -2  -8   6-22.3148 42.6259   7
   2   8  -5 164.469 115.223   3
   2   8  -5 88.2197 95.8054   8
  -2  -8   5 1.84745 38.5800   7
  -2  -8   4 2010.40 292.981   7
   2   8  -4 1782.88 309.070   8
   2   8  -3 5854.50 584.544   8
  -2  -8   3 6856.96 556.285   7
  -2  -8   2 82.3531 87.9916   7
  -2  -8   1 31158.8 1264.31   7
  -2  -8   0 5829.27 573.966   7
  -2  -8  -1 824.387 223.043   7
  -2  -8  -2 2383.40 392.969   7
  -2  -8  -3 353.914 167.452   7
  -2  -8  -4 221.042 139.323   7
  -2  -8  -5 107.629 146.276   7
  -2  -8  -6-188.696 173.262   7
   2   9 -13 177.999 144.618   3
  -2  -9  13 155.713 144.762   1
   2   9 -12 402.482 170.292   3
  -2  -9  12 319.382 179.836   1
   2   9 -11 515.915 202.442   3
   2   9 -10-89.1689 117.091   3
   2   9  -9 375.805 177.807   3
   2   9  -8 1015.99 265.894   3
   2   9  -7 73.2355 99.9383   3
   2   9  -6 7048.47 718.796   3
  -2  -9   6 5663.30 487.876   7
   2   9  -5 4902.14 609.029   3
  -2  -9   5 5235.98 492.338   7
  -2  -9   4 818.784 209.905   7
  -2  -9   3 131.783 77.7005   7
  -2  -9   2-126.396 101.935   7
  -2  -9   1 227.988 114.862   7
  -2  -9   0 580.612 215.381   7
  -2  -9  -1 1641.38 345.012   7
  -2  -9  -2 4116.05 560.186   7
  -2  -9  -3 80.7132 108.231   7
  -2  -9  -4-150.298 132.877   7
   2  10 -10-24.4701 71.1588   3
   2  10  -9 159.869 119.452   3
   2  10  -8 49.9937 92.0776   3
   2  10  -7 652.651 255.826   3
   2  10  -6-195.144 176.602   3
   2  10  -5 1298.15 338.777   3
  -2 -10   4 952.910 240.071   7
  -2 -10   3-11.5179 62.9886   7
  -2 -10   2 63.9732 84.1351   7
  -2 -10   1 892.944 250.489   7
  -2 -10   0 1241.58 308.918   7
  -2 -10  -1 669.281 238.940   7
  -2 -10  -2 217.569 169.957   7
  -3  11  -2 369.921 171.717   4
  -3  11  -3 44.2249 82.8069   4
  -3  11  -4-181.057 124.987   4
  -3  11  -5 982.187 264.158   3
  -3  11  -6 394.999 179.254   3
  -3  11  -7-152.785 109.967   3
  -3  11  -8 932.739 262.025   3
   3 -10  -1-205.861 162.920   7
   3 -10   0 517.618 229.650   7
   3 -10   1 193.441 145.691   7
   3 -10   2 342.444 170.075   7
   3 -10   3 782.323 257.087   7
  -3  10  -3 243.689 147.608   4
   3 -10   4-62.9414 110.395   7
  -3  10  -4 514.533 206.734   4
  -3  10  -5-52.9578 74.3040   4
  -3  10  -6 440.541 174.508   3
  -3  10  -6 373.479 160.537   4
  -3  10  -7-32.8250 86.7549   3
  -3  10  -7 161.060 110.720   4
  -3  10  -8 326.455 133.356   3
  -3  10  -8 286.784 151.927   4
  -3  10  -9 372.230 162.993   3
  -3  10 -10 382.591 129.224   3
   3  -9  -4 273.298 179.199   7
   3  -9  -3 435.621 207.160   7
   3  -9  -2-65.2111 132.968   7
   3  -9  -1 286.096 164.968   7
   3  -9   0 220.890 144.524   7
   3  -9   1 842.520 257.717   7
   3  -9   2 3515.63 502.514   7
   3  -9   3 1696.86 344.125   7
  -3   9  -3 1577.72 330.706   4
   3  -9   4 194.037 114.803   7
  -3   9  -4 529.564 191.095   4
  -3   9  -5 98.2605 88.4249   4
  -3   9  -6 218.537 120.218   3
  -3   9  -6 167.036 130.726   4
  -3   9  -7 71.2364 103.284   3
  -3   9  -7 2.64881 46.2353   4
  -3   9  -8 1302.14 262.062   4
  -3   9  -8 1616.69 281.268   3
  -3   9  -9 724.134 183.876   3
  -3   9  -9 570.030 170.924   4
  -3   9 -10 1812.06 278.929   3
  -3   9 -10 1562.09 268.002   4
  -3   9 -11 1075.13 215.147   3
   3  -8  -7-55.4954 92.3955   7
   3  -8  -6 1621.09 377.279   7
   3  -8  -5 481.742 217.617   7
   3  -8  -4 2447.49 449.065   7
   3  -8  -3-13.8384 84.1151   7
   3  -8  -2 39.7966 74.4093   7
   3  -8  -1 2299.03 395.338   7
   3  -8   0 706.842 218.029   7
   3  -8   1 88.4556 79.4403   7
   3  -8   2 389.079 160.155   7
   3  -8   3-31.5800 92.9289   7
  -3   8  -3 59.6452 67.0386   4
  -3   8  -4 825.852 215.392   4
   3  -8   5 1308.53 268.276   2
  -3   8  -5 1200.10 259.901   4
  -3   8  -6 5806.64 553.584   4
   3  -8   6 5575.04 568.610   2
  -3   8  -6 5984.91 512.885   3
  -3   8  -7 1937.86 289.289   3
   3  -8   7 1985.79 358.741   2
  -3   8  -7 2090.95 325.524   4
  -3   8  -8 115.187 70.4291   3
   3  -8   8 51.8016 75.3980   2
  -3   8  -8 130.629 84.9735   4
   3  -8   9 108.820 109.034   2
  -3   8  -9-93.9831 67.7708   3
  -3   8  -9 18.5646 46.7701   4
   3  -8  10 213.955 157.062   2
  -3   8 -10 130.830 100.216   4
  -3   8 -10 138.225 72.1908   3
  -3   8 -11 33.3067 46.5824   3
   3  -8  11 189.434 151.852   2
   3  -8  12 3196.84 502.041   2
   3  -8  13 197.542 145.006   2
   3  -7  -9 6865.92 797.675   7
   3  -7  -8 1064.66 310.107   7
   3  -7  -7-34.3657 128.406   7
   3  -7  -6 1.85718 54.3296   7
   3  -7  -5 155.985 178.210   7
   3  -7  -4-159.607 159.258   7
   3  -7  -3 88.7699 57.7140   7
   3  -7  -2 2211.05 380.187   7
   3  -7  -1 13913.8 923.723   7
   3  -7   0 3374.06 444.886   7
   3  -7   1-30.2086 89.9928   7
   3  -7   2 175.005 131.289   7
   3  -7   2 148.850 78.4945   2
   3  -7   3-67.8153 87.4403   7
   3  -7   3-12.5362 66.9923   8
   3  -7   3 3.07339 72.1125   2
  -3   7  -3-11.9320 86.9938   4
   3  -7   4 103.049 90.7789   2
  -3   7  -4-65.7898 80.6460   4
  -3   7  -5 6400.27 502.843   3
   3  -7   5 6182.73 547.768   2
   3  -7   5 5651.91 399.287   8
  -3   7  -5 5713.07 532.045   4
  -3   7  -6 694.000 159.197   3
   3  -7   6 772.367 207.444   2
  -3   7  -6 630.274 126.913   6
  -3   7  -6 522.064 160.987   4
   3  -7   6 590.242 118.848   8
   3  -7   7 3075.56 414.885   2
  -3   7  -7 3201.49 380.417   4
  -3   7  -7 3488.06 345.336   3
   3  -7   8 1410.33 299.480   2
  -3   7  -8 1574.30 224.849   3
  -3   7  -8 1381.56 244.215   4
   3  -7   9 537.119 182.957   2
  -3   7  -9 504.431 123.840   3
  -3   7  -9 671.103 168.481   4
   3  -7  10-62.2258 88.0405   2
  -3   7 -10 36.3728 40.1029   3
   3  -7  11-297.989 151.614   2
   3  -7  12 842.752 242.385   1
   3  -7  12 826.615 252.272   2
   3  -7  13-5.26339 111.137   2
   3  -7  13-137.717 105.667   1
   3  -7  14 1620.83 377.559   2
   3  -7  14 1253.70 326.086   1
   3  -7  15 607.919 219.212   1
   3  -6 -11 822.943 275.866   7
   3  -6 -10 1525.04 361.811   7
   3  -6  -9 2046.05 397.551   7
   3  -6  -8 290.775 162.817   7
   3  -6  -7 1099.17 279.917   7
   3  -6  -6 48.5906 81.8235   7
   3  -6  -5 1495.52 311.527   7
   3  -6  -4 7617.87 671.574   7
   3  -6  -3 3707.98 461.191   7
   3  -6  -2 293.288 126.327   7
   3  -6  -1 1405.53 274.938   7
   3  -6   0 3011.63 306.312   2
   3  -6   0 3175.54 396.149   7
   3  -6   1 3681.87 351.254   2
   3  -6   1 3081.25 389.412   7
   3  -6   2 13428.7 792.631   7
   3  -6   2 14473.8 712.713   2
   3  -6   3 15135.5 833.891   7
  -3   6  -3 15258.0 854.174   4
   3  -6   3 14663.3 751.369   2
  -3   6  -4 7945.40 597.703   4
   3  -6   4 8853.44 590.041   2
  -3   6  -5 1923.63 239.272   3
  -3   6  -5 1922.97 293.349   4
   3  -6   5 1936.24 295.421   2
   3  -6   6 480.234 144.626   2
  -3   6  -6 498.009 91.1277   6
  -3   6  -6 669.236 138.363   3
  -3   6  -6 579.675 155.200   4
   3  -6   7 2740.38 175.457   8
  -3   6  -7 2840.83 269.652   3
  -3   6  -7 2731.03 329.724   4
  -3   6  -7 2997.74 199.169   6
   3  -6   7 3127.65 386.152   2
  -3   6  -8 6862.49 406.564   3
  -3   6  -8 7277.07 529.212   4
   3  -6   8 6825.08 587.268   2
  -3   6  -9 3514.26 294.440   3
  -3   6  -9 4084.51 394.220   4
   3  -6   9 3861.94 459.056   2
   3  -6  10 387.795 152.886   1
   3  -6  10 113.960 110.410   2
  -3   6 -10 140.256 57.8686   5
   3  -6  11 646.014 205.973   2
   3  -6  11 403.873 143.465   1
   3  -6  12 96.4034 86.4084   1
   3  -6  12 169.149 120.886   2
   3  -6  13 708.379 220.727   2
   3  -6  13 809.787 227.303   1
   3  -6  14 156.439 130.308   2
   3  -6  14-73.7782 89.1334   1
   3  -6  15 1997.71 380.242   2
   3  -6  15 2176.76 399.902   1
   3  -5 -13 14.0722 76.8210   7
   3  -5 -12 3104.71 503.498   7
   3  -5 -11 3248.20 499.546   7
   3  -5 -10 259.898 141.124   7
   3  -5  -9 1344.95 297.422   7
   3  -5  -8 1075.57 259.603   7
   3  -5  -7 3315.79 445.495   7
   3  -5  -6-134.903 98.0641   7
   3  -5  -5 4145.50 470.604   7
   3  -5  -4 10841.6 741.427   7
   3  -5  -3 5268.04 497.801   7
   3  -5  -2 931.820 219.650   7
   3  -5  -2 993.901 146.176   2
   3  -5  -1 231.509 80.3388   2
   3  -5  -1 204.509 119.352   7
   3  -5   0 85.5817 88.4480   7
   3  -5   0-6.92469 50.6312   2
   3  -5   1 246.021 80.1173   2
   3  -5   1 368.846 137.509   7
   3  -5   2 368.193 115.593   2
   3  -5   2 171.026 100.265   7
  -3   5  -2 183.180 87.0799   1
  -3   5  -2 173.814 96.5653   4
  -3   5  -3 5455.40 473.208   4
  -3   5  -3 5058.07 423.489   1
   3  -5   3 4741.09 390.549   2
  -3   5  -4 14.3008 36.2893   3
   3  -5   4 23.9540 58.0550   2
  -3   5  -4-57.4252 66.0761   4
  -3   5  -4 0.40972 40.8357   1
  -3   5  -5 6363.25 485.471   4
  -3   5  -5 6104.78 270.301   6
  -3   5  -5 6925.37 465.485   1
  -3   5  -5 7433.56 394.899   3
   3  -5   5 6783.99 503.458   2
  -3   5  -6 5448.37 326.760   3
  -3   5  -6 4828.49 420.426   4
  -3   5  -6 4622.29 202.207   6
   3  -5   6 5037.11 444.223   2
  -3   5  -7 3402.39 256.744   3
  -3   5  -7 3872.85 370.025   4
   3  -5   7 3961.72 406.209   2
  -3   5  -8 10521.9 604.004   4
   3  -5   8 9032.80 611.196   1
   3  -5   8 9598.93 648.616   2
   3  -5   9 10509.2 677.801   1
  -3   5  -9 10932.6 436.118   5
   3  -5   9 10686.4 708.095   2
  -3   5 -10 1238.64 146.090   5
   3  -5  10 1411.45 271.409   2
   3  -5  10 1032.34 221.888   1
  -3   5 -11 6704.79 333.422   5
   3  -5  11 6193.59 557.821   1
   3  -5  11 6630.24 593.670   2
   3  -5  12 5699.85 562.314   2
   3  -5  12 5711.02 552.474   1
   3  -5  13 1026.19 250.433   2
   3  -5  13 691.090 206.064   1
   3  -5  14 118.208 108.556   2
   3  -5  14 288.879 109.843   1
   3  -5  15 217.258 98.5873   2
   3  -5  15 347.172 140.133   1
   3  -5  16-212.159 138.502   2
   3  -4 -14-408.321 198.104   7
   3  -4 -13 431.748 173.228   7
   3  -4 -12 2686.91 441.553   7
   3  -4 -11 496.031 196.508   7
   3  -4 -10 367.727 165.276   7
   3  -4  -9 1006.16 245.403   7
   3  -4  -8 1384.07 272.087   7
   3  -4  -7 19168.7 980.289   7
   3  -4  -6 8111.89 619.220   7
   3  -4  -5 733.107 179.924   7
   3  -4  -4 4855.63 228.888   2
   3  -4  -4 4719.31 446.847   7
   3  -4  -3 18008.1 850.811   7
   3  -4  -3 17767.0 501.294   2
   3  -4  -2 19186.6 864.769   7
   3  -4  -2 19332.7 578.327   2
   3  -4  -1 29112.5 1050.27   7
   3  -4  -1 30283.9 772.372   2
   3  -4   0 36090.4 1141.58   7
   3  -4   1 22976.3 900.746   7
  -3   4  -2 11419.5 656.367   4
  -3   4  -2 10828.6 554.938   1
  -3   4  -3 112.361 62.0377   1
  -3   4  -3 54.1830 48.2067   4
  -3   4  -4 9357.99 563.818   4
  -3   4  -4 9260.68 584.042   7
  -3   4  -4 9196.45 368.484   3
  -3   4  -4 8491.66 448.287   1
  -3   4  -5 17387.4 479.822   3
  -3   4  -5 18054.9 772.845   4
  -3   4  -6 6257.56 290.893   3
  -3   4  -6 6500.82 460.223   4
   3  -4   6 6796.88 532.111   4
   3  -4   7 113.906 60.4722   1
  -3   4  -7 65.1652 61.8237   4
   3  -4   8 35209.1 660.384   8
   3  -4   8 35153.0 1092.21   1
  -3   4  -8 34288.3 790.221   5
   3  -4   8 37448.4 1226.49   2
  -3   4  -9 4771.44 295.725   5
   3  -4   9 5211.17 471.792   2
   3  -4   9 4843.17 423.030   1
  -3   4 -10 17455.7 570.024   5
   3  -4  10 15407.7 695.942   3
   3  -4  10 17988.8 900.582   2
   3  -4  10 17163.3 832.843   1
  -3   4 -11-37.7250 53.9501   5
   3  -4  11 85.7067 98.2966   2
   3  -4  11-33.6531 62.1336   1
  -3   4 -12 694.964 126.114   5
   3  -4  12 389.589 161.331   2
   3  -4  12 305.947 124.417   1
   3  -4  13 29.4581 83.1219   2
   3  -4  13-36.8687 57.4239   1
   3  -4  14 1786.75 328.051   2
   3  -4  14 1910.64 329.083   1
   3  -4  15 4808.79 545.320   1
   3  -4  15 4886.34 555.379   2
   3  -4  16 904.183 256.117   2
   3  -4  17 303.493 158.034   2
  -3   4 -17 38.8912 79.1253   7
   3  -3 -16 242.327 147.723   7
   3  -3 -15 1336.74 326.429   7
   3  -3 -14 9339.87 818.875   7
   3  -3 -13 1629.83 330.582   7
   3  -3 -12 1872.84 347.396   7
   3  -3 -11-64.3724 62.6174   7
   3  -3 -10 37.8994 90.7678   7
   3  -3  -9 269.347 140.362   7
   3  -3  -8 945.468 221.236   7
   3  -3  -7 8084.55 585.532   7
   3  -3  -6 261.813 105.465   7
   3  -3  -5 11935.2 666.392   7
  -3   3   5 13061.9 637.632   7
   3  -3  -5 12165.3 275.651   2
  -3   3   4 1818.26 241.343   7
   3  -3  -4 1674.06 245.584   7
  -3   3   3 375.381 115.641   7
   3  -3  -3 452.425 138.344   7
   3  -3  -2 4431.85 378.687   7
   3  -3  -1 2274.06 269.041   7
   3  -3   0 699.153 160.885   7
  -3   3  -1-32.4461 84.4637   4
  -3   3  -2 65309.1 1120.14   1
  -3   3  -2 67491.6 1459.79   4
  -3   3  -3 4324.52 192.604   3
  -3   3  -3 4470.98 374.285   4
  -3   3  -3 4124.76 262.029   1
  -3   3  -4 679.769 72.5689   3
  -3   3  -4 586.460 133.032   4
   3  -3   4 725.962 158.934   4
   3  -3   5 356.974 89.0642   1
  -3   3  -5 365.569 111.843   4
   3  -3   5 376.084 114.028   4
   3  -3   6 1734.47 197.486   1
  -3   3  -6 1530.71 212.294   4
   3  -3   6 2127.97 283.381   4
   3  -3   7 872.797 150.916   1
  -3   3  -7 994.085 135.031   5
   3  -3   7 744.082 118.786   3
  -3   3  -8 9215.73 416.064   5
   3  -3   8 9957.50 440.697   8
   3  -3   8 9131.01 503.122   1
   3  -3   8 9079.18 439.225   3
  -3   3  -9 24638.9 698.992   5
   3  -3   9 24910.4 882.984   1
   3  -3   9 24335.0 512.454   6
   3  -3   9 25294.1 716.526   8
   3  -3   9 23247.9 750.893   3
  -3   3 -10 3547.10 276.803   5
   3  -3  10 3389.82 218.394   6
   3  -3  10 3051.18 295.433   3
  -3   3 -11 890.652 143.890   5
   3  -3  11 535.605 171.304   2
   3  -3  11 759.678 117.530   6
  -3   3 -12 167.599 99.1288   5
   3  -3  12 239.832 121.253   2
   3  -3  12 125.283 57.3587   6
  -3   3 -13 76.5012 65.2614   5
   3  -3  13 164.148 117.099   2
   3  -3  14 455.773 169.827   2
   3  -3  15 514.310 173.348   2
   3  -3  16 711.824 203.083   2
  -3   3 -16 526.290 159.191   7
   3  -3  17 1553.99 323.032   2
   3  -2 -16 240.496 145.619   7
   3  -2 -15 429.365 169.554   7
   3  -2 -14 800.389 227.470   7
   3  -2 -13 227.887 150.083   7
   3  -2 -12 2872.72 394.869   7
   3  -2 -11 10195.8 708.472   7
   3  -2 -10 8546.83 620.153   7
   3  -2  -9 6934.12 535.228   7
   3  -2  -8 3847.97 381.622   7
   3  -2  -7 7843.14 518.429   7
  -3   2   7 8199.41 473.688   7
  -3   2   6 25795.5 817.000   7
   3  -2  -6 26233.1 909.524   7
   3  -2  -5 12909.8 619.816   7
   3  -2  -4 66238.9 1366.96   7
   3  -2  -3 17254.0 684.011   7
  -3   2   3 18335.2 675.199   7
   3  -2  -2 37185.3 980.642   7
  -3   2   2 37934.6 985.356   7
   3  -2  -1 11874.9 543.981   7
  -3   2   0 89.3188 75.0763   4
  -3   2  -1 13689.1 612.509   4
  -3   2  -2 22470.1 773.757   4
  -3   2  -2 22067.6 272.412   6
  -3   2  -2 22723.0 468.428   1
  -3   2  -3 3170.50 287.475   4
   3  -2   4 22769.1 516.605   1
  -3   2  -4 22304.2 757.980   4
   3  -2   5 32525.8 563.048   3
   3  -2   5 33553.7 689.758   1
  -3   2  -6 14725.8 518.005   5
   3  -2   6 13800.3 420.669   3
   3  -2   6 15639.9 738.125   4
   3  -2   6 14164.7 236.938   6
   3  -2   6 14676.0 494.797   1
   3  -2   7 18050.4 532.752   3
  -3   2  -7 19881.1 616.435   5
   3  -2   7 19617.5 382.042   6
  -3   2  -8 3596.82 271.297   5
   3  -2   8 2909.56 232.640   3
   3  -2   8 3300.61 302.150   8
   3  -2   8 3583.46 196.865   6
  -3   2  -9 967.784 149.420   5
   3  -2   9 729.337 128.699   3
   3  -2   9 987.457 168.035   8
   3  -2  10 6479.10 406.703   3
  -3   2 -10 6965.09 415.197   5
   3  -2  11 1262.37 163.484   6
  -3   2 -11 1437.99 201.173   5
   3  -2  12 23915.8 756.309   6
   3  -2  12 23657.3 1025.34   2
  -3   2 -12 24286.0 864.012   5
   3  -2  13 2324.97 333.293   2
  -3   2 -13 2918.48 317.121   5
  -3   2 -14 290.626 109.049   5
   3  -2  14 249.235 121.805   2
   3  -2  15-34.0908 69.3549   2
  -3   2 -15-82.7567 98.5321   7
   3  -2  16 93.5381 71.6797   2
  -3   2 -16 134.873 120.554   7
   3  -1 -16 187.058 110.789   7
   3  -1 -15 325.309 150.448   7
   3  -1 -14 458.938 160.636   7
   3  -1 -13 181.971 119.340   7
   3  -1 -12 2609.73 344.763   7
   3  -1 -11 19061.5 881.332   7
   3  -1 -10 20190.0 870.533   7
   3  -1  -9 4222.29 377.630   7
  -3   1   9 4229.48 306.334   7
   3  -1  -8 22610.3 829.444   7
   3  -1  -8 22297.5 476.844   2
   3  -1  -7 9557.79 509.656   7
  -3   1   6 2567.46 232.190   7
   3  -1  -6 2398.76 247.118   7
   3  -1  -5 5356.53 349.460   7
  -3   1   5 4862.16 312.874   7
   3  -1  -4 44283.4 980.073   7
  -3   1   4 46607.9 956.031   7
   3  -1  -3 567.970 104.301   7
  -3   1   3 922.677 138.093   7
   3  -1  -2 10486.2 449.956   7
  -3   1   2 12045.8 495.555   7
  -3   1   1 67162.9 1295.83   4
  -3   1   1 66538.0 871.486   6
  -3   1   1 66783.7 1178.23   7
  -3   1   0 37540.3 404.969   3
  -3   1   0 38413.2 946.040   4
  -3   1   0 39376.2 598.819   6
  -3   1  -1-8.50020 40.9124   4
  -3   1  -2 1576.29 190.111   4
   3  -1   2 1506.18 86.1084   6
  -3   1  -3 534.692 118.556   4
   3  -1   3 410.610 44.1299   6
  -3   1  -4 4611.03 287.247   5
  -3   1  -5 38171.8 834.649   5
  -3   1  -6 7740.91 389.211   5
  -3   1  -7 4940.86 325.453   5
   3  -1   7 5146.76 399.466   8
   3  -1   8 227.288 118.960   8
  -3   1  -8 72.3969 48.8223   5
   3  -1   9 7977.25 542.139   8
  -3   1  -9 7765.03 447.462   5
  -3   1 -10 1684.59 227.593   5
  -3   1 -11 3471.34 338.288   5
  -3   1 -12 63.9995 63.8799   5
  -3   1 -13 1736.05 276.618   7
  -3   1 -13 1741.69 269.163   5
   3  -1  13 1431.61 259.007   2
   3  -1  14-80.2734 79.5651   2
  -3   1 -14-101.687 114.382   5
  -3   1 -14-13.9737 109.293   7
   3  -1  15 212.715 108.830   2
  -3   1 -15 295.717 132.956   7
  -3   0  16 62.9075 97.5484   6
   3   0 -15 871.389 218.807   7
   3   0 -14 2668.59 349.123   7
   3   0 -13 6642.46 527.100   7
   3   0 -12 10549.5 628.332   7
   3   0 -11 7828.82 510.925   7
   3   0 -10 38812.1 801.340   2
   3   0 -10 41170.9 1106.67   7
   3   0  -9 498.922 124.561   7
   3   0  -9 604.228 101.619   2
  -3   0   9 398.146 78.8501   7
  -3   0   8 16871.4 512.212   7
   3   0  -8 17238.7 633.930   7
   3   0  -7 14172.3 533.254   7
  -3   0   7 15120.1 480.034   7
   3   0  -6 12479.0 473.696   7
  -3   0   6 12244.0 514.360   3
  -3   0   6 11795.3 414.405   7
   3   0  -5 8815.39 382.532   7
  -3   0   5 9163.78 357.687   7
  -3   0   5 8945.75 409.536   3
  -3   0   5 9284.47 457.154   6
   3   0  -4 1218.88 134.120   7
  -3   0   4 1238.81 131.976   7
  -3   0   4 1145.42 134.952   3
  -3   0   4 1100.58 150.325   6
  -3   0   3 5569.19 289.244   7
  -3   0   3 4922.89 253.809   3
  -3   0   3 5256.55 304.318   6
  -3   0   2 8548.43 309.573   3
  -3   0   2 8699.68 363.967   7
  -3   0   2 8694.96 420.884   4
  -3   0   2 8734.15 362.594   6
  -3   0   1 19005.5 425.327   3
  -3   0   1 20222.6 622.811   4
   3   0  -1 19158.0 646.164   4
  -3   0   1 19646.4 515.760   6
   3   0  -1 19810.7 492.813   6
  -3   0   0 3705.33 269.263   4
   3   0   0 3320.39 272.946   4
   3   0   0 3261.17 191.830   6
  -3   0   0 3493.74 145.580   1
   3   0   0 3196.42 137.585   3
  -3   0  -1 99345.0 1375.24   4
   3   0   1 97086.7 792.273   3
   3   0   1 96105.2 1028.35   6
  -3   0  -2 89188.5 1324.54   4
  -3   0  -2 86109.2 1226.64   5
  -3   0  -3 37052.8 817.350   5
  -3   0  -4 29365.9 746.792   5
  -3   0  -5 58584.4 1095.42   5
  -3   0  -6 11845.0 519.895   5
   3   0   6 12130.2 662.113   8
  -3   0  -7 14536.9 597.638   5
   3   0   7 15104.1 760.042   8
   3   0   8 23034.5 975.787   8
  -3   0  -8 22853.7 791.577   5
   3   0   9 25658.3 1069.52   8
  -3   0  -9 25734.1 891.250   5
  -3   0 -10 7543.67 508.607   5
  -3   0 -11 206.532 104.502   5
  -3   0 -11 198.134 99.6965   7
  -3   0 -12 189.992 125.188   5
  -3   0 -12 22.0099 69.4746   7
  -3   0 -13 58.1863 69.3691   7
  -3   0 -13 155.897 86.1761   5
   3   0  14 530.953 154.915   2
  -3   0 -14 1050.25 254.059   7
  -3   0 -14 978.938 234.723   5
  -3   0 -15 225.354 153.386   7
  -3  -1  17 3190.16 463.288   6
  -3  -1  16 97.2236 86.5174   6
   3   1 -15 31.4625 62.3313   7
  -3  -1  15-128.592 102.422   6
   3   1 -14 1119.00 201.666   7
  -3  -1  14 1421.72 276.314   6
   3   1 -13 506.827 129.780   7
  -3  -1  13 621.148 186.955   6
  -3  -1  12 859.573 147.421   5
   3   1 -12 731.455 149.758   7
  -3  -1  12 1079.36 221.129   6
   3   1 -11 8171.87 459.283   7
  -3  -1  11 7740.26 566.917   6
   3   1 -11 7552.86 421.472   2
   3   1 -10 21837.8 700.306   7
  -3  -1  10 21921.5 910.996   6
   3   1 -10 20316.6 691.844   2
   3   1  -9 3894.32 300.718   2
   3   1  -9 3962.63 274.585   7
  -3  -1   9 3738.33 358.693   6
  -3  -1   8 1481.37 219.395   6
   3   1  -8 1109.13 134.453   7
  -3  -1   7 19011.4 395.911   7
  -3  -1   7 18762.6 736.894   6
   3   1  -7 18333.4 492.348   7
  -3  -1   6 12837.4 317.605   7
   3   1  -6 13146.8 376.127   7
  -3  -1   6 13009.1 548.098   3
  -3  -1   6 13185.1 591.833   6
  -3  -1   5 5365.84 201.923   7
  -3  -1   5 5365.16 338.160   3
  -3  -1   5 4993.11 345.523   6
  -3  -1   4 36087.4 833.272   3
  -3  -1   4 38222.9 809.059   4
  -3  -1   4 36528.3 554.641   7
  -3  -1   4 36500.7 890.473   6
  -3  -1   3 21129.5 603.013   3
  -3  -1   3 21641.7 474.284   7
   3   1  -3 21609.6 553.612   3
  -3  -1   3 21712.7 585.305   4
  -3  -1   3 21889.1 658.653   6
   3   1  -2 265.152 61.6257   3
  -3  -1   2 182.776 66.3566   6
  -3  -1   2 133.710 44.1837   4
   3   1  -2 151.955 49.4827   6
   3   1  -2 226.643 70.6437   4
  -3  -1   1 12174.0 427.544   4
   3   1  -1 11005.3 458.826   4
   3   1  -1 11456.8 436.206   6
   3   1  -1 11738.7 391.932   3
  -3  -1   1 11511.1 394.641   1
   3   1   0 6182.75 352.473   4
   3   1   0 6465.96 331.584   6
  -3  -1   0 6841.06 343.713   5
   3   1   1 7269.11 396.314   4
  -3  -1  -1 7229.65 358.840   5
   3   1   1 7333.75 284.327   1
  -3  -1  -2 5758.80 325.538   5
   3   1   2 5434.78 263.757   1
   3   1   2 5969.87 372.845   4
  -3  -1  -3 12073.7 494.778   5
   3   1   3 12481.7 562.296   4
  -3  -1  -4 814.714 132.011   5
  -3  -1  -5 21555.3 716.284   5
   3   1   5 21376.0 924.950   8
   3   1   5 21967.0 753.338   5
   3   1   6 12698.3 735.836   8
  -3  -1  -6 13062.0 585.343   5
   3   1   7 4301.41 447.990   8
  -3  -1  -7 4796.09 374.419   5
   3   1   8 389.431 152.235   8
  -3  -1  -8 575.547 150.266   5
  -3  -1  -8 374.061 92.9675   7
  -3  -1  -9 765.867 180.214   5
   3   1   9 808.528 215.342   8
  -3  -1  -9 749.083 173.182   7
  -3  -1 -10 239.478 104.891   7
  -3  -1 -10 310.258 102.824   5
  -3  -1 -11 361.816 151.626   5
  -3  -1 -11 262.852 123.157   7
  -3  -1 -12 2483.71 364.183   7
  -3  -1 -12 2008.56 323.857   5
  -3  -1 -13 1875.37 338.098   7
  -3  -1 -13 2065.29 332.206   5
  -3  -1 -14-67.7036 100.205   7
  -3  -1 -14-15.0905 114.804   5
  -3  -2  17 167.794 139.155   6
  -3  -2  16 1762.74 335.794   6
  -3  -2  15 678.358 211.856   6
   3   2 -14 3.95464 49.2216   7
  -3  -2  14 34.1669 84.0839   6
   3   2 -13 644.660 132.299   7
  -3  -2  13 742.674 200.953   6
  -3  -2  12 1938.09 305.288   6
  -3  -2  12 1576.46 171.953   5
   3   2 -12 1743.75 196.508   7
   3   2 -11 3243.25 243.354   7
  -3  -2  11 3065.64 367.985   6
   3   2 -11 3197.45 310.328   2
   3   2 -10 3382.45 314.020   2
   3   2 -10 3782.51 236.109   7
  -3  -2  10 3964.00 401.099   6
   3   2  -9 1863.38 231.069   2
   3   2  -9 1843.25 141.488   7
  -3  -2   9 1781.43 259.275   6
   3   2  -8 15325.5 333.632   7
  -3  -2   8 16505.3 751.642   6
  -3  -2   7 15550.6 689.467   3
  -3  -2   7 15473.7 693.943   6
  -3  -2   6 3292.82 211.839   4
  -3  -2   6 2931.67 291.812   6
  -3  -2   6 3492.05 309.706   3
  -3  -2   5 264.234 88.4514   3
  -3  -2   5 318.903 103.473   6
  -3  -2   5 290.454 58.2022   4
  -3  -2   4 4116.28 314.892   3
  -3  -2   4 3806.70 143.813   7
   3   2  -4 4492.30 296.234   3
  -3  -2   4 3884.10 111.266   7
  -3  -2   4 4222.96 209.901   4
  -3  -2   4 3993.40 314.755   6
  -3  -2   3 6894.10 270.329   4
   3   2  -3 6573.31 315.459   4
   3   2  -3 7030.94 371.425   3
  -3  -2   3 6854.72 395.544   1
  -3  -2   2 65829.8 1195.91   1
   3   2  -2 70017.5 1183.71   3
  -3  -2   2 68756.7 1051.22   5
   3   2  -2 64551.1 1018.81   4
  -3  -2   1 120652. 1424.91   5
  -3  -2   1 119010. 1570.42   1
   3   2  -1 120371. 1632.08   6
   3   2  -1 117007. 1428.93   4
  -3  -2   0 32739.4 769.916   5
   3   2   0 30378.2 761.464   4
   3   2   0 32719.1 784.418   1
  -3  -2  -1 40673.0 893.136   5
   3   2   1 40542.9 901.422   1
   3   2   1 40729.4 924.433   4
  -3  -2  -2 15821.3 578.907   5
   3   2   2 15618.0 604.711   4
  -3  -2  -3 1016.16 151.050   5
  -3  -2  -3 1137.15 153.867   7
  -3  -2  -4 788.700 150.915   5
   3   2   4 1143.90 236.426   8
  -3  -2  -4 1007.23 158.790   7
   3   2   5 21904.0 1012.68   8
  -3  -2  -5 21946.3 768.583   7
  -3  -2  -5 21762.6 783.987   5
   3   2   6 29178.8 1206.81   8
  -3  -2  -6 29217.5 946.018   7
  -3  -2  -6 29503.2 959.381   5
  -3  -2  -7 25116.1 928.020   7
   3   2   7 24530.9 1152.51   8
  -3  -2  -7 26470.4 958.226   5
  -3  -2  -8 19594.6 871.168   7
   3   2   8 20206.7 1082.45   8
  -3  -2  -8 20294.5 888.496   5
  -3  -2  -9 5960.32 511.807   7
  -3  -2  -9 6175.29 518.610   5
  -3  -2 -10 2979.33 388.878   7
  -3  -2 -10 3015.06 378.486   5
  -3  -2 -11 2212.80 356.856   7
  -3  -2 -11 2025.33 331.215   5
  -3  -2 -12 143.405 128.087   5
  -3  -2 -12 95.9206 98.0594   7
  -3  -2 -13-148.819 161.768   7
  -3  -2 -13 115.585 132.494   5
  -3  -3  18 328.027 185.878   6
  -3  -3  17 374.209 171.354   6
  -3  -3  16 534.677 203.166   6
  -3  -3  15-30.8832 68.0200   6
  -3  -3  14 9612.61 744.113   6
   3   3 -13 1358.66 152.824   7
  -3  -3  13 1989.41 333.061   6
   3   3 -12 2420.10 181.620   7
  -3  -3  12 2225.06 336.318   6
   3   3 -11 2162.41 140.241   7
  -3  -3  11 2651.90 352.531   6
  -3  -3  10 640.290 166.145   6
  -3  -3   9 2544.61 320.761   6
  -3  -3   8 9571.50 298.198   4
  -3  -3   8 9704.70 596.526   6
   3   3  -8 10607.0 543.916   3
  -3  -3   7 1060.65 73.9277   4
   3   3  -7 1035.36 169.741   3
  -3  -3   7 1096.55 197.243   6
  -3  -3   6 10053.1 576.290   3
  -3  -3   6 9676.26 370.395   5
  -3  -3   6 9790.25 564.011   6
  -3  -3   5 3327.78 218.649   5
  -3  -3   4 35311.3 728.288   5
  -3  -3   4 35156.4 468.305   7
  -3  -3   3 7768.20 359.199   5
  -3  -3   3 7581.42 281.273   7
   3   3  -3 7621.34 317.219   4
  -3  -3   2 271.687 94.0977   1
  -3  -3   2 295.514 78.5898   5
  -3  -3   2 315.500 69.8708   7
   3   3  -2 297.836 68.0201   4
  -3  -3   1 56.8449 35.5026   5
  -3  -3   1 110.875 57.9745   7
   3   3  -1 105.399 47.3778   4
   3   3  -1 87.4872 46.5411   1
  -3  -3   0-33.9825 55.1746   5
   3   3   0 111.750 49.8962   5
  -3  -3   0 2.11565 46.6708   7
  -3  -3  -1 879.035 147.417   5
   3   3   1 815.107 141.907   5
  -3  -3  -1 702.093 134.406   7
   3   3   1 617.373 135.608   1
  -3  -3  -2 41901.0 994.251   7
  -3  -3  -2 44357.6 1058.56   5
   3   3   3 35018.4 1286.73   8
  -3  -3  -3 36399.9 994.636   7
  -3  -3  -3 36044.4 1001.38   5
   3   3   4 9529.18 699.083   8
  -3  -3  -4 9885.55 549.864   7
  -3  -3  -4 9441.83 541.448   5
  -3  -3  -5 73.9955 87.8267   5
  -3  -3  -5 128.495 85.3620   7
   3   3   5 67.7529 108.146   8
  -3  -3  -6 68.7233 93.4245   5
  -3  -3  -6 88.0439 89.5078   7
   3   3   6 46.5369 114.133   8
   3   3   7 3734.61 489.397   8
  -3  -3  -7 3047.25 361.566   7
  -3  -3  -7 3334.00 370.831   5
  -3  -3  -8 10194.7 707.180   7
   3   3   8 8031.71 738.804   8
  -3  -3  -8 8308.16 618.791   5
  -3  -3  -9 22229.5 1089.31   7
  -3  -3  -9 22396.9 1053.78   5
  -3  -3 -10 68.0991 103.651   5
  -3  -3 -10-175.137 147.096   7
  -3  -3 -11 429.915 184.049   7
  -3  -3 -11 614.599 195.241   5
  -3  -3 -12 31.3003 112.089   7
  -3  -3 -12-50.0487 111.887   5
  -3  -4  18-262.022 153.510   6
  -3  -4  17-135.896 111.426   6
  -3  -4  16 161.712 122.971   6
  -3  -4  15 624.808 199.106   6
  -3  -4  14 829.573 223.625   6
  -3  -4  13 4811.76 521.187   6
  -3  -4  12 1219.72 72.7958   5
  -3  -4  12 1542.57 291.244   6
  -3  -4  11 7.58122 15.1232   5
  -3  -4  11-0.71684 6.53182   4
  -3  -4  11 17.0507 58.1005   6
  -3  -4  10 1870.07 124.932   5
  -3  -4  10 1887.75 299.069   6
  -3  -4   9 3362.29 181.714   5
   3   4  -9 3619.59 346.252   3
  -3  -4   9 3504.02 392.370   6
  -3  -4   8 193.193 49.9330   5
  -3  -4   8 93.1349 75.1889   1
   3   4  -8 281.738 101.547   3
  -3  -4   7 571.898 87.4780   5
   3   4  -7 710.178 156.022   3
  -3  -4   7 463.086 161.659   1
  -3  -4   6 1163.05 133.087   5
   3   4  -6 849.922 170.820   3
  -3  -4   6 1088.46 219.632   1
  -3  -4   5 18372.7 536.154   5
  -3  -4   5 18849.9 871.950   1
  -3  -4   5 18255.7 359.239   7
  -3  -4   4 40522.9 839.689   5
  -3  -4   4 41988.5 1275.86   1
  -3  -4   4 40654.7 686.538   7
   3   4  -4 39672.5 637.151   4
  -3  -4   3 22902.4 659.243   5
   3   4  -3 24223.8 918.757   3
  -3  -4   3 23877.2 605.126   7
  -3  -4   3 24000.8 947.804   1
   3   4  -3 21489.4 540.772   4
  -3  -4   2 11932.5 498.030   5
  -3  -4   2 11475.5 461.127   7
   3   4  -2 11209.8 422.857   4
   3   4  -2 11756.7 634.000   1
  -3  -4   1 679.253 127.941   5
   3   4  -1 832.360 141.313   5
  -3  -4   1 931.864 158.240   7
   3   4  -1 735.163 161.376   1
  -3  -4   0 1203.19 181.050   5
  -3  -4   0 1220.91 185.218   7
   3   4   0 1262.77 215.318   1
   3   4   1 2054.51 323.866   8
   3   4   1 2381.06 302.207   1
  -3  -4  -1 1894.13 231.448   7
  -3  -4  -1 2064.28 245.149   5
  -3  -4  -2 1104.52 195.313   5
  -3  -4  -2 1085.70 195.843   7
   3   4   2 1140.64 259.894   8
   3   4   3 30805.2 1289.87   8
  -3  -4  -3 31661.2 1059.86   7
  -3  -4  -3 29670.0 1004.29   5
  -3  -4  -4 1125.95 217.468   7
   3   4   4 1801.03 324.512   8
  -3  -4  -4 1612.83 261.516   5
  -3  -4  -5 2361.90 326.985   7
   3   4   5 2280.56 383.643   8
  -3  -4  -5 2904.29 353.241   5
   3   4   6 5135.14 584.010   8
  -3  -4  -6 4197.45 451.302   7
  -3  -4  -6 3821.27 418.547   5
   3   4   7 2469.02 433.173   8
  -3  -4  -7 2301.91 336.832   5
  -3  -4  -7 2286.97 345.522   7
  -3  -4  -8 873.366 224.695   5
  -3  -4  -8 574.955 188.881   7
  -3  -4  -9 2611.75 409.878   7
  -3  -4  -9 2935.19 410.534   5
  -3  -4 -10-31.8729 127.595   5
  -3  -4 -10 442.708 199.443   7
  -3  -4 -11-131.693 133.044   7
  -3  -4 -11-72.4354 122.714   5
  -3  -5  17 1111.40 301.353   6
  -3  -5  16 998.509 275.844   6
  -3  -5  15 349.001 150.031   6
  -3  -5  14 144.483 115.333   6
  -3  -5  13 785.650 241.668   1
  -3  -5  13 974.790 250.056   6
  -3  -5  12 481.495 161.102   1
  -3  -5  11 219.614 139.154   1
   3   5 -11 1.95683 72.8920   3
   3   5 -10 570.759 156.629   3
  -3  -5  10 525.234 58.6194   5
   3   5  -9 1801.37 262.188   3
  -3  -5   9 1853.52 334.859   1
  -3  -5   9 1725.91 131.265   5
   3   5  -8 5869.70 468.460   3
  -3  -5   8 5578.72 553.878   1
  -3  -5   8 5505.68 262.089   5
  -3  -5   7 18664.7 981.783   1
   3   5  -7 19918.6 885.434   3
  -3  -5   7 16955.1 503.766   5
  -3  -5   6 11698.9 766.322   1
  -3  -5   6 11262.8 303.501   7
   3   5  -6 12647.0 705.524   3
  -3  -5   6 10983.3 436.704   5
  -3  -5   5 52.2021 54.4091   5
   3   5  -5 5.29853 66.0035   3
  -3  -5   5 10.4871 23.9340   7
   3   5  -5 26.1485 15.6040   4
  -3  -5   5 118.918 90.4470   1
   3   5  -4 1392.73 249.018   3
   3   5  -4 1328.92 124.924   4
  -3  -5   4 1288.53 156.071   7
  -3  -5   4 1404.06 177.525   5
  -3  -5   3 141.589 77.4350   5
   3   5  -3 72.4798 40.6741   5
   3   5  -3 126.308 43.9198   4
  -3  -5   3 29.7678 57.8830   7
  -3  -5   2 2890.35 265.832   7
   3   5  -2 2553.08 256.001   5
  -3  -5   2 2776.83 271.324   5
   3   5  -1 14818.1 844.393   8
  -3  -5   1 15390.7 656.335   7
  -3  -5   1 14613.6 648.152   5
   3   5   0 32007.4 1284.27   8
  -3  -5   0 32215.7 1000.66   7
  -3  -5   0 32322.1 1008.87   5
   3   5   1 11102.9 781.091   8
  -3  -5  -1 10751.4 611.599   7
  -3  -5  -1 10398.7 601.893   5
  -3  -5  -2 583.345 150.854   5
  -3  -5  -2 774.333 186.146   7
   3   5   2 854.121 254.994   8
   3   5   3 35.9803 96.5337   8
  -3  -5  -3 110.997 85.8070   7
  -3  -5  -3-28.1424 98.0593   5
   3   5   4-131.112 142.207   8
  -3  -5  -4-165.478 122.581   5
   3   5   5-17.2320 128.910   8
  -3  -5  -5 91.1809 97.7615   5
  -3  -5  -5 269.066 154.208   7
   3   5   6 555.741 232.761   8
  -3  -5  -6 757.535 210.437   5
  -3  -5  -6 1009.95 252.753   7
  -3  -5  -7 688.678 224.854   7
  -3  -5  -7 1014.80 242.833   5
  -3  -5  -8 171.238 168.391   7
  -3  -5  -8 146.794 92.2768   5
  -3  -5  -9 372.838 160.693   5
  -3  -5  -9 457.079 204.527   7
  -3  -5 -10 4926.02 616.658   7
  -3  -6  16-42.0377 92.5387   1
  -3  -6  15 145.511 135.525   1
  -3  -6  14 332.549 190.676   1
  -3  -6  13 259.584 160.854   1
   3   6 -12 5897.42 529.803   3
  -3  -6  12 5670.91 665.380   1
   3   6 -11 10548.9 697.643   3
  -3  -6  11 10086.7 865.933   1
  -3  -6  10 1677.06 354.358   1
   3   6 -10 1779.24 289.861   3
  -3  -6   9 240.460 60.2018   5
  -3  -6   9 317.194 145.655   1
   3   6  -9 312.354 130.578   3
  -3  -6   8 2522.09 403.428   1
   3   6  -8 1889.86 296.926   3
  -3  -6   8 2123.68 185.135   5
  -3  -6   7 10932.9 811.027   1
   3   6  -7 11536.5 736.712   3
  -3  -6   7 10980.1 457.016   5
  -3  -6   6 5134.26 290.205   7
   3   6  -6 5465.49 508.903   3
  -3  -6   6 5465.77 567.965   1
  -3  -6   6 4990.54 334.201   5
  -3  -6   5 1371.55 172.179   7
   3   6  -5 1318.50 255.590   3
   3   6  -5 1300.33 108.455   4
  -3  -6   5 1445.10 193.354   5
   3   6  -4 1205.08 251.918   3
   3   6  -4 1408.03 139.375   4
  -3  -6   4 1374.56 186.186   7
  -3  -6   4 1441.53 203.142   5
   3   6  -3 2340.01 347.430   8
  -3  -6   3 1579.05 221.483   5
  -3  -6   3 1738.86 223.726   7
   3   6  -2 1703.25 309.541   8
  -3  -6   2 1297.40 211.300   5
  -3  -6   2 1141.81 192.942   7
  -3  -6   1 2094.54 277.415   7
  -3  -6   1 1934.41 266.275   5
   3   6  -1 2490.36 380.175   8
  -3  -6   0 7635.54 554.368   7
   3   6   0 7424.26 664.832   8
  -3  -6   0 8179.19 558.510   5
  -3  -6  -1-1.48619 66.1572   5
  -3  -6  -1 3.09542 66.4300   7
   3   6   2 3910.48 523.439   8
  -3  -6  -2 4027.00 435.323   7
  -3  -6  -2 4179.06 435.287   5
   3   6   3 4016.88 543.365   8
  -3  -6  -3 3284.95 416.059   7
  -3  -6  -3 3771.44 432.292   5
  -3  -6  -4 1675.87 309.155   5
  -3  -6  -4 1840.11 322.440   7
   3   6   4 1426.84 339.512   8
  -3  -6  -5 4506.33 528.890   7
  -3  -6  -5 5281.10 542.885   5
  -3  -6  -6-127.459 106.074   7
  -3  -6  -6 88.7690 94.2671   5
  -3  -6  -7 132.860 113.847   7
  -3  -6  -7-6.98678 150.826   5
  -3  -6  -8 533.188 218.517   7
  -3  -7  15 358.850 182.628   1
  -3  -7  14-168.497 139.179   1
  -3  -7  13 124.664 113.501   1
   3   7 -13 196.723 114.604   3
  -3  -7  12 389.282 194.835   1
   3   7 -12 614.668 175.787   3
   3   7 -11 782.426 206.766   3
  -3  -7  11 1026.73 298.381   1
  -3  -7  10 25348.4 1413.61   1
   3   7 -10 25573.5 1164.60   3
   3   7  -9 271.955 116.687   3
  -3  -7   9 533.733 226.604   1
   3   7  -8 933.787 223.706   3
  -3  -7   8 682.751 112.375   5
  -3  -7   8 902.812 263.024   1
   3   7  -7 82.7740 102.004   3
   3   7  -7-34.3409 60.0510   8
  -3  -7   7 43.6486 46.6629   5
  -3  -7   6 45.5562 67.7936   5
   3   7  -6-57.7050 96.6826   8
  -3  -7   6-3.45053 28.2553   7
   3   7  -6 48.6998 88.3475   3
   3   7  -5 184.947 128.234   8
  -3  -7   5 320.575 116.669   5
  -3  -7   5 399.458 110.119   7
   3   7  -5 411.236 170.604   3
   3   7  -4 6683.11 590.543   8
  -3  -7   4 7165.82 481.150   7
  -3  -7   4 7137.00 490.251   5
   3   7  -3 9842.73 744.939   8
  -3  -7   3 10097.9 602.820   7
  -3  -7   3 10910.9 630.513   5
   3   7  -2 1864.76 347.925   8
  -3  -7   2 1991.19 279.737   5
  -3  -7   2 1369.61 232.638   7
   3   7  -1 167.601 135.437   8
  -3  -7   1 55.6295 91.7342   5
  -3  -7   1 55.7151 73.1662   7
   3   7   0 1389.40 312.471   8
  -3  -7   0 993.746 225.008   5
  -3  -7   0 1123.46 234.905   7
  -3  -7  -1 1024.31 229.031   5
   3   7   1 1283.25 313.586   8
  -3  -7  -1 711.718 188.732   7
   3   7   2-56.4769 113.225   8
  -3  -7  -2 158.705 135.500   5
  -3  -7  -2-72.9159 116.088   7
   3   7   3 158.516 157.494   8
  -3  -7  -3 162.027 93.2678   7
  -3  -7  -3 12.1899 90.9147   5
  -3  -7  -4 384.210 173.346   5
  -3  -7  -4 297.293 155.333   7
  -3  -7  -5 2022.60 378.583   7
  -3  -7  -5 2595.02 412.104   5
  -3  -7  -6 39.0547 124.084   7
  -3  -7  -7 4017.91 584.439   7
   3   8 -14 800.914 226.382   3
  -3  -8  14 30.0129 99.2876   1
   3   8 -13 605.205 188.469   3
  -3  -8  13 514.086 243.261   1
  -3  -8  12-92.7266 114.619   1
   3   8 -12 35.4083 65.5739   3
   3   8 -11 13.6594 63.7059   3
  -3  -8  11 374.412 204.238   1
  -3  -8  10 1117.71 319.941   1
   3   8 -10 1264.25 283.741   3
   3   8  -9 909.805 200.819   8
   3   8  -9 972.874 250.873   3
   3   8  -8 33.8040 106.443   3
   3   8  -8-42.3525 81.5791   8
   3   8  -7 1828.97 310.444   8
   3   8  -7 2024.00 367.325   3
   3   8  -6 1752.26 306.684   8
  -3  -8   6 1816.32 241.564   7
   3   8  -6 1857.25 342.387   3
   3   8  -5 183.677 136.773   8
   3   8  -5 479.586 169.797   3
  -3  -8   5 183.298 92.7396   7
  -3  -8   5 297.478 112.911   5
   3   8  -4 133.994 109.291   8
  -3  -8   4-11.5313 48.9983   7
  -3  -8   4 73.6333 81.7704   5
  -3  -8   3 1760.03 279.569   7
   3   8  -3 1645.55 327.635   8
  -3  -8   3 1808.54 280.842   5
  -3  -8   2 380.315 145.078   5
  -3  -8   2 385.830 132.999   7
   3   8  -2 678.744 251.380   8
   3   8  -1 3039.88 471.954   8
  -3  -8   1 4382.38 480.476   7
  -3  -8   1 3977.11 448.843   5
   3   8   0 859.488 246.729   8
  -3  -8   0 1240.98 273.737   7
  -3  -8   0 1385.83 285.723   5
  -3  -8  -1 639.051 210.722   7
   3   8   1 621.990 231.880   8
  -3  -8  -1 635.741 203.718   5
  -3  -8  -2 135.466 96.4244   7
  -3  -8  -3-195.458 134.697   7
  -3  -8  -4-214.852 229.075   7
  -3  -8  -5-226.144 161.728   7
  -3  -9  12 1110.34 359.529   1
   3   9 -12 499.304 191.504   3
   3   9 -11-135.645 121.097   3
   3   9 -10 96.5034 105.788   3
   3   9  -9 1112.62 298.004   3
   3   9  -8 673.747 201.719   8
   3   9  -8 912.599 261.368   3
   3   9  -7 341.911 174.020   3
   3   9  -7 280.962 124.261   8
   3   9  -6 2956.19 423.703   8
   3   9  -6 3414.20 513.801   3
   3   9  -5 324.320 155.423   8
   3   9  -5 432.600 202.772   3
   3   9  -4 672.437 241.181   8
  -3  -9   4 605.887 172.035   7
   3   9  -3 1247.87 308.583   8
  -3  -9   3 1040.33 227.434   7
   3   9  -2 62.0980 100.885   8
  -3  -9   2 146.042 84.7711   7
  -3  -9   1 175.208 95.4891   7
  -3  -9   0 99.7329 120.702   7
  -3  -9  -1-284.790 151.586   7
  -3  -9  -2 317.178 167.896   7
  -3  -9  -3 1015.05 286.552   7
   3  10  -8 304.744 174.342   3
   3  10  -7 386.396 193.905   3
   3  10  -6 92.2644 104.233   3
   3  10  -5 311.058 192.021   3
   3  10  -4 266.089 173.532   3
  -3 -10   1 105.066 104.456   7
  -3 -10   0 473.349 195.813   7
  -3 -10  -1 133.571 129.351   7
  -4  11  -2-321.395 187.516   4
  -4  11  -3 34.9944 77.0098   4
  -4  11  -4 394.508 208.966   4
  -4  11  -5 274.628 170.995   4
   4 -10   1 5146.30 664.647   7
  -4  10  -1 5185.42 696.264   4
   4 -10   2-79.1456 111.972   7
  -4  10  -2-271.445 162.835   4
  -4  10  -3 778.750 265.461   4
  -4  10  -4-36.2179 77.5902   4
  -4  10  -5 375.309 156.438   3
  -4  10  -5 545.752 205.087   4
  -4  10  -6 310.851 134.874   3
  -4  10  -6 158.017 120.705   4
  -4  10  -7 409.538 179.115   4
  -4  10  -8 728.857 218.141   4
   4  -9  -3 1338.24 363.637   7
   4  -9  -2-4.24431 64.0693   7
   4  -9  -1 152.085 87.7527   7
   4  -9   0 757.871 266.668   7
   4  -9   1 220.377 138.587   7
   4  -9   2 1754.39 361.662   7
  -4   9  -2 1927.84 384.993   4
  -4   9  -3 663.519 221.048   4
  -4   9  -4 113.319 105.572   4
  -4   9  -5 221.796 113.673   3
  -4   9  -5 371.392 158.968   4
  -4   9  -6 421.926 145.511   3
   4  -9   6 248.536 157.462   2
  -4   9  -6 236.142 130.128   4
  -4   9  -7 82.4083 57.6686   3
   4  -9   7 72.9233 78.1882   2
  -4   9  -7-3.83738 52.8309   4
   4  -9   8 374.013 190.281   2
  -4   9  -8 334.942 144.054   4
   4  -9   9-13.2207 73.2595   2
  -4   9  -9-1.41123 72.7939   4
   4  -9  10-97.7533 117.321   2
  -4   9 -10-13.8719 57.4978   4
   4  -8  -6 180.245 124.743   7
   4  -8  -5 2023.86 433.594   7
   4  -8  -4 10281.2 931.022   7
   4  -8  -3 300.619 184.830   7
   4  -8  -2 6399.17 701.157   7
   4  -8  -1 2543.82 427.909   7
   4  -8   0 988.760 279.192   7
   4  -8   1 1106.78 269.631   7
   4  -8   2 279.526 164.618   7
   4  -8   2 575.026 168.276   2
  -4   8  -2 274.109 166.629   4
   4  -8   3 5072.55 509.665   2
  -4   8  -3 4729.96 569.026   4
   4  -8   4 6772.29 609.551   2
  -4   8  -4 6368.23 647.213   4
   4  -8   5 187.320 112.833   2
  -4   8  -5 46.8554 79.2836   4
  -4   8  -6 245.195 97.2034   3
   4  -8   6 6.62003 85.5728   2
  -4   8  -6 148.948 80.7199   4
   4  -8   7 140.846 88.2652   2
  -4   8  -7 45.5537 62.1713   3
  -4   8  -7 54.4016 76.7472   4
   4  -8   8 135.064 112.660   2
  -4   8  -8 81.7240 61.0838   3
  -4   8  -8 91.6218 50.6901   4
   4  -8   9 72.9365 87.8212   2
  -4   8  -9-24.7981 39.6327   3
  -4   8  -9 128.598 114.037   4
   4  -8  10 596.296 207.564   2
  -4   8 -10 499.393 169.314   4
   4  -8  11-128.041 121.062   2
   4  -8  12-115.670 124.500   2
   4  -7  -9 2262.33 461.340   7
   4  -7  -8 2290.74 453.357   7
   4  -7  -7 149.114 122.188   7
   4  -7  -6 2290.82 433.071   7
   4  -7  -5 162.124 138.732   7
   4  -7  -4 868.140 258.131   7
   4  -7  -3 427.875 178.495   7
   4  -7  -2 2683.75 425.857   7
   4  -7  -1 51.7229 76.3204   7
   4  -7   0 2857.22 329.119   2
   4  -7   0 2535.56 398.105   7
   4  -7   1 2105.88 292.619   2
   4  -7   1 1646.72 313.638   7
   4  -7   2 107.400 103.333   7
   4  -7   2 59.9932 77.6880   2
  -4   7  -2 169.677 139.942   4
   4  -7   3 155.018 90.6365   2
  -4   7  -3 59.7672 75.8061   4
   4  -7   4 31.5731 76.1948   2
  -4   7  -4 79.4113 55.9428   4
  -4   7  -5 3441.53 334.215   3
  -4   7  -5 3130.35 420.056   4
   4  -7   5 3068.89 398.812   2
  -4   7  -6 2293.33 261.941   3
   4  -7   6 2381.50 362.522   2
  -4   7  -6 2605.83 374.122   4
   4  -7   7 696.605 205.831   2
  -4   7  -7 744.417 141.335   3
  -4   7  -7 399.483 147.099   4
   4  -7   8 559.266 185.710   2
  -4   7  -8 752.518 134.012   3
  -4   7  -8 706.777 198.585   4
   4  -7   9 67.9413 90.3722   2
  -4   7  -9 127.561 93.8319   4
   4  -7  10 485.980 192.179   2
  -4   7 -10 715.994 192.945   4
   4  -7  11 792.798 246.633   2
   4  -7  12-54.9437 96.7951   2
   4  -7  13 311.658 180.754   2
   4  -6 -11 40.3429 97.0598   7
   4  -6 -10 804.601 279.215   7
   4  -6  -9 1192.67 320.806   7
   4  -6  -8-24.3351 88.3883   7
   4  -6  -7 5147.68 613.144   7
   4  -6  -6 10862.6 875.965   7
   4  -6  -5 8584.61 754.390   7
   4  -6  -4 7986.24 710.914   7
   4  -6  -3 238.039 126.658   7
   4  -6  -2 31551.9 919.189   2
   4  -6  -2 31512.0 1354.08   7
   4  -6  -1 10570.3 771.778   7
   4  -6  -1 10097.2 555.596   2
   4  -6   0 34142.8 1361.08   7
   4  -6   0 33785.3 1059.75   2
   4  -6   1 14959.8 885.327   7
  -4   6  -1 14360.5 926.682   4
   4  -6   1 15375.8 749.452   2
   4  -6   2 1194.50 216.240   2
  -4   6  -2 1080.78 252.216   4
   4  -6   3-56.8507 78.0594   2
  -4   6  -3 87.5915 99.7175   4
  -4   6  -4 1174.96 180.313   3
   4  -6   4 991.994 201.926   2
  -4   6  -4 983.120 224.695   4
  -4   6  -4 592.940 158.953   1
   4  -6   5 366.409 133.718   2
  -4   6  -5 543.421 114.217   3
  -4   6  -5 542.384 147.959   1
  -4   6  -5 680.136 94.4864   6
  -4   6  -5 557.698 170.430   4
   4  -6   6 1764.62 292.848   2
  -4   6  -6 1967.71 205.736   3
  -4   6  -6 1647.05 281.018   4
   4  -6   7 747.425 198.493   2
  -4   6  -7 864.825 130.777   3
  -4   6  -7 657.707 171.302   4
  -4   6  -8 1014.40 216.617   4
   4  -6   8 1148.05 244.900   2
   4  -6   9 174.990 114.093   2
  -4   6  -9 381.795 141.671   4
  -4   6 -10 3570.80 289.654   5
   4  -6  10 4042.15 489.288   2
   4  -6  11 4641.98 539.671   2
   4  -6  12 1797.26 350.196   2
   4  -6  13 9.38187 88.4877   2
   4  -6  14 165.488 130.131   2
   4  -5 -12 1864.46 393.398   7
   4  -5 -11 1824.42 381.896   7
   4  -5 -10 570.254 191.781   7
   4  -5  -9 7388.86 726.409   7
   4  -5  -8 135.020 132.903   7
   4  -5  -7 1729.12 332.621   7
   4  -5  -6-127.647 104.774   7
   4  -5  -5-14.3751 82.9961   7
   4  -5  -4 111.194 74.9149   7
   4  -5  -4 48.9759 33.0643   2
   4  -5  -3 3739.33 443.514   7
   4  -5  -3 4319.81 299.861   2
   4  -5  -2 65413.6 1813.79   7
   4  -5  -2 67996.4 1273.66   2
   4  -5  -1 17958.6 930.836   7
   4  -5  -1 19905.4 738.343   2
   4  -5   0 11226.2 727.998   7
   4  -5   0 11684.2 595.922   2
   4  -5   1 2055.46 299.297   7
  -4   5  -1 2677.02 375.517   4
  -4   5  -2 234.865 96.7899   1
  -4   5  -2 127.679 95.1433   4
  -4   5  -3 550.184 136.108   1
  -4   5  -3 426.404 148.673   4
  -4   5  -4 3323.71 241.452   3
  -4   5  -4 3016.53 370.821   4
  -4   5  -4 2798.81 292.744   1
  -4   5  -5 9039.15 370.001   3
  -4   5  -5 8988.57 633.883   4
  -4   5  -6 142.657 49.7117   3
  -4   5  -6 152.912 95.8691   4
  -4   5  -7 12694.3 735.917   4
   4  -5   7 13326.5 791.047   2
   4  -5   8 54.2139 117.483   2
  -4   5  -8 49.4897 62.9833   4
   4  -5   9 927.473 119.756   8
   4  -5   9 888.835 215.800   2
  -4   5  -9 796.054 141.887   5
   4  -5  10 241.404 98.8768   1
  -4   5 -10 229.564 83.5584   5
   4  -5  10 386.250 155.549   2
  -4   5 -11 2199.86 226.505   5
   4  -5  11 1892.42 334.575   2
   4  -5  11 1640.29 268.559   1
   4  -5  12 1238.05 245.160   1
   4  -5  12 1601.16 323.508   2
   4  -5  13 179.682 124.008   2
   4  -5  14 1689.43 348.324   2
   4  -5  15 1817.18 364.132   2
   4  -4 -14 1289.92 331.214   7
   4  -4 -13 322.577 168.472   7
   4  -4 -12 409.607 167.082   7
   4  -4 -11 95.3019 91.8710   7
   4  -4 -10 8209.61 736.445   7
   4  -4  -9 4592.65 534.252   7
   4  -4  -8 17290.3 996.491   7
   4  -4  -7 1267.86 265.574   7
   4  -4  -6 2459.76 129.254   2
   4  -4  -6 2470.67 355.661   7
   4  -4  -5 258.913 60.7423   2
   4  -4  -5 175.947 114.572   7
   4  -4  -4 2054.29 312.394   7
   4  -4  -3 12694.5 751.925   7
   4  -4  -2 21869.2 969.332   7
   4  -4  -1 4026.88 409.830   7
   4  -4   0 3493.52 376.970   7
  -4   4   0 4093.57 445.115   4
  -4   4  -1 14271.3 805.148   4
  -4   4  -2 72.4217 50.4488   1
  -4   4  -2 55.0107 73.1054   4
  -4   4  -3 620.404 86.9397   3
  -4   4  -3 650.166 124.430   1
  -4   4  -3 711.480 176.915   4
  -4   4  -4 15.0047 17.2081   3
  -4   4  -4 72.0885 64.2272   4
  -4   4  -5 681.908 163.444   4
  -4   4  -6 1190.26 214.587   4
  -4   4  -7 4636.28 424.625   4
  -4   4  -8 46008.3 1063.47   5
   4  -4   9 970.196 184.226   1
  -4   4  -9 681.644 132.845   5
   4  -4   9 658.491 129.271   8
   4  -4  10 160.805 72.9673   8
  -4   4 -10 190.053 76.0458   5
   4  -4  10 17.6253 37.4082   1
   4  -4  11 215.015 116.974   2
  -4   4 -11 230.826 67.1867   5
   4  -4  11 201.232 82.6149   1
   4  -4  12 822.500 192.393   1
  -4   4 -12 864.211 154.784   5
   4  -4  12 1028.29 249.710   2
   4  -4  13 35.5065 83.4554   2
   4  -4  14 1295.84 290.948   2
   4  -4  15 1238.20 297.770   2
   4  -4  16-138.718 111.222   2
   4  -3 -15 963.426 263.052   7
   4  -3 -14 433.778 184.740   7
   4  -3 -13 1579.56 330.810   7
   4  -3 -12 6364.02 638.425   7
   4  -3 -11 3751.18 470.296   7
   4  -3 -10 646.474 185.156   7
   4  -3  -9 457.971 156.751   7
   4  -3  -8 1999.00 312.775   7
   4  -3  -7 2102.72 307.661   7
   4  -3  -7 2234.12 109.238   2
   4  -3  -6 18963.9 904.135   7
   4  -3  -5 27099.9 1051.62   7
   4  -3  -4 3646.53 380.259   7
   4  -3  -3 352.228 122.388   7
  -4   3   3 635.808 150.979   7
   4  -3  -2 888.832 182.519   7
  -4   3   2 1210.64 212.653   7
  -4   3   1 1.01508 53.2820   4
   4  -3  -1 54.6500 55.5070   7
  -4   3   1 50.4521 50.3003   7
  -4   3   0 21788.5 897.985   7
  -4   3   0 21564.3 939.875   4
  -4   3  -1 12553.2 699.664   4
  -4   3  -2 63894.6 619.755   3
  -4   3  -2 62836.7 1022.88   1
  -4   3  -2 63079.9 1542.21   4
  -4   3  -2 65497.9 653.033   6
  -4   3  -3 2827.59 323.361   4
  -4   3  -4 25564.4 961.992   4
  -4   3  -5 22235.3 887.916   4
  -4   3  -6 325.439 120.340   4
  -4   3  -7 1405.05 189.087   5
   4  -3   7 1532.99 181.577   1
  -4   3  -8 27.2575 36.3121   5
   4  -3   8-37.6206 38.1716   1
   4  -3   9 3706.85 332.419   8
  -4   3  -9 3439.48 296.599   5
   4  -3   9 3751.72 281.731   3
   4  -3   9 3610.56 317.509   1
  -4   3 -10 301.036 93.9327   5
   4  -3  10 181.348 81.5751   1
   4  -3  10 216.815 96.1100   8
  -4   3 -11 8068.15 476.255   5
   4  -3  11 8118.18 536.879   1
   4  -3  12 4812.82 435.380   1
  -4   3 -12 4558.00 376.159   5
   4  -3  13 546.300 184.096   2
  -4   3 -13 671.096 150.885   5
   4  -3  14 507.711 176.109   2
   4  -3  15 248.148 133.118   2
   4  -3  16 33.0920 82.9068   2
   4  -2 -15 231.171 135.166   7
   4  -2 -14 230.384 126.422   7
   4  -2 -13 5083.79 544.968   7
   4  -2 -12 4358.83 491.092   7
   4  -2 -11 2147.67 330.527   7
   4  -2 -10 1373.43 253.967   7
   4  -2  -9 6.77209 60.6968   7
   4  -2  -8-16.3901 49.8344   7
   4  -2  -7 15.6557 56.8490   7
  -4   2   7 75.4980 77.4601   7
  -4   2   6 5491.87 403.160   7
   4  -2  -6 5066.87 424.089   7
   4  -2  -5 51426.3 1322.65   7
  -4   2   5 53900.9 1269.91   7
   4  -2  -4 13267.2 651.055   7
   4  -2  -3 9568.36 539.619   7
   4  -2  -2 6401.12 435.202   7
  -4   2   1 14353.0 726.181   4
  -4   2   0 1735.83 242.936   4
  -4   2   0 1847.33 150.282   6
  -4   2  -1 6986.80 483.297   4
  -4   2  -1 6900.36 254.432   6
  -4   2  -2 2198.74 269.465   4
  -4   2  -3-36.1831 70.6930   4
  -4   2  -4 39950.9 1127.43   4
  -4   2  -5 50575.6 1267.62   4
   4  -2   6 7417.70 265.302   3
  -4   2  -6 8319.00 448.983   5
   4  -2   6 7677.84 311.443   1
  -4   2  -7 37.0066 36.6926   5
   4  -2   7 37.8446 29.0212   3
   4  -2   7 9.11197 20.4707   1
  -4   2  -8 2902.82 275.117   5
   4  -2   8 2512.53 305.308   8
   4  -2   8 2845.29 215.999   3
   4  -2   8 2608.09 118.532   6
   4  -2   8 2856.22 239.171   1
  -4   2  -9 4544.80 356.519   5
   4  -2   9 4579.49 408.840   8
   4  -2   9 3967.45 284.375   3
   4  -2   9 4314.39 196.966   6
  -4   2 -10-34.2058 66.8188   5
   4  -2  10 111.257 87.7174   8
   4  -2  10 8.47211 27.3775   6
   4  -2  11 2318.90 311.132   8
  -4   2 -11 2410.70 281.938   5
  -4   2 -12 2408.26 294.494   5
  -4   2 -13-22.8553 72.9940   5
  -4   2 -14 1289.66 235.453   5
   4  -2  14 1418.33 284.628   2
   4  -2  15 1572.11 302.920   2
  -4   2 -15 1116.31 244.320   7
   4  -1 -15 5344.75 550.636   7
   4  -1 -14 2069.48 332.766   7
   4  -1 -13 1099.21 241.963   7
   4  -1 -12 1674.08 273.304   7
   4  -1 -11 343.418 130.648   7
   4  -1 -10 9660.25 607.321   7
   4  -1 -10 9112.73 343.626   2
   4  -1  -9 13795.1 696.463   7
  -4   1   9 14902.0 605.940   7
   4  -1  -8 18115.5 768.156   7
   4  -1  -7 1579.56 225.404   7
   4  -1  -6 8660.40 494.735   7
  -4   1   6 8248.40 442.349   7
   4  -1  -5 4563.30 346.436   7
  -4   1   5 4562.79 330.272   7
   4  -1  -4 36388.8 953.476   7
  -4   1   4 35785.6 935.786   7
  -4   1   3 39129.5 1000.89   7
  -4   1   3 37187.2 731.365   3
  -4   1   3 38454.9 1138.06   4
  -4   1   3 38095.6 872.356   6
  -4   1   2 330.547 94.5421   7
  -4   1   2 145.382 41.1919   3
  -4   1   2 147.438 58.9992   6
  -4   1   2 215.959 96.6825   4
  -4   1   1 2938.47 162.228   3
  -4   1   1 2880.34 296.615   4
  -4   1   1 2686.14 203.493   6
  -4   1   0 1262.26 130.492   6
  -4   1   0 1258.51 196.042   4
  -4   1  -1 89246.7 1606.77   4
  -4   1  -2 47469.1 1165.61   4
  -4   1  -3 8525.49 493.657   4
   4  -1   3 8251.80 240.890   6
  -4   1  -4 73.5569 39.6470   5
   4  -1   4 75.0635 18.2617   3
   4  -1   4 66.4515 22.0187   6
  -4   1  -5 6625.61 399.267   5
   4  -1   5 6842.26 224.787   3
   4  -1   5 6484.46 195.352   1
  -4   1  -6 12.9504 41.6911   5
  -4   1  -7 4340.84 339.997   5
  -4   1  -8 14854.1 650.794   5
   4  -1   8 13480.7 753.035   8
  -4   1  -9 14577.4 665.187   5
   4  -1   9 14780.9 813.905   8
   4  -1  10 1827.37 300.542   8
  -4   1 -10 1582.45 229.880   5
   4  -1  11 2175.02 336.319   8
  -4   1 -11 2091.89 281.596   5
  -4   1 -12 2022.93 293.478   5
  -4   1 -13 64.2910 72.5157   5
  -4   1 -13 99.8315 90.8097   7
  -4   1 -14 356.436 130.452   5
  -4   1 -14 339.196 149.167   7
   4  -1  15 181.710 101.106   2
  -4   0  16 521.547 199.183   6
  -4   0  15 1366.48 293.274   6
   4   0 -14 352.089 127.997   7
  -4   0  14 343.980 153.240   6
   4   0 -13-43.0314 64.7746   7
  -4   0  13 25.2652 52.0783   6
   4   0 -12 3862.39 370.983   7
  -4   0  12 3265.72 408.043   6
   4   0 -11 2523.92 289.715   7
  -4   0  11 2652.39 349.590   6
   4   0 -11 2194.46 210.992   2
   4   0 -10 4323.54 306.548   2
   4   0 -10 4735.63 377.506   7
  -4   0  10 4391.97 435.781   6
   4   0  -9 8227.02 471.986   7
  -4   0   9 8041.24 379.517   7
  -4   0   9 7976.63 554.438   6
   4   0  -8 6980.99 416.386   7
  -4   0   8 6915.94 353.549   7
  -4   0   8 6093.16 461.989   6
   4   0  -7 1399.48 179.630   7
  -4   0   7 1526.60 164.211   7
  -4   0   7 1348.28 208.442   6
   4   0  -6 23296.7 700.439   7
  -4   0   6 23642.8 748.906   3
  -4   0   6 24948.3 664.613   7
  -4   0   6 22856.3 814.214   6
   4   0  -5 29079.0 755.250   7
  -4   0   5 29528.1 783.769   3
  -4   0   5 29461.3 734.672   7
  -4   0   5 31177.2 912.675   6
  -4   0   4 1107.14 143.844   3
  -4   0   4 1596.88 176.443   7
  -4   0   4 1403.11 184.373   6
  -4   0   4 1185.35 189.121   4
  -4   0   3 646.994 117.799   7
  -4   0   3 797.893 113.510   3
  -4   0   3 707.242 125.924   6
  -4   0   3 511.985 124.879   4
  -4   0   2 5469.92 280.249   3
  -4   0   2 5718.07 348.718   7
  -4   0   2 5677.87 387.497   4
  -4   0   2 5157.57 323.376   6
  -4   0   1 17826.4 672.530   4
   4   0  -1 17369.1 730.472   4
  -4   0   1 16874.4 556.430   6
   4   0  -1 18014.3 531.023   6
  -4   0   0 2681.41 143.232   1
   4   0   0 2711.11 140.964   3
  -4   0   0 2865.93 272.066   4
   4   0   0 2648.68 289.563   4
   4   0   0 2931.20 208.194   6
   4   0   1 77812.3 727.030   3
  -4   0  -1 78303.9 1393.04   4
   4   0   1 79057.5 1580.81   4
   4   0   1 77830.0 1054.79   6
   4   0   2 71673.5 774.544   3
  -4   0  -2 70656.5 1284.34   5
   4   0   2 73152.1 1548.04   4
   4   0   2 71363.0 1003.58   6
  -4   0  -3 1266.98 175.076   5
   4   0   3 1450.90 224.163   4
  -4   0  -4 19738.6 689.132   5
   4   0   4 18646.9 358.501   1
  -4   0  -5 309.207 100.142   5
  -4   0  -6 30268.7 907.638   5
  -4   0  -7 1286.40 194.218   5
   4   0   7 1318.45 255.893   8
   4   0   8 3303.56 416.877   8
  -4   0  -8 3466.04 332.824   5
   4   0   9 2284.79 351.406   8
  -4   0  -9 2427.58 297.330   5
   4   0  10 731.077 209.825   8
  -4   0 -10 1135.40 212.597   5
  -4   0 -11 7298.64 564.876   7
  -4   0 -11 6158.38 510.120   5
  -4   0 -12 5113.20 497.259   7
  -4   0 -12 4591.15 462.371   5
  -4   0 -13 1739.85 296.497   5
  -4   0 -13 1373.71 274.685   7
  -4   0 -14 281.401 133.674   5
  -4  -1  16 421.398 189.771   6
  -4  -1  15-15.5864 70.6080   6
  -4  -1  14 1711.13 320.585   6
   4   1 -13 3696.10 337.124   7
  -4  -1  13 3491.11 442.765   6
   4   1 -12 2232.14 251.163   7
  -4  -1  12 2140.82 330.817   6
   4   1 -11 16966.2 683.907   2
   4   1 -11 17084.6 651.340   7
  -4  -1  11 18346.9 924.948   6
   4   1 -10 2710.54 243.417   7
  -4  -1  10 2814.89 353.635   6
   4   1  -9 3792.38 266.720   7
  -4  -1   9 3434.21 372.108   6
   4   1  -8 2722.92 208.311   7
  -4  -1   8 2755.40 169.297   7
  -4  -1   8 2318.51 296.013   6
  -4  -1   7 371.350 62.2955   7
  -4  -1   7 584.164 149.275   6
  -4  -1   6 26.5238 24.3814   7
  -4  -1   6-14.4130 40.7759   3
  -4  -1   6 4.78007 49.6411   6
  -4  -1   5 31.0604 33.2722   7
  -4  -1   5-7.21926 52.1869   3
  -4  -1   5-2.03362 63.5040   6
  -4  -1   5 20.4372 37.5196   4
  -4  -1   4 5.14693 32.2988   3
  -4  -1   4-6.24275 41.0729   7
  -4  -1   4 35.0255 30.3554   6
  -4  -1   4 41.1154 40.1168   4
  -4  -1   3 5161.93 330.833   3
   4   1  -3 5360.66 290.122   3
  -4  -1   3 4879.17 321.919   4
  -4  -1   3 5708.61 376.535   6
  -4  -1   3 5014.05 286.756   7
   4   1  -2 490337. 2669.62   3
  -4  -1   2 479535. 3196.62   4
   4   1  -2 480976. 3108.15   6
  -4  -1   2 481818. 2905.10   1
   4   1  -1 9064.13 361.105   3
  -4  -1   1 8359.07 360.666   1
  -4  -1   1 9558.01 448.368   4
   4   1  -1 9128.11 498.730   4
   4   1  -1 8922.43 419.671   6
  -4  -1   0 51725.0 1059.20   4
   4   1   0 50763.8 1197.16   4
   4   1   0 50088.0 1007.70   6
  -4  -1   0 51248.3 1074.97   5
   4   1   0 49415.4 850.990   3
  -4  -1  -1 171.560 74.6954   5
   4   1   1 109.552 32.0708   6
   4   1   1 124.257 61.7950   4
  -4  -1  -2 2685.10 253.623   5
   4   1   2 2918.71 304.755   4
   4   1   2 2936.66 176.490   1
  -4  -1  -3 51.3878 52.8888   5
   4   1   3 17.5615 18.7663   1
  -4  -1  -4 1129.81 178.039   5
  -4  -1  -5 46698.7 1150.81   5
  -4  -1  -6 9663.04 545.023   5
   4   1   6 8723.99 662.799   8
  -4  -1  -7 294.276 89.1206   5
   4   1   7 664.682 198.537   8
   4   1   8 4067.47 488.469   8
  -4  -1  -8 4850.07 420.046   5
   4   1   9 7665.94 686.747   8
  -4  -1  -9 7588.01 556.490   7
  -4  -1  -9 7257.28 541.219   5
  -4  -1 -10 260.064 126.755   5
   4   1  10 318.845 154.063   8
  -4  -1 -10 173.119 108.499   7
  -4  -1 -11 172.497 126.707   5
  -4  -1 -11 163.236 98.4508   7
  -4  -1 -12-10.7925 84.7915   5
  -4  -1 -12-37.6105 68.9122   7
  -4  -1 -13 124.275 111.886   5
  -4  -1 -13 4.44290 112.532   7
  -4  -1 -14 310.558 148.957   5
  -4  -2  17-4.57217 75.2111   6
  -4  -2  16 51.2263 122.624   6
  -4  -2  15 449.497 184.009   6
  -4  -2  14 279.933 153.892   6
  -4  -2  13 265.120 136.966   6
   4   2 -12 1605.37 164.802   7
  -4  -2  12 1687.83 299.536   6
   4   2 -11 337.777 66.2115   7
  -4  -2  11 250.580 104.717   6
   4   2 -10 907.645 90.8698   7
  -4  -2  10 763.723 189.534   6
  -4  -2   9 2805.04 348.419   6
  -4  -2   8 31989.4 1126.18   6
  -4  -2   7 2080.69 210.172   4
  -4  -2   7 1766.49 260.370   6
  -4  -2   6 1970.69 248.099   3
  -4  -2   6 1728.30 179.049   4
  -4  -2   6 1534.78 226.044   6
  -4  -2   5 2421.75 268.007   3
  -4  -2   5 2377.53 134.247   7
  -4  -2   5 2483.35 208.720   4
  -4  -2   5 2433.76 284.564   6
   4   2  -5 2374.87 250.412   6
  -4  -2   4 2150.91 187.234   4
  -4  -2   4 2123.24 156.092   7
   4   2  -4 2448.32 251.800   6
  -4  -2   3 200.940 63.0898   4
   4   2  -3 158.338 69.3314   6
   4   2  -3 145.091 63.5151   4
  -4  -2   2 10073.4 470.888   5
   4   2  -2 9426.35 479.917   4
  -4  -2   2 9507.09 479.450   1
   4   2  -2 10938.4 482.992   3
  -4  -2   1 256846. 2405.02   5
   4   2  -1 246436. 2513.08   4
   4   2   0 37872.1 1016.17   4
  -4  -2   0 38730.9 943.629   5
  -4  -2  -1 13869.1 581.284   5
   4   2   1 14134.6 644.567   4
   4   2   1 13560.8 511.393   1
   4   2   2 18915.7 629.939   1
  -4  -2  -2 19706.0 718.149   5
   4   2   2 20025.4 793.534   4
  -4  -2  -3 17772.3 704.107   5
   4   2   3 16760.3 628.848   1
  -4  -2  -4 4918.40 383.038   5
  -4  -2  -5 383.787 103.369   5
   4   2   5 198.952 118.400   8
  -4  -2  -5 185.233 61.7319   7
  -4  -2  -6 1079.37 197.274   5
  -4  -2  -6 1065.60 197.653   7
   4   2   6 1050.91 248.796   8
   4   2   7-0.73737 93.8830   8
  -4  -2  -7 168.780 131.732   5
  -4  -2  -7 101.249 92.8720   7
  -4  -2  -8 26348.2 1053.15   7
   4   2   8 26684.3 1321.01   8
  -4  -2  -8 25378.4 1033.27   5
   4   2   9 5001.87 592.563   8
  -4  -2  -9 4266.17 449.332   7
  -4  -2  -9 4450.58 456.755   5
   4   2  10 1564.22 349.403   8
  -4  -2 -10 1793.23 303.683   5
  -4  -2 -10 2100.06 334.616   7
  -4  -2 -11-7.96929 95.7672   5
  -4  -2 -11 15.2585 91.0888   7
  -4  -2 -12 310.317 110.238   5
  -4  -2 -12 236.634 137.581   7
  -4  -2 -13 188.177 128.719   5
  -4  -3  17 372.446 168.067   6
  -4  -3  16 925.237 272.800   6
  -4  -3  15 1106.86 278.177   6
  -4  -3  14 618.468 211.293   6
  -4  -3  13 148.660 125.315   6
  -4  -3  12 3962.94 472.434   6
  -4  -3  11 4091.91 466.381   6
  -4  -3  10 187.893 113.819   6
  -4  -3  10 247.616 64.0367   4
  -4  -3   9 4373.26 248.742   4
  -4  -3   9 4498.36 451.356   6
  -4  -3   8 9055.27 322.371   4
  -4  -3   8 8880.22 615.703   6
   4   3  -7 2043.31 241.119   3
  -4  -3   7 2056.79 145.094   4
  -4  -3   7 1962.28 279.559   6
  -4  -3   6 10517.8 457.488   5
   4   3  -6 10161.6 526.633   3
  -4  -3   6 10763.0 324.933   4
  -4  -3   6 10920.7 649.371   1
  -4  -3   5 49538.6 509.795   7
  -4  -3   5 49249.3 458.854   7
   4   3  -5 54411.9 1216.43   3
  -4  -3   5 51269.0 1024.28   5
  -4  -3   5 53701.0 1382.20   1
  -4  -3   4 40671.0 925.326   5
  -4  -3   4 40279.7 601.788   7
  -4  -3   3 1215.94 166.300   5
  -4  -3   3 1105.73 118.848   7
   4   3  -3 1135.83 155.205   4
   4   3  -3 913.951 173.685   6
  -4  -3   2 1873.55 207.068   5
  -4  -3   2 1633.40 156.584   7
   4   3  -2 1839.70 206.134   4
   4   3  -2 2003.02 249.063   6
  -4  -3   1 487.734 114.974   5
  -4  -3   1 689.310 113.514   7
   4   3  -1 476.501 126.044   6
   4   3  -1 675.113 130.935   4
  -4  -3   0 354.827 106.420   5
   4   3   0 277.731 91.2840   1
   4   3   0 341.086 98.0765   4
   4   3   1 729.004 145.781   1
  -4  -3  -1 682.780 134.145   5
  -4  -3  -1 943.054 154.464   7
   4   3   1 551.582 130.793   4
  -4  -3  -2 25094.7 857.621   5
   4   3   2 23373.9 851.160   1
  -4  -3  -2 24594.8 798.961   7
   4   3   3 9869.41 573.117   1
  -4  -3  -3 9551.29 531.124   7
  -4  -3  -3 10220.1 567.872   5
  -4  -3  -4 154.074 101.639   5
   4   3   4 387.225 194.338   8
  -4  -3  -4 241.049 115.546   7
   4   3   5 16327.6 1008.71   8
  -4  -3  -5 14430.9 732.422   7
  -4  -3  -5 14545.7 738.926   5
   4   3   6 15016.0 998.760   8
  -4  -3  -6 14823.9 785.738   7
  -4  -3  -6 16579.7 828.262   5
  -4  -3  -7 181.073 132.886   5
  -4  -3  -7 127.549 129.749   7
   4   3   7 5.05449 91.8313   8
   4   3   8 1873.09 382.038   8
  -4  -3  -8 1341.67 269.282   5
  -4  -3  -8 1586.79 300.821   7
  -4  -3  -9 470.524 159.241   5
   4   3   9 340.035 174.975   8
  -4  -3  -9 695.366 218.648   7
  -4  -3 -10 1318.90 286.413   5
  -4  -3 -10 1367.02 297.898   7
  -4  -3 -11 3116.56 468.589   7
  -4  -3 -11 2675.96 417.427   5
  -4  -3 -12 3345.63 481.242   5
  -4  -4  17 50.9139 80.5384   6
  -4  -4  16 320.111 152.623   6
  -4  -4  15 296.527 163.104   6
  -4  -4  14 535.610 209.871   6
  -4  -4  13 524.872 209.572   6
  -4  -4  12 2659.63 404.806   6
  -4  -4  12 2284.00 175.685   5
  -4  -4  11 802.183 110.231   5
  -4  -4  11 1084.15 249.339   6
  -4  -4  10 22.9481 31.1949   5
  -4  -4  10 79.6850 73.5305   6
  -4  -4   9 2289.13 198.134   5
  -4  -4   9 2167.42 349.906   1
   4   4  -9 2137.66 279.375   3
   4   4  -8 8387.53 537.002   3
  -4  -4   8 7060.43 355.647   5
  -4  -4   8 8399.24 654.438   1
  -4  -4   7 2036.27 199.504   5
   4   4  -7 2408.35 287.286   3
  -4  -4   7 2593.96 355.588   1
  -4  -4   6 1913.36 196.219   5
   4   4  -6 1652.33 241.727   3
  -4  -4   6 2166.01 313.752   1
  -4  -4   5 3827.20 284.277   5
  -4  -4   5 3584.31 391.922   1
  -4  -4   5 3851.26 172.392   7
   4   4  -5 3687.75 358.519   3
  -4  -4   4 8775.46 441.585   5
  -4  -4   4 9394.56 349.896   7
   4   4  -4 9874.28 587.473   3
   4   4  -4 8421.89 389.274   4
  -4  -4   4 8910.25 606.872   1
  -4  -4   3 4939.94 346.980   5
   4   4  -3 5471.69 447.218   3
  -4  -4   3 5311.22 302.954   7
   4   4  -3 5061.33 325.344   4
   4   4  -2 15551.2 767.247   3
  -4  -4   2 15771.4 634.898   5
  -4  -4   2 15416.7 562.799   7
   4   4  -2 14843.4 590.347   4
  -4  -4   1 14949.5 638.684   5
  -4  -4   1 15199.9 603.278   7
   4   4  -1 15167.5 627.761   4
   4   4  -1 15416.7 736.834   1
  -4  -4   0 38896.5 1072.19   5
  -4  -4   0 37355.9 1017.97   7
   4   4   0 39862.9 1058.60   4
   4   4   0 39755.8 1213.64   1
   4   4   1 2092.59 287.260   1
  -4  -4  -1 2158.52 264.765   7
  -4  -4  -1 2583.86 284.710   5
   4   4   2 6136.31 599.064   8
   4   4   2 4702.64 438.407   1
  -4  -4  -2 5368.14 430.360   7
  -4  -4  -2 5737.16 444.538   5
   4   4   3 4653.29 448.528   1
   4   4   3 5139.59 576.588   8
  -4  -4  -3 4758.90 426.074   7
  -4  -4  -3 5414.55 447.564   5
   4   4   4 1852.36 372.652   8
  -4  -4  -4 1738.94 281.362   7
  -4  -4  -4 1965.74 290.358   5
   4   4   5 14098.5 1001.09   8
  -4  -4  -5 12968.4 776.658   7
  -4  -4  -5 13195.2 763.151   5
   4   4   6 5763.26 662.115   8
  -4  -4  -6 6816.22 590.331   7
  -4  -4  -6 6684.78 570.527   5
   4   4   7 386.756 197.897   8
  -4  -4  -7 609.750 184.944   5
  -4  -4  -7 815.160 230.247   7
   4   4   8 1686.86 382.970   8
  -4  -4  -8 1490.09 306.285   5
  -4  -4  -8 1655.14 336.314   7
  -4  -4  -9 668.277 207.333   5
  -4  -4  -9 595.154 219.654   7
  -4  -4 -10 540.139 212.137   5
  -4  -4 -10 1209.09 305.146   7
  -4  -5  16 31.1386 93.8881   6
  -4  -5  15 1785.72 357.080   6
  -4  -5  14 284.904 138.860   6
  -4  -5  14 203.554 151.589   1
  -4  -5  13 241.764 147.936   1
  -4  -5  12 180.560 111.029   1
  -4  -5  11 84.9057 32.6143   5
  -4  -5  11 96.3012 156.730   1
  -4  -5  10 243.761 59.4801   5
   4   5 -10 457.747 144.230   3
  -4  -5  10 157.429 111.430   1
  -4  -5   9 4501.42 272.535   5
   4   5  -9 5204.41 460.995   3
  -4  -5   9 4588.45 536.251   1
  -4  -5   8 10205.4 437.582   5
   4   5  -8 11693.2 686.462   3
  -4  -5   8 10474.5 783.772   1
  -4  -5   7 6862.94 372.869   5
  -4  -5   7 6481.43 601.440   1
   4   5  -7 7010.25 534.528   3
  -4  -5   6 97.2487 105.195   1
  -4  -5   6 70.1776 43.8507   5
   4   5  -6-4.02433 85.1828   3
  -4  -5   5 543.520 114.254   5
   4   5  -5 861.763 197.546   3
  -4  -5   5 701.900 98.5598   7
  -4  -5   5 576.719 180.196   1
   4   5  -4 17526.7 876.112   3
  -4  -5   4 16411.7 548.245   7
   4   5  -4 15547.4 527.010   4
  -4  -5   4 15923.9 637.417   5
  -4  -5   3 62.0067 61.0771   5
   4   5  -3 9.81453 80.8622   3
  -4  -5   3 14.6957 41.3128   7
   4   5  -3 10.7906 25.6671   4
  -4  -5   2 1201.60 194.787   5
  -4  -5   2 1312.34 190.763   7
   4   5  -2 905.244 152.191   4
  -4  -5   1 828.361 171.246   5
  -4  -5   1 944.700 181.704   7
   4   5  -1 713.233 138.113   4
  -4  -5   0 1475.54 233.411   5
  -4  -5   0 1887.68 256.613   7
   4   5   1 1.49977 96.4643   8
  -4  -5  -1-18.4475 60.6586   5
  -4  -5  -1 63.4121 101.926   7
   4   5   2 29137.9 1387.63   8
  -4  -5  -2 27789.4 1068.64   7
  -4  -5  -2 27804.3 1063.92   5
   4   5   3 7904.91 752.063   8
  -4  -5  -3 7530.42 593.889   7
  -4  -5  -3 8039.81 599.190   5
   4   5   4 1895.05 385.633   8
  -4  -5  -4 2321.08 343.984   7
  -4  -5  -4 2117.67 332.251   5
  -4  -5  -5 42.0051 73.5383   5
  -4  -5  -5 18.3438 67.3846   7
   4   5   5 17.2782 117.301   8
   4   5   6 101.396 126.762   8
  -4  -5  -6 104.203 98.6162   5
  -4  -5  -6 126.957 108.589   7
  -4  -5  -7 1601.77 319.290   5
   4   5   7 1766.61 398.070   8
  -4  -5  -7 1887.82 367.048   7
  -4  -5  -8 3726.91 520.206   7
  -4  -5  -8 3375.83 462.983   5
  -4  -5  -9 4647.58 598.108   7
  -4  -5  -9 4614.57 566.243   5
  -4  -6  15 273.975 202.387   1
  -4  -6  14 439.668 198.616   1
  -4  -6  13 766.056 282.084   1
   4   6 -12 5418.58 529.175   3
  -4  -6  12 4668.99 633.817   1
  -4  -6  11 10.3896 86.1400   1
   4   6 -11 143.973 123.648   3
   4   6 -10 3353.43 400.023   3
  -4  -6  10 2627.65 445.214   1
   4   6  -9 1094.35 235.406   3
  -4  -6   9 695.728 231.794   1
  -4  -6   9 1000.87 141.742   5
  -4  -6   8 1285.71 300.688   1
  -4  -6   8 1142.66 154.743   5
   4   6  -8 817.376 207.125   3
  -4  -6   7 859.794 144.381   5
   4   6  -7 1119.41 242.693   3
  -4  -6   7 1056.97 267.299   1
  -4  -6   6 214.078 89.0388   5
  -4  -6   6 284.892 61.7751   7
  -4  -6   6 82.3785 85.0609   1
   4   6  -6 124.578 83.5171   3
  -4  -6   5 24911.7 698.725   7
   4   6  -5 23525.8 565.957   4
  -4  -6   5 24629.0 833.583   5
  -4  -6   4 112.043 77.0164   5
   4   6  -4 13.3982 89.6610   3
  -4  -6   4 33.8170 45.9027   7
   4   6  -4 13.7142 49.5630   4
   4   6  -3 16910.6 964.309   3
  -4  -6   3 15470.0 666.375   7
   4   6  -3 15625.2 599.711   4
  -4  -6   3 15386.0 715.154   5
   4   6  -2 134.122 92.9443   8
  -4  -6   2 188.408 100.438   5
  -4  -6   2 82.2252 56.7854   7
   4   6  -2 109.020 62.9565   4
  -4  -6   1 194.682 100.516   5
   4   6  -1 397.412 198.433   8
  -4  -6   1 335.214 109.047   7
  -4  -6   0 1336.05 243.047   5
  -4  -6   0 1444.83 247.150   7
   4   6   0 1787.66 355.382   8
  -4  -6  -1 295.881 142.002   5
   4   6   1 78.4835 111.552   8
  -4  -6  -1 297.088 126.729   7
   4   6   2 4692.30 598.767   8
  -4  -6  -2 4301.32 463.818   7
  -4  -6  -2 5311.83 510.184   5
  -4  -6  -3 1835.28 318.060   5
  -4  -6  -3 2114.04 340.408   7
   4   6   3 1839.13 393.674   8
   4   6   4 876.991 286.786   8
  -4  -6  -4 1073.43 257.369   5
  -4  -6  -4 600.670 218.906   7
   4   6   5 1317.11 349.423   8
  -4  -6  -5 1565.63 311.169   5
  -4  -6  -5 1256.78 302.264   7
   4   6   6 3673.77 590.189   8
  -4  -6  -6 3233.82 476.453   7
  -4  -6  -6 3551.69 478.968   5
  -4  -6  -7 1068.43 277.776   7
  -4  -6  -7 794.997 240.142   5
  -4  -7  14-5.03863 70.9874   1
  -4  -7  13 90.9360 121.373   1
   4   7 -13 235.387 116.971   3
  -4  -7  12-33.3683 95.5010   1
   4   7 -12-55.3214 99.3798   3
  -4  -7  11 9876.42 923.358   1
   4   7 -11 10085.0 747.980   3
  -4  -7  10 133.924 173.317   1
   4   7 -10 461.275 171.106   3
   4   7  -9-8.74564 71.5288   3
  -4  -7   9-7.61054 87.0959   1
  -4  -7   8 982.445 164.036   5
   4   7  -8 940.067 234.042   3
  -4  -7   8 1343.58 323.018   1
   4   7  -7 2284.04 365.175   3
  -4  -7   7 1826.37 233.162   5
  -4  -7   6 985.014 181.705   5
   4   7  -6 801.154 223.168   3
   4   7  -5 91.8172 120.516   8
  -4  -7   5 375.821 122.857   5
   4   7  -5 430.201 175.155   3
  -4  -7   5 288.297 91.0809   7
  -4  -7   4 938.365 191.097   5
   4   7  -4 961.964 253.239   8
   4   7  -4 959.333 252.499   3
  -4  -7   4 982.341 180.315   7
  -4  -7   3 441.136 152.091   5
  -4  -7   3 456.821 136.127   7
   4   7  -3 461.954 188.862   8
   4   7  -2 5139.71 599.274   8
  -4  -7   2 5454.18 468.061   7
  -4  -7   2 4951.60 466.664   5
   4   7  -1 4587.94 577.655   8
  -4  -7   1 4948.45 472.118   7
  -4  -7   1 3750.73 420.928   5
  -4  -7   0 4997.64 498.949   7
   4   7   0 5209.84 633.719   8
  -4  -7   0 4387.18 479.720   5
   4   7   1 1061.60 303.198   8
  -4  -7  -1 1392.62 272.045   5
  -4  -7  -1 1293.21 275.048   7
   4   7   2 280.316 173.242   8
  -4  -7  -2 67.4274 118.843   5
  -4  -7  -2-109.823 133.547   7
   4   7   3 22.8569 124.121   8
  -4  -7  -3 356.089 162.909   5
  -4  -7  -3 88.1306 93.5756   7
   4   7   4 111.965 97.0586   8
  -4  -7  -4 284.498 158.427   7
  -4  -7  -4 162.608 116.896   5
  -4  -7  -5 4126.04 560.569   7
  -4  -7  -5 4089.65 528.932   5
  -4  -7  -6 694.925 239.005   7
  -4  -8  13-36.3814 81.7543   1
   4   8 -13 458.835 169.663   3
  -4  -8  12 167.592 125.862   1
   4   8 -12 10.7120 66.7997   3
  -4  -8  11 624.810 259.893   1
   4   8 -11 490.844 177.272   3
  -4  -8  10 1454.34 377.261   1
   4   8 -10 1081.48 232.083   8
   4   8 -10 1454.17 306.585   3
   4   8  -9 107.904 117.095   8
   4   8  -9-66.4848 142.040   3
   4   8  -8 2616.11 389.887   8
   4   8  -8 2797.51 435.514   3
   4   8  -7 1221.51 268.986   8
  -4  -8   7 1361.51 219.898   5
   4   8  -7 1978.09 368.481   3
   4   8  -6 240.663 127.093   3
  -4  -8   6 318.297 145.791   5
   4   8  -6 184.822 148.468   8
   4   8  -5-46.2874 101.980   8
  -4  -8   5 9.74031 71.3938   5
   4   8  -5 159.790 146.119   3
   4   8  -4 1329.44 306.825   8
  -4  -8   4 1443.65 267.209   5
   4   8  -4 1414.25 325.221   3
  -4  -8   4 1173.66 211.991   7
   4   8  -3 538.095 210.521   8
  -4  -8   3 681.063 184.912   5
  -4  -8   3 723.997 176.537   7
  -4  -8   2 8815.17 651.756   7
   4   8  -2 10136.2 878.597   8
  -4  -8   2 8402.26 649.936   5
  -4  -8   1 11498.5 774.615   7
   4   8  -1 10914.7 933.460   8
  -4  -8   1 10235.2 741.501   5
  -4  -8   0 581.220 192.884   5
  -4  -8   0 442.444 172.098   7
   4   8   0 922.892 303.400   8
   4   8   1 546.814 212.086   8
  -4  -8  -1 569.620 202.331   5
  -4  -8  -1 638.537 190.420   7
   4   8   2 2110.15 456.699   8
  -4  -8  -2 2003.07 356.855   5
  -4  -8  -2 1634.87 343.876   7
  -4  -8  -3 2911.84 465.205   7
  -4  -8  -3 2720.23 434.695   5
  -4  -8  -4 374.855 189.317   7
   4   9 -10 836.687 249.455   3
   4   9  -9 66.6651 100.407   3
   4   9  -8 984.926 254.696   8
   4   9  -8 1128.04 297.041   3
   4   9  -7 496.905 198.124   8
   4   9  -7 411.583 192.102   3
   4   9  -6-77.6566 101.508   8
   4   9  -6 37.3305 70.2802   3
   4   9  -5 463.817 192.628   8
   4   9  -5 413.189 196.176   3
  -4  -9   5 511.510 158.639   5
   4   9  -4 2015.65 412.619   3
   4   9  -4 1455.56 350.520   8
  -4  -9   4 1970.44 328.900   5
   4   9  -3 3005.80 493.270   8
  -4  -9   3 2988.49 406.529   5
   4   9  -2 1239.91 341.459   8
  -4  -9   2 1872.35 339.828   5
   4   9  -1 2247.79 471.562   8
  -4  -9   1 2501.30 399.977   7
  -4  -9   1 2515.05 400.647   5
   4   9   0 2075.26 456.896   8
  -4  -9   0 1716.71 332.034   7
  -4  -9  -1 454.045 188.476   7
  -4  -9  -2 679.698 234.875   7
   4  10  -6 391.643 189.066   8
   4  10  -5-137.685 127.775   8
   4  10  -4-52.0343 88.0738   8
   4  10  -3 95.7155 123.126   8
  -5  10  -1 204.770 153.200   4
  -5  10  -2-423.786 207.229   4
  -5  10  -3-80.7093 99.8633   4
  -5  10  -4 624.702 240.645   4
  -5  10  -5 556.861 220.059   4
  -5  10  -6 283.600 151.945   4
  -5  10  -7 48.8894 81.4359   4
  -5  10  -8 1880.37 377.796   4
  -5  10  -9 23.4774 68.2640   4
   5  -9  -2-87.7709 143.798   7
   5  -9  -1 267.088 135.634   7
  -5   9   0 379.854 196.650   4
   5  -9   0-71.6909 158.724   7
   5  -9   1 54.7804 106.566   7
  -5   9  -1-264.862 167.933   4
  -5   9  -2 1139.49 328.524   4
   5  -9   3 135.947 88.7949   2
  -5   9  -3 193.321 61.8745   4
   5  -9   4-72.5239 90.1394   2
  -5   9  -4 7.72364 50.9856   4
   5  -9   5 1401.34 311.975   2
  -5   9  -5 1508.40 334.809   4
   5  -9   6 911.663 268.677   2
  -5   9  -6 534.750 204.778   4
   5  -9   7 732.490 224.018   2
  -5   9  -7 171.180 125.440   4
   5  -9   8 1074.65 301.300   2
  -5   9  -8 701.414 226.585   4
   5  -9   9 619.855 214.295   2
  -5   9  -9 118.147 127.268   4
  -5   9 -10 359.934 155.497   4
   5  -8  -5 106.627 129.680   7
   5  -8  -4 5194.82 670.620   7
   5  -8  -3 457.686 205.593   7
   5  -8  -2 10.6686 118.093   7
   5  -8  -1-33.6891 116.799   7
   5  -8   0 40.2318 102.930   7
   5  -8   0-18.0296 45.5553   2
   5  -8   1 405.772 188.051   7
   5  -8   1 516.026 158.700   2
  -5   8  -1 61.2124 73.3844   4
   5  -8   2 1514.79 283.109   2
  -5   8  -2 990.820 284.650   4
   5  -8   3 1195.56 260.075   2
  -5   8  -3 1291.10 318.396   4
  -5   8  -4-61.4750 63.3132   3
  -5   8  -4 47.1668 81.1497   4
  -5   8  -5 2643.56 434.189   4
   5  -8   5 2734.07 419.135   2
   5  -8   6 2118.58 386.124   2
  -5   8  -6 2131.32 388.112   4
   5  -8   7 379.183 158.341   2
  -5   8  -7 189.174 108.675   4
   5  -8   8 117.584 128.831   2
  -5   8  -8 153.484 84.9218   4
   5  -8   9 1804.88 369.416   2
  -5   8  -9 1323.12 300.291   4
   5  -8  10 672.179 224.180   2
  -5   8 -10 563.052 189.607   4
   5  -7  -8 490.370 223.080   7
   5  -7  -7 2253.54 449.806   7
   5  -7  -6 1842.65 399.242   7
   5  -7  -5 333.123 186.435   7
   5  -7  -4-286.881 160.622   7
   5  -7  -3 263.937 159.121   7
   5  -7  -2 1401.14 322.036   7
   5  -7  -2 1638.26 235.781   2
   5  -7  -1 1924.72 367.239   7
   5  -7  -1 1981.51 278.813   2
  -5   7   0 1575.95 340.942   4
   5  -7   0 1064.89 276.704   7
   5  -7   0 1459.35 248.335   2
   5  -7   1-67.1852 66.7457   2
  -5   7  -1 84.9917 100.733   4
  -5   7  -2 3247.76 479.032   4
   5  -7   2 3121.01 391.851   2
  -5   7  -3 3687.56 513.664   4
   5  -7   3 3526.74 424.551   2
   5  -7   4 690.219 214.862   2
  -5   7  -4 729.144 151.905   3
  -5   7  -4 490.008 190.829   4
  -5   7  -5 3787.69 496.648   4
  -5   7  -5 3853.82 312.943   3
   5  -7   5 3938.02 468.724   2
   5  -7   6 341.155 152.945   2
  -5   7  -6 22.2599 58.1641   4
   5  -7   7-113.456 99.2341   2
  -5   7  -7-65.3523 83.2627   4
   5  -7   8 773.666 233.134   2
  -5   7  -8 622.214 191.479   4
  -5   7  -9 3403.69 433.878   4
   5  -7   9 3196.77 478.110   2
   5  -7  10 1543.30 334.619   2
   5  -7  11 21.8828 82.3324   2
   5  -7  12-28.7676 155.625   2
   5  -6 -10 2348.75 483.439   7
   5  -6  -9 225.946 178.199   7
   5  -6  -8 23.7069 101.734   7
   5  -6  -7 1933.63 381.137   7
   5  -6  -6 1024.01 269.063   7
   5  -6  -5 527.623 190.474   7
   5  -6  -4 1449.66 185.473   2
   5  -6  -4 1574.99 332.487   7
   5  -6  -3 623.216 140.672   2
   5  -6  -3 416.855 171.858   7
   5  -6  -2 1686.41 325.728   7
   5  -6  -2 2374.91 276.967   2
   5  -6  -1 1017.34 186.308   2
   5  -6  -1 1069.67 262.917   7
   5  -6   0 561.098 170.178   7
   5  -6   0 583.645 149.916   2
  -5   6   0 479.038 194.002   4
   5  -6   1 98.6769 85.2836   2
  -5   6  -1 80.3645 92.3428   4
  -5   6  -2 9776.90 781.735   4
   5  -6   2 11085.6 694.434   2
  -5   6  -3 10055.6 785.572   4
   5  -6   3 10268.5 690.970   2
   5  -6   4-105.060 85.0174   2
  -5   6  -4-23.8896 43.4192   3
  -5   6  -4-62.2759 81.1880   4
   5  -6   5-13.1548 73.9508   2
  -5   6  -5 56.9260 28.0734   3
  -5   6  -6 4698.60 245.994   3
  -5   6  -6 5567.07 559.559   4
   5  -6   6 5305.27 536.858   2
   5  -6   7 50.0238 72.6111   2
  -5   6  -7 11.7871 91.2572   4
   5  -6   8 32.1233 68.5029   2
  -5   6  -8-42.2781 50.9554   4
   5  -6   9 2206.14 376.533   2
  -5   6  -9 1981.27 324.176   4
  -5   6 -10 1863.92 239.982   5
   5  -6  10 1888.84 352.895   2
   5  -6  11 400.809 187.265   2
   5  -6  12 482.260 207.344   2
   5  -6  13 88.4659 151.399   2
   5  -5 -12 317.130 180.290   7
   5  -5 -11 103.904 108.710   7
   5  -5 -10 2216.60 425.589   7
   5  -5  -9 5127.97 621.225   7
   5  -5  -8 593.235 221.096   7
   5  -5  -7-105.544 108.431   7
   5  -5  -6 832.110 229.239   7
   5  -5  -5 4795.97 544.487   7
   5  -5  -5 4940.84 299.479   2
   5  -5  -4 1155.26 258.905   7
   5  -5  -4 1739.66 198.936   2
   5  -5  -3 131.357 102.279   7
   5  -5  -3 253.216 83.8533   2
   5  -5  -2 42.0474 63.4494   7
   5  -5  -1 9039.35 690.396   7
  -5   5   1 9461.04 778.976   4
  -5   5   0 17448.3 1033.89   4
  -5   5  -1 57.2935 62.7418   4
  -5   5  -2 1820.85 251.649   1
  -5   5  -2 2323.01 364.819   4
  -5   5  -3 1333.75 138.974   3
  -5   5  -3 1168.68 190.741   1
  -5   5  -3 1443.82 288.259   4
  -5   5  -4 866.750 90.7614   3
  -5   5  -4 701.471 137.754   1
  -5   5  -4 730.079 197.013   4
  -5   5  -5 9974.74 717.963   4
  -5   5  -6 9078.99 682.657   4
  -5   5  -7 1310.20 253.420   4
  -5   5  -8 2588.57 356.457   4
  -5   5  -9-39.8882 54.2252   5
  -5   5 -10 718.219 149.915   5
   5  -5  10 883.218 236.394   2
  -5   5 -11 9.16502 30.5573   5
   5  -5  11-13.3709 81.0549   2
   5  -5  12 1991.39 368.823   2
   5  -5  13 1297.45 314.639   2
   5  -4 -14-376.320 193.746   7
   5  -4 -13-150.987 127.576   7
   5  -4 -12-325.687 164.849   7
   5  -4 -11 286.338 175.452   7
   5  -4 -10 1746.62 349.665   7
   5  -4  -9 1010.61 267.114   7
   5  -4  -8 182.694 126.028   7
   5  -4  -7 7110.94 643.108   7
   5  -4  -6 121.274 68.8227   7
   5  -4  -5 660.232 198.348   7
   5  -4  -4 1974.31 322.255   7
   5  -4  -3 52.9260 90.2937   7
   5  -4  -2 839.993 210.869   7
  -5   4   1 21435.7 1100.50   4
  -5   4   0 14461.3 878.368   4
  -5   4  -1 298.347 131.790   4
  -5   4  -2 5990.79 378.366   1
  -5   4  -2 6175.26 555.310   4
  -5   4  -2 5858.82 237.056   6
  -5   4  -3 3767.49 420.812   4
  -5   4  -3 3584.49 265.756   1
  -5   4  -4 528.483 162.250   4
  -5   4  -5 237.873 119.453   4
  -5   4  -6 30.5051 66.3397   4
  -5   4  -7 17777.8 896.846   4
  -5   4  -8 20765.6 805.617   5
  -5   4  -9 137.007 83.1300   5
  -5   4 -10 2014.01 253.373   5
  -5   4 -11 1299.01 204.555   5
  -5   4 -12 527.335 145.428   5
   5  -4  12 588.599 197.352   2
   5  -4  13 97.5206 102.557   2
   5  -4  14 268.770 149.330   2
   5  -3 -14 3001.54 475.455   7
   5  -3 -13-124.487 109.165   7
   5  -3 -12 1010.67 253.158   7
   5  -3 -11 0.74734 57.5147   7
   5  -3 -10 875.147 233.217   7
   5  -3  -9 7.96155 57.8800   7
   5  -3  -8 4556.74 490.313   7
   5  -3  -7 974.122 218.805   7
   5  -3  -6-10.0744 49.0786   7
   5  -3  -5 2413.79 330.112   7
   5  -3  -4 19885.8 916.744   7
   5  -3  -3 25572.5 1021.47   7
  -5   3   2 2356.80 346.620   4
  -5   3   1 3129.94 391.427   4
  -5   3   0 4.91149 26.3068   6
  -5   3   0-38.4584 93.2345   4
  -5   3  -1 2493.40 95.5623   3
  -5   3  -1 2949.65 368.522   4
  -5   3  -1 3019.07 192.019   6
  -5   3  -2 36398.3 1254.58   4
  -5   3  -2 35158.4 533.690   6
  -5   3  -2 36533.8 677.943   1
  -5   3  -3 13420.7 760.098   4
  -5   3  -4 8456.47 600.271   4
  -5   3  -5 273.168 118.334   4
  -5   3  -6 179.998 102.136   4
  -5   3  -7 968.751 175.661   5
  -5   3  -8 5246.96 402.398   5
  -5   3  -9 14824.4 681.363   5
   5  -3  10 111.529 105.288   8
  -5   3 -10 32.0153 60.6218   5
  -5   3 -11-82.3282 73.6868   5
  -5   3 -12 18.4327 49.2083   5
  -5   3 -13 121.228 87.8106   5
   5  -3  14-179.548 124.751   2
   5  -2 -14 2426.01 393.928   7
   5  -2 -13 2594.20 388.225   7
   5  -2 -12 457.224 162.304   7
   5  -2 -11 3123.88 406.660   7
   5  -2 -10 4658.80 477.036   7
   5  -2  -9 317.422 130.028   7
   5  -2  -8 1608.54 269.637   7
   5  -2  -7 1015.27 208.124   7
   5  -2  -6 13.3545 70.0942   7
   5  -2  -5 55.7582 68.3495   7
  -5   2   5 104.472 87.6774   7
   5  -2  -4 17447.9 781.773   7
  -5   2   4 18481.2 803.328   7
  -5   2   3 17779.0 801.111   7
  -5   2   3 18770.3 932.408   4
  -5   2   3 16714.5 635.064   6
  -5   2   2 1473.39 138.336   3
  -5   2   2 1447.34 227.062   7
  -5   2   2 1472.70 175.311   6
  -5   2   2 1037.01 214.959   4
  -5   2   1 19056.1 429.827   3
  -5   2   1 18802.4 892.949   4
  -5   2   1 19774.7 605.789   6
  -5   2   0 18656.8 333.221   3
  -5   2   0 19835.1 901.671   4
  -5   2   0 19286.0 559.140   6
  -5   2  -1 28.3296 16.6966   1
  -5   2  -1-18.1470 26.3052   6
  -5   2  -1 46.8852 71.6681   4
  -5   2  -2 3929.59 399.460   4
  -5   2  -3 581.116 154.353   4
  -5   2  -4-127.754 79.5846   4
  -5   2  -5 7053.97 463.977   5
  -5   2  -5 7339.44 532.310   4
  -5   2  -6 21820.2 813.095   5
  -5   2  -7 6726.82 455.227   5
  -5   2  -8 1675.93 232.530   5
   5  -2   8 1500.90 128.002   1
  -5   2  -9 609.603 137.652   5
   5  -2   9 556.386 174.819   8
  -5   2 -10 3004.10 326.129   5
   5  -2  10 3200.41 393.471   8
   5  -2  11 141.949 98.0071   8
  -5   2 -11 65.9682 93.5184   5
  -5   2 -12 421.415 139.457   5
  -5   2 -13 633.332 170.911   5
   5  -2  15 114.333 101.840   2
  -5   1  14 994.387 247.044   6
   5  -1 -13 847.728 206.704   7
  -5   1  13 883.963 224.884   6
   5  -1 -12 1535.94 270.224   7
  -5   1  12 1434.24 283.244   6
   5  -1 -11 119.895 79.1146   7
  -5   1  11-27.0448 86.8346   6
   5  -1 -10 296.465 114.251   7
  -5   1  10 432.631 146.450   6
  -5   1   9 98.5514 56.6129   7
  -5   1   9 130.428 76.7263   6
   5  -1  -8 6862.88 488.243   7
  -5   1   8 6305.68 410.943   7
  -5   1   8 6342.98 501.324   6
   5  -1  -7 22762.8 860.690   7
  -5   1   7 20811.4 756.120   7
  -5   1   7 21653.0 882.918   6
   5  -1  -6 36105.7 1054.65   7
  -5   1   6 33195.5 916.478   3
  -5   1   6 34740.0 1064.04   6
  -5   1   5 27.4884 29.3094   3
  -5   1   5 5.63619 52.2440   6
  -5   1   4 38.9734 41.7249   3
  -5   1   4 78.8631 47.4859   6
  -5   1   4-17.4857 66.2730   4
  -5   1   3 975.520 127.960   3
  -5   1   3 845.666 147.781   6
  -5   1   3 1077.48 209.501   4
  -5   1   2 10834.8 394.740   3
  -5   1   2 11116.2 644.109   4
  -5   1   2 11405.3 501.827   6
  -5   1   1 32457.5 609.197   3
  -5   1   1 34883.9 1060.75   7
  -5   1   1 34887.6 1128.71   4
  -5   1   1 34171.1 821.189   6
  -5   1   0 16550.5 727.549   7
  -5   1   0 17019.7 776.326   4
  -5   1  -1 4955.63 420.521   4
  -5   1  -2 202.302 86.2991   4
  -5   1  -3 1277.05 218.835   4
   5  -1   4 4130.16 186.414   6
  -5   1  -4 3833.62 339.963   5
  -5   1  -5 142.490 82.4713   5
   5  -1   5 172.100 37.1968   6
  -5   1  -6 3907.97 345.997   5
   5  -1   6 3709.62 163.411   3
   5  -1   6 4226.68 201.418   6
  -5   1  -7-45.6434 61.1854   5
   5  -1   7 11.4395 15.3035   6
   5  -1   7 41.6977 32.2324   3
  -5   1  -8 1185.92 206.970   5
   5  -1   8 976.605 108.403   1
  -5   1  -9-6.92726 72.6440   5
   5  -1   9 5.80058 65.4333   8
   5  -1  10 5922.70 576.335   8
  -5   1 -10 5861.29 474.882   5
   5  -1  11 399.452 173.033   8
  -5   1 -11 127.709 88.8601   5
   5  -1  12 1727.52 331.789   8
  -5   1 -12 1707.39 283.670   5
  -5   1 -13 148.750 105.014   5
  -5   1 -14 46.9614 78.3243   5
  -5   0  15 88.1784 99.4875   6
  -5   0  14 1626.92 324.583   6
  -5   0  13 184.493 111.494   6
   5   0 -12 11557.1 645.630   7
  -5   0  12 11694.1 797.754   6
   5   0 -11 24465.3 904.114   7
  -5   0  11 25029.1 1121.05   6
   5   0 -10 334.827 111.711   7
  -5   0  10 256.689 128.547   6
   5   0  -9 751.702 151.671   7
  -5   0   9 609.125 167.111   6
   5   0  -8 16.8966 41.8087   7
  -5   0   8 162.831 66.1398   7
  -5   0   8 61.1685 48.2111   6
  -5   0   7 5169.26 328.612   7
  -5   0   7 5165.47 440.162   6
  -5   0   6 5176.09 373.838   3
  -5   0   6 5339.96 341.414   7
  -5   0   6 4923.81 437.578   4
  -5   0   6 5490.54 435.369   6
  -5   0   5 1697.93 206.510   3
  -5   0   5 1546.32 189.358   7
  -5   0   5 1956.00 272.591   4
  -5   0   5 1799.51 243.762   6
  -5   0   4 45603.5 1069.55   7
  -5   0   4 44407.1 1235.61   4
  -5   0   4 43850.3 1129.77   6
  -5   0   4 41651.5 964.447   3
  -5   0   3 26906.9 729.296   3
  -5   0   3 29996.5 897.437   7
  -5   0   3 30384.8 1002.52   4
  -5   0   3 28110.4 863.511   6
  -5   0   2 5529.39 421.594   4
  -5   0   2 5460.64 367.721   6
  -5   0   1 2005.03 255.144   4
  -5   0   1 1768.03 148.286   1
  -5   0   0 1364.37 209.601   4
   5   0   0 1280.17 152.519   6
   5   0   0 1271.99 226.016   4
   5   0   1 2725.76 135.187   3
  -5   0  -1 2604.18 283.216   4
   5   0   1 2507.73 207.618   6
  -5   0  -2 19304.7 751.638   5
   5   0   2 19556.4 362.328   3
   5   0   2 19673.7 572.750   6
   5   0   3 35889.4 560.523   3
  -5   0  -3 35403.6 1018.59   5
   5   0   3 35886.0 783.436   6
  -5   0  -4 5119.27 393.158   5
   5   0   4 4485.48 284.367   6
  -5   0  -5 11387.3 595.034   5
   5   0   6-1.01233 6.87421   1
  -5   0  -6 42.5198 65.9624   5
  -5   0  -7 1225.62 195.377   5
   5   0   8 1923.34 349.592   8
  -5   0  -8 1413.38 226.527   5
   5   0   9 31.1103 92.4185   8
  -5   0  -9 67.8062 54.4317   5
   5   0  10-32.6168 125.417   8
  -5   0 -10 113.753 90.7429   5
   5   0  11 519.979 193.348   8
  -5   0 -11 557.375 174.181   5
  -5   0 -12 1211.94 251.542   5
  -5   0 -12 1436.86 273.906   7
  -5   0 -13 165.398 114.425   5
  -5   0 -14 549.219 205.200   5
  -5  -1  15-152.970 116.544   6
  -5  -1  14 272.323 114.136   6
  -5  -1  13 105.184 61.3897   6
  -5  -1  12 5218.78 546.862   6
   5   1 -11 481.631 111.169   7
  -5  -1  11 526.667 164.992   6
   5   1 -10 31436.5 770.194   7
  -5  -1  10 32423.7 606.503   7
  -5  -1  10 31170.0 1233.80   6
  -5  -1   9 9715.80 336.189   7
  -5  -1   9 9821.79 667.216   6
  -5  -1   8 899.163 183.105   4
  -5  -1   8 1038.50 117.124   7
  -5  -1   8 996.970 205.124   6
  -5  -1   7 3707.09 226.987   7
  -5  -1   7 4529.64 394.787   4
  -5  -1   7 4649.81 430.268   6
  -5  -1   6 1307.68 143.722   7
  -5  -1   6 1060.57 182.986   3
  -5  -1   6 1561.19 241.296   6
  -5  -1   6 962.038 176.875   4
  -5  -1   5 4163.40 344.147   3
  -5  -1   5 4176.45 280.877   7
  -5  -1   5 4417.41 362.602   4
  -5  -1   5 4518.98 393.019   6
  -5  -1   4 20697.3 739.426   3
  -5  -1   4 22218.3 681.285   7
  -5  -1   4 22210.2 786.101   4
  -5  -1   4 21702.4 826.166   6
  -5  -1   3 3433.63 276.563   7
  -5  -1   3 3548.08 313.147   4
   5   1  -3 3888.84 312.527   6
  -5  -1   2 99.7509 65.6902   4
   5   1  -2 210.283 61.5970   3
   5   1  -2 156.338 59.3297   6
  -5  -1   2 73.3702 48.9129   1
   5   1  -1 88.8157 41.3720   3
  -5  -1   1 99.9102 55.8690   4
  -5  -1   1 114.883 49.3550   1
   5   1  -1 61.4749 51.0074   4
  -5  -1   0 7946.16 476.828   5
   5   1   0 7612.67 342.253   3
   5   1   0 7418.58 528.067   4
   5   1   1 11737.9 433.084   3
  -5  -1  -1 11885.0 586.673   5
  -5  -1  -2 623.794 134.728   5
  -5  -1  -3 878.006 169.696   5
  -5  -1  -4 473.733 119.424   5
   5   1   4 401.398 65.1720   1
  -5  -1  -5 24676.6 909.452   5
   5   1   5 24435.9 597.919   1
  -5  -1  -6 126.407 70.9623   5
  -5  -1  -7 3435.76 362.921   5
   5   1   7 3473.88 474.341   8
   5   1   8 1552.13 333.258   8
  -5  -1  -8 2102.15 295.847   5
  -5  -1  -9 1548.86 259.364   5
  -5  -1  -9 1568.66 271.095   7
   5   1   9 1635.78 337.666   8
  -5  -1 -10 535.562 167.020   5
  -5  -1 -10 256.105 131.359   7
   5   1  10 377.623 171.883   8
   5   1  11 17.8232 129.041   8
  -5  -1 -11 75.9085 104.217   5
  -5  -1 -11 217.031 128.139   7
  -5  -1 -12 1207.21 268.084   5
  -5  -1 -13 1200.76 283.349   5
  -5  -2  16 728.620 241.164   6
  -5  -2  15-65.8259 93.8505   6
  -5  -2  14 1632.57 331.013   6
  -5  -2  13 3314.81 463.652   6
  -5  -2  12 532.004 178.568   6
  -5  -2  11 0.66518 66.8670   6
  -5  -2  10 1754.19 237.287   4
  -5  -2  10 1858.73 308.904   6
  -5  -2   9 52.4703 58.5333   6
  -5  -2   9-2.79911 29.1189   4
  -5  -2   8 591.635 166.368   6
  -5  -2   8 653.678 132.241   4
  -5  -2   7 26111.1 368.118   7
  -5  -2   7 27836.8 834.345   4
  -5  -2   7 27403.4 1071.55   6
  -5  -2   6 28640.9 524.655   7
  -5  -2   6 29375.2 833.064   4
  -5  -2   6 28372.3 1062.02   6
  -5  -2   5 5405.16 279.437   7
   5   2  -5 6058.61 380.614   3
  -5  -2   5 5267.24 349.704   4
  -5  -2   5 4974.15 428.295   6
  -5  -2   4 1123.14 143.812   7
   5   2  -4 1357.47 179.749   3
  -5  -2   4 1112.40 160.738   4
  -5  -2   3 1673.82 196.804   4
  -5  -2   3 1505.03 209.568   1
  -5  -2   2 2072.93 235.177   1
   5   2  -2 2112.59 265.942   4
   5   2  -2 2672.66 279.691   6
  -5  -2   2 1898.32 229.694   5
  -5  -2   1 25491.3 849.133   5
   5   2  -1 24356.7 922.409   4
   5   2  -1 26133.8 882.643   6
   5   2   0 20993.1 718.180   3
  -5  -2   0 21197.7 782.793   5
   5   2   0 19839.5 851.674   4
   5   2   0 20405.0 781.660   6
  -5  -2  -1 13408.0 629.707   5
   5   2   1 13855.6 649.047   6
  -5  -2  -2 114.486 86.5983   5
  -5  -2  -3 150.903 83.9340   5
   5   2   3 127.177 49.5460   1
   5   2   4 1599.68 188.531   1
  -5  -2  -4 1383.32 223.535   5
  -5  -2  -5-48.8084 80.4654   5
   5   2   5 53.1304 42.2726   1
   5   2   6 381.955 179.678   8
  -5  -2  -6 224.052 112.070   5
  -5  -2  -6 269.028 110.799   7
   5   2   7 2698.35 440.882   8
  -5  -2  -7 2216.92 313.070   7
  -5  -2  -7 2319.03 318.033   5
   5   2   8 3296.47 502.869   8
  -5  -2  -8 3024.02 382.082   7
  -5  -2  -8 2747.23 363.047   5
   5   2   9 2082.05 430.862   8
  -5  -2  -9 1925.87 319.591   5
  -5  -2  -9 1865.04 322.230   7
   5   2  10 1753.73 366.727   8
  -5  -2 -10 2224.76 357.469   5
  -5  -2 -10 2498.16 384.949   7
  -5  -2 -11 1380.45 282.023   5
  -5  -2 -11 845.963 245.803   7
  -5  -2 -12 645.688 234.231   5
  -5  -3  16-76.0995 105.524   6
  -5  -3  15-157.093 126.571   6
  -5  -3  14 1125.26 285.271   6
  -5  -3  13 4590.52 555.644   6
  -5  -3  12 2774.67 417.999   6
  -5  -3  11 36.5686 60.6112   6
  -5  -3  11-108.108 52.4396   4
  -5  -3  10 1279.25 261.731   6
  -5  -3  10 895.492 133.999   4
  -5  -3   9 13670.4 484.482   4
  -5  -3   9 11719.5 780.260   6
  -5  -3   8 5749.07 303.694   4
  -5  -3   8 6054.38 547.175   6
   5   3  -7 1418.11 214.541   3
  -5  -3   7 1149.60 231.527   1
  -5  -3   7 1297.77 140.618   4
  -5  -3   6 750.625 141.913   5
  -5  -3   6 991.770 209.872   1
   5   3  -6 781.795 157.455   3
  -5  -3   5 198.798 95.6672   1
  -5  -3   5 242.269 53.5285   7
  -5  -3   5 303.141 88.9672   5
  -5  -3   5 401.304 60.4160   7
   5   3  -5 494.156 124.806   3
  -5  -3   4 4480.02 412.038   1
  -5  -3   4 4239.08 341.151   5
   5   3  -4 5276.42 390.787   3
  -5  -3   4 5007.37 239.431   7
  -5  -3   3 14977.1 640.083   5
   5   3  -3 15149.5 675.083   3
  -5  -3   3 14601.3 469.724   7
   5   3  -3 13501.7 641.188   4
  -5  -3   2 6900.93 447.202   5
   5   3  -2 8627.79 511.643   3
  -5  -3   2 7625.56 367.039   7
   5   3  -2 7714.75 496.296   4
   5   3  -1 3329.49 330.991   3
  -5  -3   1 3444.47 324.368   5
  -5  -3   1 3357.17 261.059   7
   5   3  -1 3266.60 332.170   4
  -5  -3   0-52.9234 86.3232   5
  -5  -3   0-36.4254 56.1861   7
  -5  -3  -1 924.719 168.790   5
  -5  -3  -1 789.301 144.523   7
   5   3   1 759.843 144.021   1
  -5  -3  -2 10406.2 601.924   5
  -5  -3  -2 10584.7 555.138   7
   5   3   2 10150.6 540.091   1
  -5  -3  -3 8183.67 553.945   5
  -5  -3  -3 8375.93 521.544   7
   5   3   3 8011.15 497.834   1
  -5  -3  -4 2041.11 278.907   5
  -5  -3  -4 2270.10 291.341   7
   5   3   4 2321.60 278.462   1
   5   3   5 1197.27 311.673   8
  -5  -3  -5 1336.86 241.624   5
  -5  -3  -5 1335.47 244.428   7
   5   3   6 235.539 161.359   8
  -5  -3  -6 353.908 141.440   5
  -5  -3  -6 304.026 141.741   7
   5   3   7 11056.7 943.413   8
  -5  -3  -7 11849.0 770.581   7
  -5  -3  -7 11371.5 750.668   5
   5   3   8 7184.20 778.784   8
  -5  -3  -8 7424.89 641.112   7
  -5  -3  -8 6965.41 616.930   5
   5   3   9 5494.98 697.855   8
  -5  -3  -9 5525.82 580.380   7
  -5  -3  -9 6131.39 598.542   5
   5   3  10 439.722 209.987   8
  -5  -3 -10 990.865 270.228   5
  -5  -3 -10 1048.42 287.980   7
  -5  -4  16 2265.31 431.873   6
  -5  -4  15 102.425 94.2309   6
  -5  -4  14 1751.56 369.050   6
  -5  -4  13 1184.22 296.774   6
  -5  -4  12-8.72622 73.0917   6
  -5  -4  11 2258.23 227.487   5
  -5  -4  11 2707.50 416.202   6
  -5  -4  10 7263.08 412.400   5
  -5  -4  10 9390.29 771.006   1
  -5  -4   9 10611.0 505.675   5
   5   4  -9 11399.9 660.421   3
  -5  -4   9 11386.8 825.246   1
  -5  -4   8 4601.05 340.918   5
   5   4  -8 5097.11 433.802   3
  -5  -4   8 4684.80 509.048   1
  -5  -4   7 201.261 105.009   1
  -5  -4   7-8.39954 41.3873   5
   5   4  -7 111.540 60.3381   3
  -5  -4   6 277.159 89.4184   5
  -5  -4   6 268.728 108.562   1
   5   4  -6 203.055 89.3837   3
  -5  -4   5 1795.91 222.028   5
   5   4  -5 2170.79 281.448   3
  -5  -4   5 2074.47 313.251   1
  -5  -4   5 1898.10 143.957   7
  -5  -4   4 4357.74 351.563   5
   5   4  -4 4909.34 427.256   3
  -5  -4   4 4821.15 277.070   7
  -5  -4   4 4364.25 443.355   1
   5   4  -4 4334.54 341.843   4
  -5  -4   3 10078.6 548.426   5
  -5  -4   3 9834.20 444.321   7
   5   4  -3 9399.46 526.278   4
  -5  -4   2 5409.14 409.025   5
   5   4  -2 5474.30 470.059   3
  -5  -4   2 5629.85 364.922   7
   5   4  -2 4918.99 396.594   4
   5   4  -1 214.510 112.971   3
  -5  -4   1 170.086 65.6357   5
  -5  -4   1 210.322 106.601   7
   5   4  -1 242.978 91.7759   4
  -5  -4   0 4508.30 398.864   5
  -5  -4   0 4358.25 362.431   7
   5   4   0 4567.85 405.170   1
  -5  -4  -1 1713.53 252.514   5
  -5  -4  -1 2040.31 263.438   7
   5   4   1 1714.99 253.520   1
  -5  -4  -2 563.243 147.384   5
  -5  -4  -2 912.466 191.539   7
   5   4   2 884.458 185.761   1
   5   4   3 150.404 122.128   8
  -5  -4  -3 660.312 182.565   5
  -5  -4  -3 441.293 135.085   7
   5   4   4 846.180 264.937   8
  -5  -4  -4 907.710 213.589   5
  -5  -4  -4 436.581 148.295   7
  -5  -4  -5 772.395 204.208   5
  -5  -4  -5 601.472 185.504   7
   5   4   6 4056.96 590.062   8
  -5  -4  -6 3705.11 457.918   7
  -5  -4  -6 3919.42 461.701   5
   5   4   7 16647.4 1219.04   8
  -5  -4  -7 16631.4 1002.82   7
  -5  -4  -7 17261.8 996.506   5
   5   4   8-116.983 129.185   8
  -5  -4  -8 23.6104 85.9606   5
   5   4   9 4254.26 659.604   8
  -5  -4  -9 4277.58 550.470   7
  -5  -4  -9 3913.11 509.035   5
  -5  -5  15 2950.34 543.573   1
  -5  -5  14 2297.07 459.115   1
  -5  -5  13 176.791 146.165   1
  -5  -5  12 3712.37 547.759   1
  -5  -5  11 132.211 112.000   1
  -5  -5  10 134.745 52.6882   5
  -5  -5  10 61.4525 86.9406   1
  -5  -5   9 47.0879 78.5675   1
  -5  -5   9-11.9119 45.0022   5
   5   5  -9-62.3732 81.4516   3
  -5  -5   8 428.314 106.426   5
  -5  -5   8 325.475 146.608   1
   5   5  -8 522.699 156.867   3
  -5  -5   7 4250.56 335.705   5
  -5  -5   7 4224.64 498.916   1
   5   5  -7 4818.24 455.116   3
  -5  -5   6 10572.9 550.647   5
   5   5  -6 10982.9 696.113   3
  -5  -5   6 10575.9 777.240   1
  -5  -5   5 4722.76 375.938   5
   5   5  -5 5067.09 479.217   3
  -5  -5   5 4489.28 254.496   7
  -5  -5   5 4907.99 518.866   1
  -5  -5   4 1063.75 181.244   5
   5   5  -4 1146.88 231.069   3
  -5  -5   4 1017.41 145.207   7
   5   5  -4 975.094 154.425   4
  -5  -5   3 20.7805 50.1825   5
   5   5  -3-116.089 87.9718   3
  -5  -5   3 57.5341 60.6381   7
   5   5  -3-80.3858 54.8395   4
  -5  -5   2 1152.48 199.527   5
  -5  -5   2 1499.73 212.876   7
   5   5  -2 1490.37 272.698   3
   5   5  -2 1364.62 214.375   4
  -5  -5   1 5313.23 419.905   7
  -5  -5   1 4988.14 428.675   5
  -5  -5   0 1953.57 275.696   7
  -5  -5   0 2216.03 298.933   5
   5   5   1 3177.07 496.618   8
  -5  -5  -1 3226.86 366.651   7
  -5  -5  -1 3439.97 382.892   5
   5   5   2 283.180 170.118   8
  -5  -5  -2 381.779 142.188   5
  -5  -5  -2 457.081 155.830   7
   5   5   3 108.441 121.584   8
  -5  -5  -3 126.010 109.354   5
  -5  -5  -3 1.19430 106.838   7
   5   5   4-47.1092 109.323   8
  -5  -5  -4 69.1881 108.379   5
  -5  -5  -4 36.5775 83.7687   7
   5   5   5 5.41451 121.929   8
  -5  -5  -5 104.840 98.1879   5
  -5  -5  -5-49.2397 118.248   7
   5   5   6-56.1235 206.696   8
  -5  -5  -6 199.027 142.691   5
  -5  -5  -6-25.5468 122.179   7
   5   5   7 137.186 155.000   8
  -5  -5  -7 141.850 126.055   5
  -5  -5  -7 99.1314 163.734   7
  -5  -6  14 107.392 111.926   1
  -5  -6  13 1363.21 358.745   1
  -5  -6  12 7555.68 815.492   1
  -5  -6  11 114.812 119.774   1
   5   6 -11 84.7807 89.8180   3
  -5  -6  10 409.506 187.407   1
   5   6 -10 178.946 107.649   3
  -5  -6   9 31.2098 47.6318   5
   5   6  -9 80.0436 101.657   3
  -5  -6   9-98.7197 99.4988   1
  -5  -6   8-8.60307 38.0880   5
   5   6  -8 50.0269 89.6754   3
  -5  -6   7 1154.78 182.119   5
   5   6  -7 1266.08 262.486   3
  -5  -6   7 1214.51 288.131   1
  -5  -6   6 1164.21 192.230   5
   5   6  -6 1244.85 260.710   3
  -5  -6   5 1371.70 164.851   7
   5   6  -5 1702.56 302.493   3
  -5  -6   5 1700.52 239.624   5
  -5  -6   4 1083.58 199.420   5
  -5  -6   4 1527.41 196.187   7
   5   6  -4 1601.71 296.856   3
  -5  -6   3 1419.02 242.449   5
   5   6  -3 1718.84 320.759   3
  -5  -6   3 1430.21 214.408   7
   5   6  -2 550.304 188.071   3
  -5  -6   2 541.739 161.362   5
  -5  -6   2 600.698 146.821   7
   5   6  -1-151.694 164.020   8
  -5  -6   1 14.0552 85.3608   5
  -5  -6   1 25.4159 63.3777   7
   5   6   0 482.698 190.342   8
  -5  -6   0 642.111 174.295   5
  -5  -6   0 616.021 169.158   7
   5   6   1 1176.68 327.332   8
  -5  -6  -1 1075.85 239.362   5
  -5  -6  -1 1375.46 261.986   7
   5   6   2 1600.26 376.191   8
  -5  -6  -2 1316.87 270.699   5
  -5  -6  -2 1112.29 253.154   7
   5   6   3 5196.36 689.125   8
  -5  -6  -3 4858.24 533.216   7
  -5  -6  -3 5098.00 538.541   5
   5   6   4 3569.93 576.410   8
  -5  -6  -4 3700.70 487.069   7
  -5  -6  -4 3983.42 493.264   5
   5   6   5 1679.34 420.614   8
  -5  -6  -5 1856.68 346.980   5
  -5  -6  -5 2631.18 428.892   7
  -5  -6  -6 450.487 194.113   7
  -5  -7  13 962.495 320.017   1
   5   7 -12 3344.00 440.972   3
  -5  -7  12 3371.44 575.022   1
  -5  -7  11 1892.69 410.852   1
   5   7 -11 1676.07 321.154   3
   5   7 -10 5990.58 598.123   3
  -5  -7  10 4615.45 636.327   1
   5   7  -9 2934.62 417.225   3
  -5  -7   9 2532.95 462.756   1
  -5  -7   8 1227.82 198.611   5
   5   7  -8 910.685 235.132   3
  -5  -7   7 85.6765 78.3773   5
   5   7  -7 165.735 110.539   3
  -5  -7   6-10.9667 45.5862   5
   5   7  -6 215.964 125.957   3
  -5  -7   5 62.1233 60.7031   5
   5   7  -5 82.4536 93.2796   3
  -5  -7   4 926.385 200.612   5
   5   7  -4 856.516 240.570   3
   5   7  -3 1615.10 358.145   8
  -5  -7   3 1103.48 226.513   5
   5   7  -3 1460.26 316.078   3
  -5  -7   3 1285.05 217.529   7
  -5  -7   2 45.4976 79.2070   5
   5   7  -2 24.5022 139.820   8
  -5  -7   2-49.0039 102.288   7
   5   7  -1 597.717 240.134   8
  -5  -7   1 691.224 208.382   5
  -5  -7   1 493.563 156.837   7
   5   7   0 259.274 165.211   8
  -5  -7   0 396.321 173.192   5
  -5  -7   0 186.965 113.905   7
   5   7   1 556.612 256.842   8
  -5  -7  -1 546.581 193.768   5
  -5  -7  -1 602.442 180.823   7
   5   7   2 526.771 231.704   8
  -5  -7  -2 261.954 163.342   5
  -5  -7  -2 479.157 189.506   7
   5   7   3 2.42022 141.122   8
  -5  -7  -3 13.4380 86.1525   5
  -5  -7  -3 220.303 131.807   7
  -5  -7  -4 597.456 241.827   7
  -5  -7  -5 951.143 263.813   7
  -5  -8  12 864.464 290.192   1
  -5  -8  11 1645.66 411.784   1
   5   8 -11 1365.50 321.246   3
   5   8 -10 354.065 148.493   3
   5   8  -9 779.646 220.396   3
   5   8  -8-186.572 129.493   3
   5   8  -7 479.289 197.681   8
  -5  -8   7 528.267 145.831   5
   5   8  -7 596.568 206.958   3
   5   8  -6 949.008 269.441   8
  -5  -8   6 951.189 206.193   5
   5   8  -6 1286.36 306.041   3
   5   8  -5-111.662 123.347   8
  -5  -8   5 59.8372 83.7836   5
   5   8  -5-7.91731 90.8403   3
   5   8  -4-56.2950 96.4781   8
  -5  -8   4-66.9746 79.5441   5
   5   8  -4 89.1836 91.8229   3
   5   8  -3 186.690 147.096   8
  -5  -8   3 413.696 159.450   5
   5   8  -3 253.007 159.705   3
  -5  -8   2 293.339 156.458   5
   5   8  -2 98.4262 132.761   8
  -5  -8   1 963.223 246.356   5
  -5  -8   1 821.666 214.307   7
   5   8  -1 1072.88 349.036   8
   5   8   0 1317.73 361.392   8
  -5  -8   0 2121.86 364.860   5
  -5  -8   0 2344.28 377.247   7
   5   8   1 1229.35 339.455   8
  -5  -8  -1 1612.59 343.907   5
  -5  -8  -1 1031.26 267.444   7
  -5  -8  -2 337.810 182.955   7
  -5  -8  -3 84.1244 109.867   7
   5   9  -8 248.823 146.167   8
   5   9  -7 258.685 153.949   8
   5   9  -7 21.4841 116.201   3
   5   9  -6-528.661 225.167   8
   5   9  -6-224.277 152.493   3
   5   9  -5-94.8776 122.482   8
  -5  -9   5-12.0193 62.0883   5
   5   9  -5 100.234 110.231   3
   5   9  -4 617.934 267.197   8
  -5  -9   4 646.786 208.172   5
   5   9  -4 255.375 198.040   3
   5   9  -3 1052.20 332.080   8
  -5  -9   3 803.568 238.091   5
   5   9  -3 1331.96 367.810   3
   5   9  -2-300.846 185.909   8
  -5  -9   2 47.1998 102.645   5
  -5  -9   1 761.682 237.164   5
   6 -10   4 178.725 123.689   2
   6 -10   5 290.165 150.644   2
  -6   9   0 1080.33 337.697   4
  -6   9  -1 47.6539 94.5722   4
   6  -9   2 906.712 239.372   2
  -6   9  -2 667.732 265.412   4
   6  -9   3 297.969 146.083   2
  -6   9  -3 405.323 210.679   4
   6  -9   4 477.125 199.798   2
  -6   9  -4 691.807 242.612   4
   6  -9   5 1508.49 338.394   2
  -6   9  -5 1342.01 346.086   4
   6  -9   6 578.445 237.285   2
  -6   9  -6 334.670 189.644   4
   6  -9   7-260.688 163.890   2
  -6   9  -7 200.108 163.380   4
  -6   9  -8-210.320 135.165   4
  -6   9  -9 244.721 144.859   4
   6  -8  -4 952.794 312.500   7
   6  -8  -3 522.390 220.594   7
  -6   8   2 1730.89 406.086   4
   6  -8  -2 1463.95 347.569   7
   6  -8  -1 1745.05 386.369   7
  -6   8   1 1413.61 348.096   4
   6  -8   0 29.2390 52.6879   2
  -6   8   0 19.2683 78.4734   4
   6  -8   1 424.607 166.191   2
  -6   8  -1 687.169 260.783   4
   6  -8   2 7.74235 66.8385   2
  -6   8  -2 112.855 109.161   4
   6  -8   3 5.22545 91.0344   2
  -6   8  -3 136.938 125.864   4
   6  -8   4 377.059 180.023   2
  -6   8  -4 242.496 153.143   4
   6  -8   5 1933.71 361.465   2
  -6   8  -5 1863.85 379.314   4
   6  -8   6 183.797 120.903   2
  -6   8  -6 611.142 230.480   4
   6  -8   7 191.702 128.092   2
  -6   8  -7 382.920 170.072   4
   6  -8   8 1564.39 355.698   2
  -6   8  -8 1384.26 313.977   4
  -6   8  -9 1691.05 341.833   4
  -6   8 -10 330.518 151.376   4
   6  -7  -7-135.782 135.454   7
   6  -7  -6 2394.64 454.094   7
   6  -7  -5 15.1724 85.4307   7
   6  -7  -4 5871.16 693.780   7
   6  -7  -3 570.263 218.031   7
  -6   7   2 88.0357 119.034   4
   6  -7  -2 279.783 115.198   2
   6  -7  -2 36.1086 119.172   7
   6  -7  -1-11.9984 61.1978   2
  -6   7   1 48.2797 139.501   4
   6  -7   0 622.694 165.877   2
  -6   7   0 477.798 207.574   4
  -6   7  -1 4182.00 587.963   4
   6  -7   1 4309.79 462.264   2
   6  -7   2 2723.95 377.408   2
  -6   7  -2 2399.25 439.800   4
   6  -7   3 1399.73 285.548   2
  -6   7  -3 1221.12 308.491   4
   6  -7   4 950.898 243.452   2
  -6   7  -4 1371.50 318.472   4
   6  -7   5 2167.54 372.971   2
  -6   7  -5 2314.50 410.519   4
   6  -7   6 667.712 223.751   2
  -6   7  -6 433.073 171.656   4
   6  -7   7 1165.56 293.851   2
  -6   7  -7 614.289 209.894   4
   6  -7   8 1460.60 329.329   2
  -6   7  -8 1680.86 338.032   4
   6  -7   9 1275.48 314.723   2
  -6   7  -9 1596.56 322.238   4
   6  -7  10 907.425 287.553   2
   6  -6  -9-62.7600 109.526   7
   6  -6  -8-151.924 123.492   7
   6  -6  -7 312.880 174.729   7
   6  -6  -6 1905.34 383.571   7
   6  -6  -5 6312.12 678.337   7
   6  -6  -4 3054.88 464.714   7
   6  -6  -3 1960.91 372.530   7
   6  -6  -3 2039.28 261.568   2
   6  -6  -2 581.159 144.280   2
   6  -6  -2 529.832 176.264   7
  -6   6   2 477.781 189.025   4
   6  -6  -1 1087.36 212.039   2
  -6   6   1 832.345 266.582   4
  -6   6   0 682.201 242.476   4
  -6   6  -1 334.153 176.570   4
  -6   6  -2 3219.38 480.119   4
  -6   6  -3 1668.96 346.544   4
  -6   6  -4 7119.60 683.151   4
  -6   6  -5 1746.97 334.028   4
  -6   6  -6 7751.08 704.774   4
  -6   6  -7 1266.11 282.492   4
  -6   6  -8 29.1972 71.7365   4
   6  -6   8-5.76239 91.0141   2
   6  -6   9 93.8902 99.6547   2
  -6   6  -9 22.5678 62.9402   5
   6  -6  10-159.565 128.292   2
  -6   6 -10 8.67832 40.8554   5
   6  -6  11 614.888 237.184   2
   6  -5 -12 137.692 132.299   7
   6  -5 -11 34.5812 78.2707   7
   6  -5 -10 1351.53 319.974   7
   6  -5  -9 985.114 283.978   7
   6  -5  -8 1207.64 292.448   7
   6  -5  -7 2921.69 449.267   7
   6  -5  -6 254.846 135.147   7
   6  -5  -5 366.043 160.945   7
   6  -5  -4 1951.05 351.219   7
  -6   5   3 2706.83 452.240   4
   6  -5  -3 3532.59 462.189   7
  -6   5   2 54511.6 2015.26   4
  -6   5   1 187.295 115.357   4
  -6   5   0 9025.46 777.835   4
  -6   5  -1 173.995 77.8104   1
  -6   5  -1 337.565 78.2002   6
  -6   5  -1 429.134 188.167   4
  -6   5  -2 2944.21 165.483   3
  -6   5  -2 3134.98 446.912   4
  -6   5  -2 3155.48 195.633   6
  -6   5  -3 1318.80 281.473   4
  -6   5  -4 2.16268 69.0374   4
  -6   5  -5 9451.90 748.663   4
  -6   5  -6 3326.36 441.087   4
  -6   5  -7-24.2967 101.274   4
  -6   5  -8 121.748 77.5369   5
  -6   5  -8 64.8863 44.2240   4
  -6   5  -9 372.399 126.123   5
  -6   5 -10-110.108 85.2100   5
  -6   5 -11 128.843 75.9464   5
   6  -5  11 462.219 189.286   2
   6  -4 -13-226.413 139.608   7
   6  -4 -12 75.7436 106.397   7
   6  -4 -11-17.2817 69.6406   7
   6  -4 -10 1070.72 268.491   7
   6  -4  -9-90.4725 87.1849   7
   6  -4  -8 8802.24 752.635   7
   6  -4  -7 929.312 251.764   7
   6  -4  -6 442.375 175.363   7
   6  -4  -5 4336.95 492.724   7
   6  -4  -4 1795.23 310.348   7
  -6   4   3 466.342 190.957   4
  -6   4   2 13078.3 923.789   4
  -6   4   1 20031.6 1118.80   4
  -6   4   1 19276.8 670.432   6
  -6   4   0 239.263 77.2865   6
  -6   4   0-113.256 127.750   4
  -6   4  -1 6518.04 167.375   3
  -6   4  -1 7046.29 421.835   1
  -6   4  -1 7800.79 675.630   4
  -6   4  -1 6793.17 320.434   6
  -6   4  -2 25000.3 1182.17   4
  -6   4  -2 24603.2 486.813   6
  -6   4  -2 24569.8 670.454   1
  -6   4  -3 12974.6 848.602   4
  -6   4  -4 1957.03 329.430   4
  -6   4  -5 126.020 81.8804   4
  -6   4  -6 2239.72 347.222   4
  -6   4  -7 931.871 190.571   5
  -6   4  -7 1100.99 253.073   4
  -6   4  -8 8067.61 551.559   5
  -6   4  -9 5712.39 460.767   5
  -6   4 -10 473.356 140.350   5
  -6   4 -11 450.891 131.325   5
   6  -3 -12 1597.43 327.390   7
   6  -3 -11 2301.87 382.588   7
   6  -3 -10 5484.23 577.540   7
   6  -3  -9 507.886 188.992   7
   6  -3  -8 386.104 135.581   7
   6  -3  -7-27.9766 70.0308   7
   6  -3  -6 3712.16 433.728   7
   6  -3  -5 8271.01 631.043   7
  -6   3   4 8282.42 724.737   4
  -6   3   4 7840.25 501.849   6
  -6   3   3 2718.22 405.980   4
  -6   3   3 2774.87 286.137   6
  -6   3   2 19.6575 26.3324   3
  -6   3   2-35.1583 53.2976   6
  -6   3   2-71.2299 105.841   4
  -6   3   1 11996.6 363.041   3
  -6   3   1 12936.6 845.735   4
  -6   3   1 12197.9 518.228   6
  -6   3   0 584.531 58.3213   3
  -6   3   0 608.603 114.054   6
  -6   3   0 730.802 219.149   4
  -6   3  -1 2466.95 183.970   1
  -6   3  -1 2263.36 347.069   4
  -6   3  -1 2436.81 192.017   6
  -6   3  -2 10655.2 738.933   4
  -6   3  -3 3594.32 423.685   4
  -6   3  -4 73.8382 65.2367   4
  -6   3  -5 4218.44 453.628   4
  -6   3  -6 7757.43 537.098   5
  -6   3  -6 8607.04 649.054   4
  -6   3  -7 629.294 160.132   5
  -6   3  -8 425.467 128.904   5
  -6   3  -9 1525.60 240.437   5
  -6   3 -10-8.59623 43.1116   5
  -6   3 -11 1170.17 222.876   5
  -6   3 -12 820.594 185.971   5
  -6   2  13 267.258 137.665   6
   6  -2 -12 574.362 185.345   7
  -6   2  12 603.137 199.825   6
   6  -2 -11 1336.85 267.465   7
  -6   2  11 1405.48 290.881   6
   6  -2 -10 326.252 142.061   7
  -6   2  10 419.774 151.267   6
   6  -2  -9 1129.99 243.815   7
  -6   2   9 876.420 207.875   6
   6  -2  -8 6556.84 544.951   7
  -6   2   8 7022.70 561.171   6
   6  -2  -7 2430.10 326.617   7
  -6   2   7 2359.75 312.997   6
  -6   2   6 3111.29 345.056   6
  -6   2   5 37.2959 39.7055   3
  -6   2   5 69.8967 67.7520   6
  -6   2   5 168.928 102.556   4
  -6   2   4 565.011 109.546   3
  -6   2   4 652.727 145.699   6
  -6   2   4 335.803 134.545   4
  -6   2   3 28.6594 29.0591   3
  -6   2   3 82.2762 67.4099   6
  -6   2   3 134.079 107.238   4
  -6   2   2 10403.8 393.044   3
  -6   2   2 11018.9 742.209   4
  -6   2   2 10809.6 524.881   6
  -6   2   1 25690.2 520.039   3
  -6   2   1 27668.0 1160.23   4
  -6   2   1 26977.1 780.555   6
  -6   2   0 60972.9 1684.61   4
  -6   2   0 57827.3 1070.80   6
  -6   2  -1 2490.51 345.971   4
  -6   2  -2 5622.49 510.117   4
  -6   2  -3 203.276 107.331   4
  -6   2  -4 893.159 211.196   4
  -6   2  -5 4722.21 415.165   5
  -6   2  -6 10088.0 614.020   5
  -6   2  -7 1930.72 265.703   5
  -6   2  -8 3405.61 362.214   5
  -6   2  -9 2755.22 332.406   5
   6  -2  10 208.698 133.241   8
  -6   2 -10-16.7568 50.5849   5
  -6   2 -11-66.6644 69.8029   5
  -6   2 -12-233.798 113.550   5
  -6   2 -13 301.209 132.587   5
  -6   1  14 388.337 160.266   6
  -6   1  13 1810.21 337.489   6
  -6   1  12-51.4436 72.4673   6
   6  -1 -11 754.699 186.193   7
  -6   1  11 800.452 215.865   6
   6  -1 -10-35.3546 75.8717   7
  -6   1  10 61.5225 90.6015   6
   6  -1  -9 2230.86 293.020   7
  -6   1   9 1873.05 302.831   6
   6  -1  -8 4590.11 409.506   7
  -6   1   8 4820.71 465.078   6
  -6   1   7 4223.97 368.176   7
  -6   1   7 4074.24 476.889   4
  -6   1   7 4072.94 412.666   6
  -6   1   6 1781.34 238.883   7
  -6   1   6 1506.48 244.093   6
  -6   1   6 1722.22 303.336   4
  -6   1   5 3004.27 278.339   3
  -6   1   5 3449.52 342.588   7
  -6   1   5 3160.90 397.538   4
  -6   1   5 3303.60 341.902   6
  -6   1   4 33287.4 872.910   3
  -6   1   4 36748.5 1146.23   7
  -6   1   4 35111.3 1289.12   4
  -6   1   4 34694.8 1057.04   6
  -6   1   3 11245.0 468.141   3
  -6   1   3 12983.9 696.411   7
  -6   1   3 12120.2 738.010   4
  -6   1   3 12015.0 598.486   6
  -6   1   2 35.1265 24.1071   3
  -6   1   2 35.6762 55.7824   6
  -6   1   1 846.495 200.617   4
  -6   1   0 211.732 105.631   4
  -6   1  -1 1106.63 218.167   4
  -6   1  -2 17229.4 839.685   4
  -6   1  -3 7389.48 515.009   5
  -6   1  -3 8227.28 581.663   4
  -6   1  -4 2821.00 319.685   5
  -6   1  -5 52.8648 51.9051   5
  -6   1  -6 2507.79 305.903   5
  -6   1  -7 76.5902 67.9557   5
  -6   1  -8 3516.36 375.295   5
   6  -1   9 2106.73 375.856   8
  -6   1  -9 1450.16 248.778   5
   6  -1  10 265.737 143.968   8
  -6   1 -10 234.762 111.517   5
   6  -1  11 491.385 196.419   8
  -6   1 -11 510.185 172.344   5
  -6   1 -12 589.879 185.703   5
  -6   1 -13 249.866 139.302   5
  -6   0  14 494.422 211.824   6
  -6   0  13 133.103 116.685   6
  -6   0  12 5113.47 565.633   6
  -6   0  11 906.721 231.428   6
  -6   0  10 4658.09 500.726   6
  -6   0   9 1483.21 269.898   6
  -6   0   8 157.816 93.4252   6
  -6   0   8 246.303 122.998   4
  -6   0   7-66.6109 65.7441   6
  -6   0   7-28.7666 58.5917   4
  -6   0   6 2845.43 356.819   4
  -6   0   6 2704.72 334.004   6
  -6   0   5 35858.4 1009.17   3
  -6   0   5 37757.4 1189.16   6
  -6   0   4 7521.94 439.572   3
  -6   0   4 8000.18 572.887   4
  -6   0   4 7934.07 516.115   6
  -6   0   3 30879.5 1013.98   7
  -6   0   3 30524.2 1094.77   4
  -6   0   3 30188.7 976.041   6
  -6   0   2 371.331 111.876   7
  -6   0   2 428.304 87.5917   1
  -6   0   2 313.610 99.3080   4
  -6   0   1 4.97631 45.5211   4
  -6   0   1 4.35724 15.8886   1
  -6   0   0 1143.18 215.889   4
  -6   0  -1 54.0142 90.6300   4
   6   0   1 10.8917 27.6015   6
  -6   0  -2 6844.04 494.171   5
   6   0   2 6713.65 355.693   6
  -6   0  -3 13849.1 705.890   5
   6   0   3 12904.1 489.421   6
   6   0   4 659.372 57.2780   3
  -6   0  -4 591.078 148.738   5
   6   0   4 774.253 119.213   6
   6   0   5 3575.03 180.502   3
  -6   0  -5 3827.26 382.146   5
  -6   0  -6 8776.18 591.363   5
  -6   0  -7 1460.57 243.570   5
   6   0   8 177.348 151.669   8
  -6   0  -8 125.491 85.6229   5
   6   0   9 125.019 103.030   8
  -6   0  -9 12.6971 73.8741   5
   6   0  10 637.268 246.838   8
  -6   0 -10 571.483 161.751   5
   6   0  11 2754.33 459.116   8
  -6   0 -11 2228.65 343.341   5
  -6   0 -12 2912.78 408.228   5
  -6  -1  14 611.624 218.838   6
  -6  -1  13 284.083 146.985   6
  -6  -1  12 944.978 261.021   6
  -6  -1  11 8882.06 727.916   6
  -6  -1  10 412.020 151.669   6
  -6  -1  10 329.858 136.393   4
  -6  -1   9 129.417 65.9548   6
  -6  -1   9 106.404 77.4543   4
  -6  -1   8 2662.74 329.876   4
  -6  -1   8 3175.91 390.284   6
  -6  -1   7 12011.8 471.137   7
  -6  -1   7 11282.5 656.977   4
  -6  -1   7 11607.5 725.199   6
  -6  -1   6 12148.5 510.466   7
  -6  -1   6 12937.2 684.638   4
  -6  -1   6 11984.7 710.357   6
  -6  -1   5 3748.43 352.014   3
  -6  -1   5 4056.31 317.702   7
  -6  -1   5 4355.36 389.972   4
  -6  -1   5 3622.10 380.114   6
  -6  -1   4 72.5525 67.5804   7
  -6  -1   4-268.055 103.712   4
  -6  -1   3 9136.04 554.489   4
  -6  -1   3 9445.70 490.312   1
  -6  -1   2 36268.1 887.870   1
  -6  -1   2 34252.7 1016.58   7
  -6  -1   2 34469.1 1064.23   4
   6   1  -1 13871.7 464.215   3
  -6  -1   1 12916.7 654.385   4
   6   1  -1 12903.3 586.739   6
  -6  -1   0 3809.00 367.336   5
   6   1   0 4034.57 241.323   3
   6   1   0 4022.18 324.880   6
  -6  -1  -1 3796.90 366.194   5
   6   1   1 3425.31 222.305   3
   6   1   1 3197.13 288.107   6
  -6  -1  -2 352.500 116.397   5
   6   1   2 218.683 61.2655   3
   6   1   2 213.887 72.9933   6
   6   1   3 1305.92 149.964   3
  -6  -1  -3 1228.68 216.293   5
   6   1   3 1347.10 192.647   6
  -6  -1  -4 5065.94 440.973   5
   6   1   4 4129.27 337.647   6
  -6  -1  -5 11860.0 686.698   5
  -6  -1  -6 1249.28 233.051   5
   6   1   7 402.379 187.998   8
  -6  -1  -7-92.0266 114.472   5
   6   1   8 1895.52 382.448   8
  -6  -1  -8 1843.53 303.672   5
   6   1   9 2924.68 483.666   8
  -6  -1  -9 2618.46 360.935   7
  -6  -1  -9 2709.26 376.864   5
   6   1  10 1092.74 309.397   8
  -6  -1 -10 1225.04 275.698   5
  -6  -1 -10 1164.55 264.840   7
   6   1  11-89.9859 124.845   8
  -6  -1 -11 66.6224 61.0770   5
   6   1  12 587.283 239.840   8
  -6  -2  15 1021.46 287.262   6
  -6  -2  14 1704.34 362.968   6
  -6  -2  13 2389.78 417.821   6
  -6  -2  12 278.910 149.743   6
  -6  -2  11 1733.77 328.520   6
  -6  -2  11 1063.36 201.942   4
  -6  -2  10 175.301 131.823   6
  -6  -2  10 157.378 80.4634   4
  -6  -2   9 616.897 186.767   6
  -6  -2   9 414.114 120.986   4
  -6  -2   8 5893.92 423.269   4
  -6  -2   8 6130.61 568.425   6
  -6  -2   7 13851.1 388.558   7
  -6  -2   7 14065.2 646.603   4
  -6  -2   7 14957.1 853.491   6
  -6  -2   6 5471.33 295.419   7
  -6  -2   6 5456.89 399.834   4
  -6  -2   6 6165.57 504.500   1
  -6  -2   5 28.7498 32.3746   7
  -6  -2   5-38.4827 53.6755   1
  -6  -2   5 19.5162 54.2557   4
  -6  -2   4 6974.00 411.457   7
   6   2  -4 8010.28 443.570   3
  -6  -2   4 7456.59 461.046   4
  -6  -2   3 27649.9 972.460   5
   6   2  -3 27989.6 808.615   3
  -6  -2   2 46787.1 1272.77   5
  -6  -2   1 32494.4 1062.57   5
  -6  -2   0 2182.77 279.576   5
  -6  -2  -1 819.444 171.108   5
  -6  -2  -2 13322.8 704.042   5
  -6  -2  -3 15699.0 785.936   5
  -6  -2  -4 61.6700 63.2675   5
  -6  -2  -5-28.0124 106.693   5
   6   2   6-21.8488 127.547   8
  -6  -2  -6 23.0590 71.1879   5
  -6  -2  -6 22.9963 87.3221   7
  -6  -2  -7 49.1509 76.6526   5
  -6  -2  -7 123.193 99.0813   7
   6   2   8 4443.92 625.865   8
  -6  -2  -8 4336.78 478.549   7
  -6  -2  -8 4512.61 491.510   5
   6   2   9 3445.44 552.429   8
  -6  -2  -9 3860.10 476.744   7
  -6  -2  -9 4172.46 490.975   5
   6   2  10 2237.16 456.467   8
  -6  -2 -10 2214.23 375.998   5
   6   2  11 20.4279 120.668   8
  -6  -3  14 48.4217 82.0891   6
  -6  -3  13-259.631 147.728   6
  -6  -3  12 312.089 150.998   6
  -6  -3  11 2575.28 418.705   6
  -6  -3  10 12030.1 859.120   6
  -6  -3   9 638.873 117.095   4
  -6  -3   9 904.855 241.941   6
  -6  -3   8 7704.87 395.702   4
  -6  -3   8 7737.46 647.656   1
  -6  -3   7 263.569 99.2978   5
  -6  -3   7 245.417 72.0112   4
  -6  -3   7 354.925 155.223   1
  -6  -3   6 322.231 110.409   5
  -6  -3   6 391.001 66.1570   7
   6   3  -6 335.290 121.254   3
  -6  -3   6 636.160 181.146   1
  -6  -3   5 3690.03 397.300   1
  -6  -3   5 3327.41 334.420   5
  -6  -3   5 3407.76 244.913   7
   6   3  -5 3517.97 333.011   3
  -6  -3   5 3466.53 205.003   7
  -6  -3   4 10697.0 608.243   5
  -6  -3   4 11717.3 687.751   1
   6   3  -4 11328.5 587.440   3
  -6  -3   4 11347.6 414.719   7
  -6  -3   3 15011.0 714.187   5
   6   3  -3 16176.1 701.554   3
  -6  -3   3 14464.9 517.077   7
   6   3  -3 15120.5 781.666   4
  -6  -3   2 10248.1 593.054   5
   6   3  -2 11724.0 611.232   3
  -6  -3   2 10982.7 484.880   7
  -6  -3   1 2575.82 307.545   5
   6   3  -1 3141.38 319.791   3
  -6  -3   1 2670.23 257.098   7
  -6  -3   0 9917.36 611.445   5
  -6  -3   0 9031.31 492.612   7
   6   3   1 1119.69 203.067   3
  -6  -3  -1 986.081 207.220   5
  -6  -3  -1 1289.64 206.225   7
  -6  -3  -2 1987.73 289.687   5
  -6  -3  -2 2061.89 265.468   7
  -6  -3  -3 1384.12 246.144   5
  -6  -3  -3 1350.29 222.951   7
  -6  -3  -4 1005.28 220.796   5
  -6  -3  -4 1169.79 227.992   7
   6   3   5 5771.63 697.759   8
  -6  -3  -5 5366.92 494.646   7
  -6  -3  -5 5486.51 510.486   5
   6   3   6 10170.2 949.083   8
  -6  -3  -6 9947.48 702.703   7
  -6  -3  -6 9982.70 716.076   5
   6   3   7 251.553 183.940   8
  -6  -3  -7 400.384 165.110   5
  -6  -3  -7 378.842 166.529   7
   6   3   8 1049.90 348.008   8
  -6  -3  -8 1033.91 256.680   5
  -6  -3  -8 1098.39 266.802   7
   6   3   9 887.519 303.720   8
  -6  -4  14-194.098 144.410   6
  -6  -4  13 133.312 107.636   6
  -6  -4  12-55.1208 105.269   6
  -6  -4  12 105.166 142.288   1
  -6  -4  11 381.281 110.216   5
  -6  -4  11 662.837 227.097   1
  -6  -4  10 1262.63 198.041   5
  -6  -4  10 1432.57 316.174   1
  -6  -4   9 4618.94 377.803   5
  -6  -4   9 4887.32 555.731   1
  -6  -4   8 3559.51 335.160   5
   6   4  -8 3581.08 374.452   3
  -6  -4   8 3538.07 459.250   1
  -6  -4   7 610.960 192.125   1
  -6  -4   7 251.944 97.6341   5
   6   4  -7 359.458 126.073   3
  -6  -4   6 117.698 71.7215   5
   6   4  -6 169.461 90.7220   3
  -6  -4   6 103.884 79.7491   1
  -6  -4   5 143.572 81.0429   5
  -6  -4   5 259.236 69.7436   7
   6   4  -5 65.4961 58.1952   3
  -6  -4   5 207.421 110.490   1
  -6  -4   4 467.566 128.470   5
   6   4  -4 290.121 110.185   3
  -6  -4   4 436.113 97.4462   7
  -6  -4   3 1355.48 223.382   5
   6   4  -3 1480.09 248.414   3
  -6  -4   3 1080.25 157.865   7
  -6  -4   2 457.048 141.534   5
   6   4  -2 480.902 140.123   3
  -6  -4   2 704.126 141.114   7
  -6  -4   1 5422.42 462.381   5
   6   4  -1 5746.79 490.334   3
  -6  -4   1 5138.55 389.725   7
  -6  -4   0 22068.1 950.303   5
   6   4   0 22770.8 1002.32   3
  -6  -4   0 20373.4 827.476   7
  -6  -4  -1 671.110 171.206   5
  -6  -4  -1 638.236 167.915   7
  -6  -4  -2 124.145 83.8732   5
  -6  -4  -2 179.324 113.259   7
  -6  -4  -3-29.5666 77.4441   5
  -6  -4  -3 261.001 125.470   7
  -6  -4  -4 511.440 156.073   5
  -6  -4  -4 350.301 139.734   7
   6   4   5 3272.23 569.092   8
  -6  -4  -5 2635.29 381.364   5
  -6  -4  -5 2273.81 353.331   7
   6   4   6 1687.82 428.806   8
  -6  -4  -6 1228.18 279.040   5
  -6  -4  -6 1499.52 306.599   7
   6   4   7 3487.86 600.967   8
  -6  -4  -7 3043.09 449.868   7
  -6  -4  -7 3276.97 458.780   5
  -6  -5  14 730.175 269.442   1
  -6  -5  13 2032.45 432.981   1
  -6  -5  12 1788.96 393.306   1
  -6  -5  11 149.535 117.092   1
  -6  -5  10 109.197 106.090   1
  -6  -5  10-7.23559 33.8865   5
  -6  -5   9 83.6572 57.8552   5
  -6  -5   9 217.366 144.869   1
   6   5  -9-56.4399 65.7070   3
  -6  -5   8 802.878 166.146   5
   6   5  -8 600.535 175.143   3
  -6  -5   8 1120.11 268.854   1
  -6  -5   7 4484.54 382.889   5
  -6  -5   7 3735.83 490.359   1
   6   5  -7 4524.59 451.769   3
  -6  -5   6 133.570 90.0452   5
   6   5  -6 21.7109 45.9776   3
  -6  -5   6 159.796 119.877   1
  -6  -5   5-28.8608 74.9868   5
   6   5  -5-214.750 106.565   3
  -6  -5   4 1355.71 182.763   7
  -6  -5   4 1180.13 219.290   5
   6   5  -4 1584.03 281.426   3
  -6  -5   3 6087.80 489.065   5
   6   5  -3 6200.87 546.063   3
  -6  -5   3 6402.64 422.707   7
  -6  -5   2 520.853 159.320   5
   6   5  -2 479.170 159.275   3
  -6  -5   2 744.652 166.048   7
  -6  -5   1 2111.90 303.029   5
   6   5  -1 2166.46 340.829   3
  -6  -5   1 1782.74 259.989   7
   6   5   0 1250.53 265.286   3
  -6  -5   0 1659.10 279.633   5
  -6  -5   0 1401.15 240.381   7
  -6  -5  -1 24.7153 82.1432   5
  -6  -5  -1 84.2113 87.5632   7
   6   5   2 15632.2 1175.10   8
  -6  -5  -2 13695.6 827.515   7
  -6  -5  -2 13514.7 836.844   5
   6   5   3 6002.07 756.506   8
  -6  -5  -3 4968.82 523.216   7
  -6  -5  -3 5159.50 532.724   5
   6   5   4 2502.45 505.544   8
  -6  -5  -4 2201.65 363.320   5
  -6  -5  -4 2034.25 348.287   7
   6   5   5 146.676 172.318   8
  -6  -5  -5 379.662 201.472   5
  -6  -5  -5-150.553 161.344   7
  -6  -5  -6 315.179 143.725   7
  -6  -6  13 176.581 133.169   1
  -6  -6  12-23.8327 84.5192   1
  -6  -6  11 203.977 127.824   1
   6   6 -11 225.343 116.739   3
   6   6 -10 120.353 93.7472   3
  -6  -6  10 348.288 159.331   1
  -6  -6   9 378.165 107.739   5
  -6  -6   9 372.127 182.135   1
   6   6  -9 270.711 120.103   3
  -6  -6   8-66.8676 65.5395   1
  -6  -6   8 61.0115 63.6102   5
   6   6  -8 147.885 103.067   3
  -6  -6   7 14.4459 55.8179   5
   6   6  -7 101.482 102.957   3
  -6  -6   6 3607.23 367.428   5
   6   6  -6 3212.66 417.849   3
   6   6  -5 4684.64 514.644   3
  -6  -6   5 4630.80 425.699   5
  -6  -6   4 310.623 112.477   5
   6   6  -4 451.985 170.700   3
   6   6  -3 3251.94 440.806   3
  -6  -6   3 3127.65 372.720   5
  -6  -6   2 79.4823 56.6139   5
   6   6  -2 60.1831 64.8478   3
  -6  -6   2 17.1385 41.4737   7
  -6  -6   1 1784.28 296.310   5
   6   6  -1 2343.38 385.987   3
  -6  -6   1 1748.84 272.603   7
   6   6   0 1940.27 421.350   8
  -6  -6   0 1363.37 278.795   5
  -6  -6   0 1130.68 237.741   7
   6   6   1 335.056 202.595   8
  -6  -6  -1 253.235 121.995   5
  -6  -6  -1 431.541 157.750   7
   6   6   2 62.3915 116.371   8
  -6  -6  -2 339.502 129.772   5
  -6  -6  -2 487.613 191.170   7
   6   6   3 1682.49 417.392   8
  -6  -6  -3 1706.81 317.066   5
  -6  -6  -3 1450.80 311.102   7
  -6  -6  -4 248.550 138.354   7
  -6  -6  -5 705.973 234.190   7
  -6  -7  12 814.729 290.551   1
   6   7 -12 1258.41 284.305   3
  -6  -7  11 1284.40 353.044   1
   6   7 -11 1708.08 315.100   3
  -6  -7  10 401.534 195.900   1
   6   7 -10 441.950 175.344   3
   6   7  -9 143.153 107.434   3
  -6  -7   9 55.9707 91.5495   1
   6   7  -8 170.464 127.377   3
  -6  -7   7 1257.38 222.049   5
   6   7  -7 1833.99 341.823   3
  -6  -7   6 210.472 95.8968   5
   6   7  -6 29.6375 89.4519   3
   6   7  -5 3290.35 470.931   3
  -6  -7   5 3224.76 382.849   5
  -6  -7   4 1372.22 259.320   5
   6   7  -4 1749.86 333.990   3
  -6  -7   3 66.7781 84.4325   5
   6   7  -3 19.7599 105.925   3
   6   7  -2 979.025 315.639   8
  -6  -7   2 1066.25 250.327   5
   6   7  -2 1488.56 337.347   3
   6   7  -1 4516.78 583.599   3
   6   7  -1 4842.55 681.148   8
  -6  -7   1 4641.63 513.505   5
   6   7   0 3047.20 544.113   8
  -6  -7   0 3372.25 431.958   7
  -6  -7   0 3060.06 431.622   5
   6   7   1 1004.35 333.758   8
  -6  -7  -1 1223.93 290.306   5
  -6  -7  -1 687.514 214.931   7
  -6  -7  -2 13.6598 86.2373   7
  -6  -7  -3 351.959 175.021   7
   6   8  -9-78.2391 100.960   3
   6   8  -8-9.45453 89.4126   3
   6   8  -7 773.012 224.186   3
   6   8  -6 242.228 152.567   8
  -6  -8   6 379.819 142.147   5
   6   8  -6 438.806 184.553   3
   6   8  -5 199.280 143.038   8
  -6  -8   5 165.704 110.646   5
   6   8  -5 168.881 126.681   3
   6   8  -4 2323.45 456.012   8
   6   8  -4 3585.20 524.211   3
  -6  -8   4 2788.81 400.760   5
   6   8  -3 5.75057 115.134   8
  -6  -8   3 114.063 117.748   5
   6   8  -3-41.2769 88.2828   3
   6   8  -2 1237.35 365.048   8
  -6  -8   2 1401.10 302.152   5
   6   8  -2 1580.12 357.664   3
  -6  -8   1 376.484 166.742   5
   6   8  -1 543.521 230.306   3
   6   9  -8-223.896 151.961   8
   6   9  -7 452.956 208.381   8
   6   9  -6 345.516 189.650   8
   7  -9   3 444.792 196.770   2
   7  -9   4 371.697 178.825   2
   7  -8   1 89.2482 120.497   2
  -7   8  -1 409.860 197.559   4
   7  -8   2-99.8139 94.1036   2
  -7   8  -2-323.294 178.286   4
   7  -8   3 127.990 83.8990   2
  -7   8  -3 209.619 66.0846   4
   7  -8   4-32.4228 96.1071   2
  -7   8  -4-179.282 141.282   4
   7  -8   5 291.199 169.266   2
  -7   8  -5 16.6287 77.7657   4
   7  -8   6 757.043 271.005   2
   7  -7  -5 303.877 178.256   7
   7  -7  -4-17.5449 87.5012   7
  -7   7   4 404.417 218.927   4
  -7   7   3 857.587 304.394   4
  -7   7   2 110.093 129.730   4
   7  -7  -1 566.827 172.795   2
  -7   7   1 515.814 223.036   4
   7  -7   0 1467.56 285.279   2
  -7   7   0 1250.95 343.027   4
   7  -7   1 29.6543 65.8603   2
  -7   7  -1 331.950 201.413   4
   7  -7   2 544.593 170.036   2
  -7   7  -2 1071.01 318.043   4
   7  -7   3 563.468 197.606   2
  -7   7  -3 446.348 206.803   4
   7  -7   4 686.375 220.553   2
  -7   7  -4 500.532 220.011   4
   7  -7   5 41.7585 76.8412   2
  -7   7  -5-18.0868 62.9538   4
   7  -7   6-100.318 111.453   2
  -7   7  -6-63.6771 104.869   4
   7  -7   7-320.699 169.496   2
  -7   7  -7 129.521 108.232   4
  -7   7  -8 71.5374 79.8843   4
   7  -6  -8 564.941 224.352   7
   7  -6  -7 1772.95 377.594   7
   7  -6  -6 1433.90 344.676   7
  -7   6   5 41.1107 102.202   4
   7  -6  -5-68.5551 99.5242   7
  -7   6   4 610.027 240.153   4
  -7   6   3 4587.04 655.218   4
   7  -6  -3 5056.00 452.772   2
  -7   6   2 1230.10 343.619   4
  -7   6   1 357.901 206.567   4
  -7   6   0 166.140 136.547   4
  -7   6  -1 562.764 203.640   4
  -7   6  -2 1453.58 329.678   4
  -7   6  -3 3102.08 476.628   4
  -7   6  -4 127.066 144.264   4
  -7   6  -5 2650.68 442.629   4
  -7   6  -6 14.4688 101.682   4
  -7   6  -7-230.726 131.166   4
  -7   6  -8 542.090 206.043   4
  -7   6  -9-73.3334 70.8880   5
   7  -5 -10 5551.59 679.426   7
   7  -5  -9 1845.73 391.754   7
   7  -5  -8 79.5221 98.9095   7
   7  -5  -7 460.484 172.075   7
   7  -5  -6 945.435 260.481   7
  -7   5   5 257.430 144.446   4
  -7   5   4 1076.17 323.748   4
  -7   5   3 528.772 215.669   4
  -7   5   2-110.668 68.3031   6
  -7   5   2 105.115 107.312   4
  -7   5   1 1872.90 223.601   6
  -7   5   1 1939.71 384.555   4
  -7   5   0 5139.79 614.427   4
  -7   5  -1 364.519 160.269   4
  -7   5  -2 15.8803 75.6201   4
  -7   5  -3 238.529 145.376   4
  -7   5  -4 866.087 247.612   4
  -7   5  -5 1170.69 276.542   4
  -7   5  -6 2.32374 64.9547   4
  -7   5  -7 658.896 211.118   4
  -7   5  -8 1.11227 46.8538   5
  -7   5  -9 228.606 104.452   5
  -7   5 -10 0.53729 36.2129   5
   7  -4 -11 289.276 151.256   7
   7  -4 -10 3219.70 474.430   7
   7  -4  -9 161.329 115.616   7
   7  -4  -8 43.7129 77.7627   7
   7  -4  -7 1595.06 315.689   7
  -7   4   6 4304.46 621.872   4
  -7   4   5 2273.15 310.205   6
  -7   4   5 2603.49 469.052   4
  -7   4   4 834.746 182.085   6
  -7   4   4 598.659 225.715   4
  -7   4   3 897.856 176.846   6
  -7   4   3 948.774 273.848   4
  -7   4   2 420.487 110.039   6
  -7   4   2 834.342 257.843   4
  -7   4   1 5667.22 636.051   4
  -7   4   1 5652.40 382.433   6
  -7   4   0 1531.63 183.725   6
  -7   4   0 1288.91 294.150   4
  -7   4  -1 1938.69 351.505   4
  -7   4  -2 168.456 91.0620   4
  -7   4  -3 131.070 105.881   4
  -7   4  -4 220.691 126.001   4
  -7   4  -5 269.704 124.178   4
  -7   4  -6 310.542 137.518   4
  -7   4  -7 2883.27 360.985   5
  -7   4  -8 502.941 156.784   5
  -7   4  -9 942.170 212.020   5
  -7   4 -10 703.461 177.237   5
  -7   4 -11 379.140 153.165   5
   7  -3 -11-80.8891 85.0441   7
  -7   3  11 96.7654 93.9754   6
   7  -3 -10 111.117 94.5566   7
  -7   3  10 55.8490 75.8909   6
   7  -3  -9 4800.92 526.034   7
  -7   3   9 4246.33 487.098   6
   7  -3  -8-106.179 91.5817   7
  -7   3   8 141.133 102.229   6
  -7   3   7 125.782 121.829   4
  -7   3   7 53.9131 67.5934   6
  -7   3   6 334.032 127.324   6
  -7   3   6 451.730 191.483   4
  -7   3   5 666.608 168.224   6
  -7   3   5 448.581 173.596   4
  -7   3   4 5783.30 643.239   4
  -7   3   4 5498.19 450.266   6
  -7   3   3 10148.7 821.279   4
  -7   3   3 10482.5 592.037   6
  -7   3   2 1394.36 206.984   6
  -7   3   2 1112.37 269.858   4
  -7   3   1 483.841 108.834   6
  -7   3   1 514.564 204.319   4
  -7   3   0 160.735 64.2583   6
  -7   3   0 354.637 149.132   4
  -7   3  -1-64.4366 105.636   4
  -7   3  -2 776.517 200.910   4
  -7   3  -3 3020.06 419.877   4
  -7   3  -4 1040.46 240.839   4
  -7   3  -5-2.00710 85.9944   4
  -7   3  -6 8113.91 598.004   5
  -7   3  -7 4194.83 436.365   5
  -7   3  -8 7762.62 585.133   5
  -7   3  -9 55.2797 88.1327   5
  -7   3 -10 7.95347 52.4441   5
  -7   3 -11-269.742 125.970   5
  -7   2  12 403.434 177.073   6
  -7   2  11-25.1469 54.7549   6
   7  -2 -10 917.002 221.990   7
  -7   2  10 920.062 234.932   6
  -7   2   9 2865.01 392.390   6
  -7   2   8 1075.53 271.833   4
  -7   2   8 865.263 208.714   6
  -7   2   7 1472.73 277.019   6
  -7   2   7 1950.45 374.054   4
  -7   2   6 1545.26 267.325   6
  -7   2   6 1723.47 343.210   4
  -7   2   5 509.852 145.597   6
  -7   2   5 451.583 190.363   4
  -7   2   4 3057.89 434.710   4
  -7   2   4 2557.59 307.256   6
  -7   2   3 1733.40 245.434   6
  -7   2   3 1902.66 335.863   4
  -7   2   2 120.925 63.2689   6
  -7   2   2 174.638 142.258   4
  -7   2   1-3.52986 27.9485   6
  -7   2   1 25.7358 60.4184   4
  -7   2   0 3150.41 412.860   4
  -7   2  -1-27.0400 69.1531   4
  -7   2  -2 186.430 105.190   4
  -7   2  -3 994.523 232.655   4
  -7   2  -4-60.2812 95.5457   5
  -7   2  -4 20.9522 75.4495   4
  -7   2  -5 239.106 86.1345   5
  -7   2  -6 1473.72 260.581   5
  -7   2  -7 7098.58 561.003   5
  -7   2  -8 44.2748 72.5732   5
  -7   2  -9 689.209 187.316   5
  -7   2 -10-124.367 127.972   5
  -7   2 -11 232.256 114.845   5
  -7   2 -12 91.0845 98.0267   5
  -7   1  13 319.264 182.427   6
  -7   1  12 1471.84 321.271   6
  -7   1  11 491.634 191.707   6
  -7   1  10-183.089 126.864   4
  -7   1  10 22.2282 67.8801   6
  -7   1   9-64.0760 78.1887   6
  -7   1   9-22.3239 67.0433   4
  -7   1   8 709.587 197.663   6
  -7   1   8 456.781 181.030   4
  -7   1   7 6429.40 627.278   4
  -7   1   7 6788.64 566.146   6
  -7   1   6 13654.6 889.056   4
  -7   1   6 14747.7 809.450   6
  -7   1   5 701.454 177.774   6
  -7   1   5 456.547 168.183   4
  -7   1   4-18.5459 31.0796   3
  -7   1   4-135.998 79.7318   6
  -7   1   3 165.423 90.9126   6
  -7   1   3 382.841 137.144   4
  -7   1   2 285.164 139.892   4
  -7   1   1 885.072 86.4311   1
  -7   1   1 1084.43 234.694   4
  -7   1   0 1249.91 249.554   4
  -7   1  -1 2442.33 338.753   4
  -7   1  -2 3627.15 416.195   4
  -7   1  -3 4305.36 427.867   5
  -7   1  -4 2262.96 312.680   5
  -7   1  -5 1317.43 244.761   5
  -7   1  -6 648.683 172.313   5
  -7   1  -7-90.0012 93.1932   5
  -7   1  -8 60.7794 74.4377   5
   7  -1   9-9.29966 137.578   8
  -7   1  -9 31.9706 79.8460   5
  -7   1 -10 5871.38 553.046   5
   7  -1  10 6306.09 700.843   8
  -7   1 -11 1032.13 238.467   5
  -7   0  13-1.78091 61.8608   6
  -7   0  12 6332.32 654.973   4
  -7   0  12 6486.62 670.968   6
  -7   0  11 343.028 137.714   6
  -7   0  11 215.956 90.5372   4
  -7   0  10 2158.33 361.669   6
  -7   0  10 1734.91 332.886   4
  -7   0   9 1144.87 269.678   6
  -7   0   9 1422.16 294.736   4
  -7   0   8 74.8648 100.800   6
  -7   0   8 43.0924 66.5260   4
  -7   0   7 2474.92 359.535   4
  -7   0   7 2367.12 342.432   6
  -7   0   6 171.128 93.6926   6
  -7   0   6 40.3908 59.5686   4
  -7   0   5 168.738 92.2963   6
  -7   0   5 172.976 94.5600   4
  -7   0   4 1501.23 248.557   6
  -7   0   4 1342.95 248.920   4
  -7   0   3 2250.86 231.062   1
  -7   0   3 1770.21 284.312   4
  -7   0   2 1822.10 180.449   1
  -7   0   2 1840.45 291.913   4
  -7   0   1-34.9781 49.8856   4
  -7   0   0 1736.18 278.570   4
  -7   0  -1 19.1803 53.2021   5
  -7   0  -2 1262.90 234.437   5
  -7   0  -3 5576.30 494.314   5
  -7   0  -4 649.656 168.403   5
  -7   0  -5 1180.27 234.566   5
  -7   0  -6 216.113 108.703   5
  -7   0  -7 1251.55 253.241   5
   7   0   8 1943.19 401.164   8
  -7   0  -8 1396.60 266.907   5
   7   0   9 707.705 256.888   8
  -7   0  -9 237.183 127.149   5
   7   0  10 310.159 174.492   8
  -7   0 -10 48.1050 71.2443   5
  -7  -1  13 2564.41 440.873   6
  -7  -1  12 6245.77 664.295   6
  -7  -1  11 2005.70 370.164   6
  -7  -1  11 1476.18 288.381   4
  -7  -1  10 7230.61 595.393   4
  -7  -1  10 7889.82 704.863   6
  -7  -1   9 4761.21 471.839   4
  -7  -1   9 5943.94 591.443   6
  -7  -1   8 608.646 198.897   6
  -7  -1   8 469.304 156.056   4
  -7  -1   7 16.7047 64.9309   6
  -7  -1   7 83.2821 69.7434   4
  -7  -1   6 135.548 104.691   6
  -7  -1   6 46.7314 40.4735   4
  -7  -1   5 24.0884 47.8789   1
  -7  -1   5-73.2685 64.8954   4
  -7  -1   4 474.898 141.971   4
  -7  -1   3 973.233 158.851   1
  -7  -1   3 1244.05 223.560   4
  -7  -1   2 53.3789 73.7055   4
  -7  -1   1 3592.99 393.166   5
  -7  -1   0 9281.36 622.939   5
  -7  -1  -1 4564.05 436.640   5
   7   1   1 4627.39 236.012   3
  -7  -1  -2 2135.64 313.543   5
  -7  -1  -3 4091.56 421.241   5
  -7  -1  -4 1043.88 220.972   5
  -7  -1  -5 2435.13 338.756   5
  -7  -1  -6 568.600 177.989   5
  -7  -1  -7 3813.89 440.151   5
   7   1   7 4583.36 632.149   8
   7   1   8 3565.61 572.322   8
  -7  -1  -8 4054.89 474.470   5
   7   1   9 513.626 231.129   8
  -7  -1  -9 757.751 198.984   5
   7   1  10-81.3599 154.223   8
  -7  -2  13 986.916 289.425   6
  -7  -2  12 5466.75 629.933   6
  -7  -2  11 758.003 245.607   6
  -7  -2  10 47.1674 80.9385   6
  -7  -2   9 26.6617 82.1478   6
  -7  -2   9-100.959 68.4844   4
  -7  -2   8 456.344 132.554   4
  -7  -2   8 500.610 187.939   6
  -7  -2   7 863.218 208.901   1
  -7  -2   7 846.115 173.538   4
  -7  -2   6 2062.52 266.872   4
  -7  -2   6 2077.17 302.134   1
  -7  -2   5 794.679 177.037   1
  -7  -2   5 666.787 154.306   4
  -7  -2   4-48.7070 76.0919   5
  -7  -2   4-56.0659 53.2023   4
  -7  -2   4 83.6161 62.3892   1
  -7  -2   3 1418.88 240.848   5
   7   2  -2 1480.54 184.887   3
  -7  -2   2 1341.83 237.220   5
  -7  -2   1 1890.70 285.656   5
  -7  -2   0 2564.72 332.624   5
  -7  -2  -1 726.013 181.856   5
  -7  -2  -2-41.4929 71.7031   5
  -7  -2  -3 1155.10 239.525   5
  -7  -2  -4 63.7139 75.9272   5
  -7  -2  -5 6223.05 569.701   5
  -7  -2  -6 620.019 182.614   5
  -7  -2  -6 342.254 147.202   7
   7   2   7 155.825 116.653   8
  -7  -2  -7 127.399 93.6147   7
   7   2   8 201.576 156.295   8
  -7  -2  -8-2.08180 78.7368   7
   7   2   9 187.374 202.561   8
  -7  -3  13 1295.43 323.925   6
  -7  -3  12 1528.80 348.755   6
  -7  -3  11-160.843 138.122   6
  -7  -3  10-27.7562 65.4763   1
  -7  -3   9 2378.24 381.906   1
  -7  -3   8 127.256 90.5182   5
  -7  -3   8 133.601 119.629   1
  -7  -3   7 11.6615 52.1055   5
  -7  -3   7 278.493 125.516   1
  -7  -3   6 124.116 79.0605   5
  -7  -3   6 26.2340 51.7632   1
  -7  -3   5 181.780 75.9576   1
  -7  -3   5 53.5826 51.6796   5
  -7  -3   5 144.353 57.3587   7
   7   3  -5 82.1073 74.7849   3
  -7  -3   4 3452.68 376.754   5
   7   3  -4 3557.53 334.137   3
  -7  -3   4 3796.29 267.530   7
  -7  -3   4 3566.05 386.545   1
  -7  -3   3 10990.1 671.044   5
   7   3  -3 12535.1 619.501   3
  -7  -3   2 2754.05 340.001   5
   7   3  -2 3027.63 306.151   3
  -7  -3   1 3419.16 388.690   5
   7   3  -1 3603.55 337.422   3
  -7  -3   1 2898.05 289.816   7
  -7  -3   0 559.638 164.022   5
   7   3   0 489.543 125.788   3
  -7  -3   0 507.291 128.101   7
  -7  -3  -1 266.868 110.740   5
   7   3   1 296.826 102.649   3
  -7  -3  -1 185.345 87.4867   7
  -7  -3  -2-64.2969 106.201   5
   7   3   2-8.92774 52.4795   3
  -7  -3  -2 25.8397 70.0455   7
  -7  -3  -3 1625.93 288.706   5
  -7  -3  -3 1327.91 237.518   7
  -7  -3  -4 5744.43 556.304   5
  -7  -3  -4 5499.55 506.997   7
   7   3   5 4819.83 707.688   8
  -7  -3  -5 4175.79 468.899   7
  -7  -3  -5 4073.22 470.024   5
   7   3   6 943.231 319.761   8
  -7  -3  -6 517.762 179.082   5
  -7  -3  -6 767.733 224.995   7
   7   3   7 1553.44 407.484   8
  -7  -3  -7 1471.31 306.495   7
  -7  -4  14-282.259 176.505   1
  -7  -4  13 203.278 168.804   1
  -7  -4  12 490.267 182.420   1
  -7  -4  11 8.51369 53.0877   1
  -7  -4  10 1675.46 250.996   5
  -7  -4  10 1900.74 368.756   1
  -7  -4   9 152.622 108.762   1
  -7  -4   9-20.6725 43.5130   5
  -7  -4   8 1083.19 270.789   1
  -7  -4   8 1008.69 204.046   5
  -7  -4   7 429.637 137.784   5
   7   4  -7 277.236 106.165   3
  -7  -4   7 582.935 185.927   1
  -7  -4   6 2296.71 304.548   5
   7   4  -6 1915.65 278.533   3
  -7  -4   6 1826.52 318.673   1
  -7  -4   5 1003.38 208.748   5
   7   4  -5 664.703 171.542   3
  -7  -4   4 193.879 98.0834   5
   7   4  -4 291.546 122.175   3
  -7  -4   3 271.003 118.949   5
   7   4  -3 387.602 133.587   3
  -7  -4   3 215.318 80.7931   7
  -7  -4   2 11.7080 83.5663   5
   7   4  -2 62.8229 70.0957   3
  -7  -4   2 129.540 65.7043   7
  -7  -4   1 35.9077 84.0841   5
   7   4  -1 84.6449 69.5571   3
  -7  -4   1 39.2384 60.2746   7
  -7  -4   0 2557.60 353.407   5
   7   4   0 2816.32 346.159   3
  -7  -4   0 2725.05 324.273   7
  -7  -4  -1 2444.43 357.691   5
   7   4   1 2485.65 332.031   3
  -7  -4  -1 2463.54 323.217   7
  -7  -4  -2 3823.21 450.375   5
   7   4   2 3923.82 430.780   3
  -7  -4  -2 3789.73 417.580   7
  -7  -4  -3 950.302 221.032   5
  -7  -4  -3 976.806 229.230   7
   7   4   4-172.316 147.954   8
  -7  -4  -4-2.07848 78.3665   5
  -7  -4  -4 168.296 124.475   7
   7   4   5 636.927 291.499   8
  -7  -4  -5 448.631 184.015   7
  -7  -4  -6 986.174 267.960   7
  -7  -5  13 62.7970 97.4043   1
  -7  -5  12 237.970 179.878   1
  -7  -5  11-215.540 146.159   1
  -7  -5  10 66.0406 51.1789   1
  -7  -5   9 184.989 97.2938   5
  -7  -5   9-38.2237 78.2707   1
  -7  -5   8 59.2218 103.567   1
  -7  -5   8 311.336 117.371   5
   7   5  -8 276.400 120.892   3
  -7  -5   7 1075.22 212.297   5
  -7  -5   7 1287.04 288.041   1
   7   5  -7 1224.42 243.364   3
  -7  -5   6 4026.86 409.075   5
   7   5  -6 4273.63 443.824   3
  -7  -5   5 2282.58 318.590   5
   7   5  -5 2698.05 362.133   3
  -7  -5   4 193.221 93.7489   5
   7   5  -4 235.980 118.247   3
  -7  -5   3-12.8615 87.6225   5
   7   5  -3-96.6117 118.918   3
  -7  -5   2-182.168 139.698   5
   7   5  -2-30.9019 58.5016   3
  -7  -5   1-23.4594 92.4579   5
   7   5  -1 184.123 107.347   3
  -7  -5   1 134.587 88.7896   7
  -7  -5   0-7.53030 70.7922   5
   7   5   0 90.6873 88.4446   3
  -7  -5   0 99.2282 95.2405   7
   7   5   1 4253.68 487.428   3
  -7  -5  -1 3522.01 429.821   7
  -7  -5  -1 4269.80 483.231   5
   7   5   2 837.685 300.027   8
  -7  -5  -2 695.448 209.598   5
  -7  -5  -2 618.562 184.532   7
   7   5   3-23.2906 135.921   8
  -7  -5  -3 52.4062 93.8666   5
  -7  -5  -3 126.649 125.825   7
  -7  -5  -4 431.165 186.290   7
  -7  -5  -5 308.108 136.661   7
  -7  -6  12-416.016 214.948   1
  -7  -6  11 86.9735 102.067   1
  -7  -6  10 407.186 185.201   1
   7   6 -10 559.096 183.507   3
  -7  -6   9 1192.79 327.896   1
   7   6  -9 1543.08 298.464   3
  -7  -6   8 539.241 151.398   5
   7   6  -8 629.361 195.183   3
  -7  -6   8 567.165 212.925   1
  -7  -6   7-115.000 82.0439   5
   7   6  -7 70.5967 72.3717   3
  -7  -6   6-220.947 109.651   5
   7   6  -6 202.442 115.296   3
  -7  -6   5 20.1381 65.8746   5
   7   6  -5-138.739 99.6761   3
  -7  -6   4 341.982 132.424   5
   7   6  -4 380.737 161.824   3
  -7  -6   3 859.781 211.657   5
   7   6  -3 1074.97 256.492   3
   7   6  -2 2839.66 420.906   3
  -7  -6   2 2562.65 367.417   5
   7   6  -1 3098.13 435.022   3
  -7  -6   1 2747.72 395.551   5
   7   6   0 158.792 169.080   8
  -7  -6   0 280.753 138.730   5
   7   6   0 376.246 180.432   3
  -7  -6  -1 375.607 163.021   5
   7   6   1 345.380 160.710   3
  -7  -6  -1 313.981 147.802   7
  -7  -6  -2 161.850 107.640   7
  -7  -6  -3 440.695 179.888   7
  -7  -7  11 247.084 175.100   1
  -7  -7  10 587.614 240.895   1
   7   7 -10 219.057 115.258   3
   7   7  -9 1094.63 263.772   3
   7   7  -8 778.899 243.710   3
  -7  -7   7-154.823 98.4428   5
   7   7  -7 295.214 150.771   3
  -7  -7   6 69.4578 72.5154   5
   7   7  -6-17.9942 105.666   3
  -7  -7   5 10.0415 61.6564   5
   7   7  -5-133.458 113.373   3
  -7  -7   4 324.408 120.560   5
   7   7  -4 314.200 146.352   3
  -7  -7   3 60.7415 98.7090   5
   7   7  -3 228.778 133.665   3
  -7  -7   2 553.951 191.370   5
   7   7  -2 559.855 204.136   3
  -7  -7   1 197.450 142.399   5
   7   7  -1-37.9291 77.1141   3
   7   7   0 125.367 105.835   3
  -7  -8   5 965.178 229.309   5
  -7  -8   4 487.699 190.820   5
   8  -8   2-16.8099 63.3873   2
   8  -8   3 57.7274 82.4652   2
   8  -7   0-339.916 152.594   2
   8  -7   1-46.9759 73.5639   2
   8  -7   2 1562.85 322.018   2
   8  -7   3 322.495 164.195   2
   8  -7   4-74.5696 102.815   2
  -8   6   3 274.700 182.472   4
  -8   6   2-107.949 117.455   4
  -8   6   1 350.615 86.4957   4
  -8   6   0 714.766 268.167   4
  -8   6  -1-115.012 113.234   4
  -8   6  -2 111.510 120.887   4
  -8   6  -3 1300.74 320.543   4
  -8   6  -4 991.702 287.443   4
  -8   6  -5 909.226 265.433   4
  -8   6  -8-248.845 126.962   5
  -8   5   8 813.437 223.344   6
  -8   5   7 1187.28 265.099   6
  -8   5   6 1084.11 222.273   6
  -8   5   6 947.985 317.270   4
  -8   5   5 404.204 145.601   6
  -8   5   5 516.083 265.805   4
  -8   5   4 2056.48 300.915   6
  -8   5   4 1707.64 410.023   4
  -8   5   3 5128.51 689.808   4
  -8   5   2 3295.70 543.195   4
  -8   5   1 3215.54 526.365   4
  -8   5   0 852.865 264.242   4
  -8   5  -1 3.84015 122.790   4
  -8   5  -2 1131.72 304.081   4
  -8   5  -3-41.7216 85.4426   4
  -8   5  -4 1982.26 372.001   4
  -8   5  -5 282.473 150.981   4
  -8   5  -6 284.615 119.893   4
  -8   5  -7-311.408 137.020   5
  -8   5  -8 649.446 188.052   5
  -8   5  -9 1448.19 278.789   5
  -8   4   9 708.810 221.553   6
  -8   4   9 1073.81 380.973   4
  -8   4   8 17.0172 68.4304   6
  -8   4   8-83.8339 128.655   4
  -8   4   7-210.234 113.377   6
  -8   4   7 227.110 177.586   4
  -8   4   6-1.83132 40.4046   6
  -8   4   6 76.8757 115.842   4
  -8   4   5 195.625 101.385   6
  -8   4   5-37.5107 94.7483   4
  -8   4   4 10285.6 931.876   4
  -8   4   4 9916.48 645.377   6
  -8   4   3 2493.88 306.704   6
  -8   4   3 2854.06 494.627   4
  -8   4   2 12319.5 987.690   4
  -8   4   1 3582.26 530.080   4
  -8   4   0-4.46369 110.560   4
  -8   4  -1 967.184 265.994   4
  -8   4  -2 2507.57 427.007   4
  -8   4  -3 3479.98 488.863   4
  -8   4  -4 54.5236 94.7135   4
  -8   4  -5 522.214 191.233   4
  -8   4  -6 100.426 84.8860   5
  -8   4  -6 107.615 107.254   4
  -8   4  -7 206.712 115.918   5
  -8   4  -8 449.898 180.801   5
  -8   4  -9 610.960 186.454   5
  -8   4 -10 378.843 165.341   5
  -8   3  11 346.161 152.374   4
  -8   3  10 4282.69 529.203   6
  -8   3  10 4045.05 636.228   4
  -8   3   9 69.4916 103.515   6
  -8   3   9-108.658 122.967   4
  -8   3   8 1414.87 290.119   6
  -8   3   8 2011.94 433.876   4
  -8   3   7-43.1043 66.5332   6
  -8   3   7-58.9885 92.9861   4
  -8   3   6 224.325 111.420   6
  -8   3   6 111.726 78.0988   4
  -8   3   5 10.4068 46.0554   6
  -8   3   5 291.980 159.744   4
  -8   3   4 1675.01 265.451   6
  -8   3   4 1639.28 354.461   4
  -8   3   3 5224.22 622.162   4
  -8   3   3 5125.32 439.663   6
  -8   3   2 5496.64 632.383   4
  -8   3   2 4811.70 401.134   6
  -8   3   1 646.195 219.121   4
  -8   3   0 1610.87 335.562   4
  -8   3  -1 523.628 197.826   4
  -8   3  -2 123.605 85.6738   4
  -8   3  -3 261.197 119.736   4
  -8   3  -4-74.8408 110.208   4
  -8   3  -5 1924.91 323.795   5
  -8   3  -6 11393.4 766.342   5
  -8   3  -7-58.7670 87.9793   5
  -8   3  -8 203.171 123.863   5
  -8   3  -9-227.798 116.443   5
  -8   2  12 553.759 221.703   4
  -8   2  11 0.86648 75.6679   6
  -8   2  11 305.435 180.339   4
  -8   2  10 319.946 141.524   6
  -8   2  10 568.725 225.316   4
  -8   2   9 310.335 162.357   6
  -8   2   9 50.0443 83.6520   4
  -8   2   8 1101.74 254.222   6
  -8   2   8 703.912 259.124   4
  -8   2   7 2068.33 336.082   6
  -8   2   7 2009.49 387.694   4
  -8   2   6 3042.94 391.546   6
  -8   2   6 2812.66 450.273   4
  -8   2   5 379.827 141.511   6
  -8   2   5 310.735 164.198   4
  -8   2   4 412.335 136.513   6
  -8   2   4 180.538 135.544   4
  -8   2   3 133.374 68.6621   6
  -8   2   3 206.337 128.257   4
  -8   2   2 3455.51 474.612   4
  -8   2   1 193.795 120.421   4
  -8   2   0 11186.5 841.682   4
  -8   2  -1 76.7708 78.7166   4
  -8   2  -2 701.522 215.967   4
  -8   2  -3 2250.05 370.165   4
  -8   2  -4 228.389 124.012   5
  -8   2  -5 846.489 204.921   5
  -8   2  -6 29.5194 67.3682   5
  -8   2  -7 807.777 216.175   5
  -8   2  -8 834.343 221.233   5
  -8   2  -9 1609.50 306.371   5
  -8   1  12 194.656 143.420   4
  -8   1  11 77.4783 93.1153   6
  -8   1  11 118.075 116.135   4
  -8   1  10-5.65814 51.6607   6
  -8   1  10 10.1793 51.7874   4
  -8   1   9 314.990 142.897   6
  -8   1   9 147.345 140.560   4
  -8   1   8 221.481 119.664   6
  -8   1   8-268.127 141.688   4
  -8   1   7 2297.77 360.347   6
  -8   1   7 1992.80 367.169   4
  -8   1   6 164.602 102.639   6
  -8   1   6 37.6684 78.2078   4
  -8   1   5 1069.97 225.696   6
  -8   1   5 1207.71 271.981   4
  -8   1   4 3933.46 484.383   4
  -8   1   4 4692.61 453.281   6
  -8   1   3 4988.48 541.121   4
  -8   1   2 511.059 180.084   4
  -8   1   1 617.083 197.079   4
  -8   1   0 1904.49 325.127   4
  -8   1  -1 562.449 185.038   4
  -8   1  -2 8297.46 652.414   5
  -8   1  -3 9376.49 690.275   5
  -8   1  -4 1608.30 287.069   5
  -8   1  -5 33.0350 80.6636   5
  -8   1  -6 319.806 117.017   5
  -8   1  -7-1.94166 84.1262   5
  -8   1  -8-57.1110 86.8042   5
   8  -1   9 738.480 276.904   8
  -8   0  12 313.206 153.714   6
  -8   0  11 371.997 169.918   6
  -8   0  10 1150.52 281.479   6
  -8   0  10 1303.74 289.692   4
  -8   0   9 1755.51 334.185   6
  -8   0   9 1879.75 336.875   4
  -8   0   8 44.2104 87.1354   6
  -8   0   8-81.6811 83.1947   4
  -8   0   7 52.8241 68.6000   6
  -8   0   7 92.5231 115.463   4
  -8   0   6 4892.76 518.961   4
  -8   0   6 4646.41 492.390   6
  -8   0   5 7520.29 643.264   4
  -8   0   4 292.329 119.100   4
  -8   0   3 1295.13 256.228   4
  -8   0   2-70.0525 92.7068   4
  -8   0   1 3093.14 396.279   4
  -8   0   0 5217.81 513.263   5
  -8   0   0 5416.82 522.656   4
  -8   0  -1 809.279 205.082   5
  -8   0  -2 13.7661 62.9008   5
  -8   0  -3 1214.62 251.256   5
  -8   0  -4 80.4359 85.8016   5
  -8   0  -5 2818.27 381.479   5
  -8   0  -6 3244.42 426.356   5
  -8   0  -7 3384.77 440.681   5
   8   0   8 2183.56 461.479   8
   8   0   9 145.179 149.074   8
  -8  -1  12 2922.19 472.773   6
  -8  -1  11 127.894 132.694   6
  -8  -1  10 32.1036 70.6270   6
  -8  -1   9 51.8647 59.3869   6
  -8  -1   9 139.728 90.5041   4
  -8  -1   8 2198.98 375.723   6
  -8  -1   8 1740.83 294.791   4
  -8  -1   7 7816.40 612.966   4
  -8  -1   6 209.289 118.315   1
  -8  -1   6 2.86699 63.7181   4
  -8  -1   5 3464.43 403.103   4
  -8  -1   5 4068.56 390.397   1
  -8  -1   4-55.2911 83.0394   4
  -8  -1   3 45.0594 54.6626   4
  -8  -1   2 69.2280 96.2667   5
  -8  -1   1 6652.63 574.835   5
  -8  -1   0 9819.19 700.255   5
  -8  -1  -1 641.038 192.595   5
  -8  -1  -2 1185.41 245.180   5
  -8  -1  -3 13.5069 69.9185   5
  -8  -1  -4 1909.68 324.952   5
  -8  -1  -5 4.62468 76.1994   5
  -8  -1  -6 344.915 137.636   5
   8   1   7 319.624 221.069   8
  -8  -2  12 274.212 183.292   6
  -8  -2  11 588.328 211.213   6
  -8  -2  10 680.091 228.834   6
  -8  -2   9 471.047 178.209   1
  -8  -2   8 226.856 113.812   1
  -8  -2   7 1285.73 229.013   4
  -8  -2   7 1136.77 249.058   1
  -8  -2   6 108.751 79.4480   1
  -8  -2   6 542.537 150.165   4
  -8  -2   5-145.621 117.266   5
  -8  -2   4 14994.5 852.717   5
  -8  -2   3 127.895 95.3345   5
  -8  -2   2 8639.53 650.101   5
  -8  -2   1 116.966 122.529   5
  -8  -2   0 710.292 196.987   5
  -8  -2  -1 283.312 126.323   5
  -8  -2  -2 2952.11 398.519   5
  -8  -2  -3 9403.33 708.644   5
  -8  -2  -4 1061.67 243.920   5
  -8  -2  -5 2441.38 351.395   7
   8   2   6-38.9104 148.664   8
  -8  -2  -6 31.1954 84.1118   7
  -8  -3  13-12.1000 80.8749   1
  -8  -3  12 180.195 131.393   1
  -8  -3  11 1263.31 317.115   1
  -8  -3  10 3846.49 428.261   5
  -8  -3  10 4628.44 570.514   1
  -8  -3   9 122.295 85.4311   5
  -8  -3   9 241.903 134.208   1
  -8  -3   8 32.9767 58.9290   1
  -8  -3   8 94.5401 94.1080   5
  -8  -3   7-95.0399 90.6085   5
  -8  -3   7 30.1995 58.6836   1
  -8  -3   6 57.1203 54.8745   1
  -8  -3   6 262.634 95.6995   5
  -8  -3   5 341.307 135.195   5
  -8  -3   4 409.667 159.804   5
  -8  -3   3 30245.5 1212.08   5
   8   3  -3 30085.4 954.041   3
  -8  -3   2 6909.91 588.402   5
  -8  -3   2 6321.40 432.765   7
  -8  -3   1 113.742 90.3314   5
  -8  -3   1 11.6562 50.4737   7
  -8  -3   0 2958.96 397.589   5
  -8  -3   0 2673.38 317.581   7
  -8  -3  -1 1210.64 266.809   5
  -8  -3  -1 1033.57 213.464   7
  -8  -3  -2 177.876 130.208   5
  -8  -3  -2 184.916 106.206   7
  -8  -3  -3 72.6230 87.9839   5
  -8  -3  -3 96.8723 114.501   7
  -8  -3  -4 293.733 137.927   7
  -8  -3  -5 81.3052 125.948   7
  -8  -4  13 338.782 204.293   1
  -8  -4  12 163.971 129.856   1
  -8  -4  11 389.148 186.530   1
  -8  -4  10-42.5672 81.4109   1
  -8  -4  10-21.3344 98.8171   5
  -8  -4   9 1603.87 270.118   5
  -8  -4   9 1114.01 290.661   1
  -8  -4   8 1541.52 264.962   5
  -8  -4   8 1976.21 364.648   1
  -8  -4   7 2858.37 374.207   5
  -8  -4   7 2377.93 384.080   1
  -8  -4   6 3459.09 405.795   5
  -8  -4   5 569.553 170.566   5
   8   4  -5 892.364 194.691   3
  -8  -4   4 191.504 109.446   5
   8   4  -4 304.737 118.209   3
  -8  -4   3 252.348 133.396   5
  -8  -4   2 618.508 190.587   5
  -8  -4   1 4060.69 471.013   5
  -8  -4   0 4602.28 514.286   5
  -8  -4   0 4204.10 422.355   7
  -8  -4  -1 1314.44 277.713   5
  -8  -4  -1 1664.01 287.789   7
  -8  -4  -2 480.206 166.829   7
  -8  -4  -3 48.0283 132.924   7
  -8  -4  -4 247.423 152.046   7
  -8  -5  12 39.8001 72.6302   1
  -8  -5  11-373.777 192.791   1
  -8  -5  10 608.745 240.491   1
  -8  -5   9 36.2253 62.3032   5
  -8  -5   9 144.260 118.603   1
  -8  -5   8 150.098 106.528   5
  -8  -5   8 413.292 180.287   1
  -8  -5   7 854.933 206.694   5
   8   5  -7 420.755 152.936   3
  -8  -5   6 1024.00 228.901   5
   8   5  -6 1326.81 249.539   3
  -8  -5   5 40.0495 55.5223   5
   8   5  -5 34.0471 88.6737   3
  -8  -5   4 1690.31 306.766   5
   8   5  -4 1926.56 305.659   3
  -8  -5   3 2759.35 390.431   5
  -8  -5   2 1903.87 335.966   5
  -8  -5   1 291.699 150.680   5
  -8  -6  10 759.834 262.851   1
   8   6  -8 15.0079 58.1481   3
  -8  -6   7 39.7986 90.6072   5
   8   6  -7-96.2206 87.5092   3
  -8  -6   6 860.050 222.222   5
   8   6  -6 1040.84 248.112   3
  -8  -6   5 126.337 107.651   5
   8   6  -5 193.272 111.645   3
  -8  -6   4 1055.29 256.625   5
   8   6  -4 904.540 245.975   3
  -8  -6   3 967.168 244.521   5
  -9   4   5 674.770 241.796   4
  -9   4   4 453.242 217.059   4
  -9   4   3 222.655 198.857   4
  -9   4   2 185.938 142.278   4
  -9   4   1 229.561 136.425   4
  -9   4   0 753.506 281.596   4
  -9   4  -1 1593.60 356.086   4
  -9   4  -2 322.126 174.268   4
  -9   3   9 2046.46 374.208   6
  -9   3   8 448.954 174.214   6
  -9   3   8 276.606 175.296   4
  -9   3   7 26.4817 58.6866   6
  -9   3   7 58.1764 90.6649   4
  -9   3   6 58.2560 71.8822   6
  -9   3   6-134.219 126.659   4
  -9   3   5 284.472 194.661   4
  -9   3   4 473.303 208.785   4
  -9   3   3 2780.49 468.214   4
  -9   3   2 1681.84 367.583   4
  -9   3   1 1254.50 303.747   4
  -9   3   0 338.249 161.589   4
  -9   3  -1 752.893 244.861   4
  -9   3  -2 297.471 152.988   4
  -9   3  -3-7.68207 70.3134   4
  -9   3  -4 162.725 70.1104   5
  -9   2  10 1742.01 402.367   4
  -9   2   9 215.003 128.803   6
  -9   2   9 596.243 224.609   4
  -9   2   8 184.400 114.463   6
  -9   2   8-46.1411 90.9897   4
  -9   2   7 136.575 101.859   6
  -9   2   7 211.345 142.189   4
  -9   2   6 210.621 107.542   6
  -9   2   6 386.941 186.940   4
  -9   2   5 277.719 116.874   6
  -9   2   5 404.305 185.418   4
  -9   2   4 200.683 133.826   4
  -9   2   3 476.314 197.439   4
  -9   2   2 1531.81 330.771   4
  -9   2   1 104.773 123.539   4
  -9   2   0 1724.73 349.890   4
  -9   2  -1 1390.42 296.467   4
  -9   2  -2 1249.44 285.138   4
  -9   2  -3 691.127 203.188   5
  -9   2  -4-32.2484 64.2605   5
  -9   1  10 101.815 99.1468   6
  -9   1  10-124.740 115.692   4
  -9   1   9-25.4093 59.1303   6
  -9   1   9 118.798 106.936   4
  -9   1   8 435.581 201.304   6
  -9   1   8 526.289 200.702   4
  -9   1   7 197.061 115.063   6
  -9   1   7 880.684 252.680   4
  -9   1   6 1760.52 320.446   6
  -9   1   6 1606.74 333.235   4
  -9   1   5 2591.04 423.630   4
  -9   1   4 513.651 187.732   4
  -9   1   3 235.169 135.272   4
  -9   1   2 1586.82 319.678   4
  -9   1   1 172.983 118.904   4
  -9   1   0 300.760 154.058   4
  -9   1  -1 683.555 210.677   5
  -9   1  -2 56.2717 68.2986   5
  -9   1  -3-124.965 97.6954   5
  -9   1  -4 1438.19 290.578   5
  -9   0  10-58.7616 87.9254   6
  -9   0   9 578.234 213.939   6
  -9   0   8 156.161 108.433   6
  -9   0   8 280.546 142.576   4
  -9   0   7 300.411 126.888   4
  -9   0   6 114.259 95.1845   4
  -9   0   5 929.971 240.823   4
  -9   0   4-96.5649 92.4578   4
  -9   0   3 1295.29 274.039   4
  -9   0   2 1769.16 310.260   4
  -9   0   1 2020.58 348.606   5
  -9   0   0-2.09622 97.6460   5
  -9   0  -1 43.3658 82.8164   5
  -9   0  -2 573.933 186.782   5
  -9   0  -3-105.749 91.0348   5
  -9  -1  10 261.037 155.596   6
  -9  -1   7 314.528 137.217   4
  -9  -1   6 1033.38 235.742   4
  -9  -1   5 1678.44 294.707   4
  -9  -1   4 609.938 199.218   5
  -9  -1   4 990.874 228.989   4
  -9  -1   3-40.3729 97.3701   5
  -9  -1   2-201.451 120.792   5
  -9  -1   1 2.08250 81.3634   5
  -9  -1   0 349.604 157.158   5
  -9  -1  -1 1808.68 328.381   5
  -9  -1  -2 1922.70 334.003   5
  -9  -2   7 16.5635 96.9941   5
  -9  -2   6 776.300 216.054   5
  -9  -2   5 1139.34 258.740   5
  -9  -2   4 640.079 199.855   5
  -9  -2   3 216.850 100.335   5
  -9  -2   2 191.027 94.8628   5
  -9  -2   1 426.631 164.745   5
  -9  -2   0-18.8434 57.7744   5
  -9  -2  -4-1.95483 70.3292   7
  -9  -3  10-115.221 91.6235   5
  -9  -3   9 516.679 165.756   5
  -9  -3   8 1579.04 292.716   5
  -9  -3   7 496.950 176.381   5
  -9  -3   6 29.8071 70.7224   5
  -9  -3   5 18.8754 87.8609   5
  -9  -3   4-133.030 97.4192   5
  -9  -3   3 800.067 214.063   5
  -9  -3   2 584.725 195.984   5
  -9  -3  -2-40.8362 88.4048   7
  -9  -4   9 177.524 106.615   5
  -9  -4   8 238.323 123.634   5
  -9  -4   7 203.782 114.683   5
  -9  -4   6 78.3043 89.6584   5
  -9  -4   5-45.3894 77.6535   5
  -9  -4   4 316.831 151.198   5
  -9  -5   7-80.2439 101.704   5
  -9  -5   6 133.124 102.503   5
 -10   2   5 232.985 159.917   4
 -10   2   4 543.520 215.147   4
 -10   2   3 165.489 136.801   4
 -10   1   7-96.4227 97.4442   4
 -10   1   6-253.071 146.890   4
 -10   1   5 256.203 150.271   4
 -10   1   4 450.816 198.147   4
 -10   1   3 1231.41 301.428   4
 -10   1   2 4044.83 533.349   4
 -10   1   1 246.690 137.249   4
 -10   0   6 1969.16 355.881   4
 -10   0   5 195.437 124.276   4
 -10   0   4 99.1392 94.7371   4
 -10   0   3 36.3861 70.6696   4
   0   0   0    0.00    0.00   0
TITL moa350 in P-1
REM P-1 (#2 in standard setting)
CELL 0.71073   7.337093   8.328590  13.381868 107.5768  97.7057  93.9531
ZERR    1.00   0.000389   0.000492   0.000823   0.0054   0.0047   0.0047
LATT  1
SFAC C H N O S Cl La
UNIT 23.00 13.00 2.00 7.00 2.00 2.00 1.00
TREF
HKLF 4
END
;
_shelx_hkl_checksum     7766
_shelx_res_file
;
    shelx.res created by SHELXL-2014/7
TITL moa350 in P-1
CELL  0.71073   7.3371   8.3286  13.3819  107.577   97.706   93.953
ZERR     2.00   0.0004   0.0005   0.0008    0.005    0.005    0.005
LATT   1
SFAC  C    H    N    O    S    CL
UNIT  36   24   2    4    2    2
MERG   2
SHEL 20.4 0.77
FMAP   2
PLAN   20
SIZE     0.10   0.30   0.60
ACTA
BOND   $H
CONF
HTAB O1 N1
L.S.  10
WGHT    0.048800    0.133000
FVAR       7.93358
MOLE    1
CL1   6    0.212277    0.167568   -0.027493    11.00000    0.05137    0.05649 =
         0.04766   -0.00404    0.00251   -0.00359
S1    5    0.695210    0.484021    0.149575    11.00000    0.04068    0.04582 =
         0.04372    0.00750    0.00429    0.00472
O1    4    0.421770    0.632419    0.265786    11.00000    0.04735    0.05515 =
         0.05086   -0.01412    0.00685    0.00837
AFIX 147
H1    2    0.348612    0.691114    0.296764    11.00000   -1.50000
AFIX   0
O2    4    0.165692    0.490719    0.156145    11.00000    0.03972    0.06381 =
         0.05395   -0.00117    0.00814    0.00628
N1    3    0.262732    0.853538    0.399930    11.00000    0.03608    0.03830 =
         0.03633    0.00080    0.00936    0.00430
C1    1    0.330915    0.515769    0.180262    11.00000    0.04355    0.03655 =
         0.03547    0.00849    0.00569    0.00449
C2    1    0.460569    0.417946    0.117355    11.00000    0.04006    0.03743 =
         0.03177    0.00962    0.00499    0.00766
C3    1    0.427692    0.275365    0.030480    11.00000    0.04416    0.03984 =
         0.03395    0.00817    0.00355    0.00524
C4    1    0.588588    0.220055   -0.009188    11.00000    0.05493    0.04784 =
         0.04152    0.00275    0.01186    0.01365
AFIX  43
H4    2    0.588997    0.124841   -0.067495    11.00000   -1.20000
AFIX   0
C5    1    0.742556    0.322579    0.048023    11.00000    0.04649    0.05764 =
         0.05052    0.01316    0.01540    0.01648
AFIX  43
H5    2    0.861367    0.306098    0.033147    11.00000   -1.20000
AFIX   0
C6    1    0.299495    0.855973    0.502319    11.00000    0.02817    0.03712 =
         0.04054    0.00488    0.00982    0.00058
C7    1    0.359862    0.710989    0.525260    11.00000    0.04226    0.03789 =
         0.05165    0.00568    0.01480    0.00647
AFIX  43
H7    2    0.375555    0.616191    0.470094    11.00000   -1.20000
AFIX   0
C8    1    0.394822    0.709559    0.626885    11.00000    0.04644    0.05135 =
         0.05938    0.02272    0.01176    0.00735
AFIX  43
H8    2    0.433050    0.613130    0.640722    11.00000   -1.20000
AFIX   0
C9    1    0.374152    0.851755    0.711760    11.00000    0.05025    0.05735 =
         0.04363    0.01752    0.00691   -0.00184
AFIX  43
H9    2    0.399398    0.848517    0.781065    11.00000   -1.20000
AFIX   0
C10   1    0.317946    0.993284    0.693781    11.00000    0.04905    0.04566 =
         0.03765    0.00152    0.00920   -0.00367
AFIX  43
H10   2    0.304968    1.086428    0.750776    11.00000   -1.20000
AFIX   0
C11   1    0.278404    1.000814    0.588054    11.00000    0.03033    0.03601 =
         0.03861    0.00162    0.00776   -0.00293
C12   1    0.220646    1.141513    0.564831    11.00000    0.03390    0.03410 =
         0.04321   -0.00378    0.00921   -0.00113
AFIX  43
H12   2    0.206992    1.237498    0.619731    11.00000   -1.20000
AFIX   0
C13   1    0.182567    1.141269    0.459974    11.00000    0.02729    0.03766 =
         0.04968    0.00743    0.00738   -0.00010
C14   1    0.125017    1.283388    0.431652    11.00000    0.03798    0.04401 =
         0.07177    0.01579    0.00631    0.00296
AFIX  43
H14   2    0.108849    1.381424    0.484257    11.00000   -1.20000
AFIX   0
C15   1    0.093643    1.276485    0.328269    11.00000    0.04402    0.06388 =
         0.08086    0.03658    0.00238    0.00509
AFIX  43
H15   2    0.057748    1.370570    0.310433    11.00000   -1.20000
AFIX   0
C16   1    0.114829    1.128540    0.247774    11.00000    0.04980    0.08628 =
         0.05801    0.03427    0.00126    0.00205
AFIX  43
H16   2    0.092129    1.126281    0.177272    11.00000   -1.20000
AFIX   0
C17   1    0.167661    0.988811    0.270502    11.00000    0.04440    0.06536 =
         0.04378    0.01160    0.00503    0.00425
AFIX  43
H17   2    0.178769    0.891510    0.215885    11.00000   -1.20000
AFIX   0
C18   1    0.206091    0.991602    0.378352    11.00000    0.02785    0.04649 =
         0.04046    0.00748    0.00587    0.00122
HKLF 4
REM  moa350 in P-1
REM R1 =  0.0381 for    2722 Fo > 4sig(Fo)  and  0.0530 for all    3516 data
REM    209 parameters refined using      0 restraints
END
WGHT      0.0425      0.1085
REM Highest difference peak  0.210,  deepest hole -0.231,  1-sigma level  0.043
Q1    1   0.3044  0.7725  0.3585  11.00000  0.05    0.21
Q2    1   0.5589  0.4409  0.1318  11.00000  0.05    0.20
Q3    1   0.1576  1.0606  0.4211  11.00000  0.05    0.19
Q4    1   0.1533  0.9780  0.3415  11.00000  0.05    0.19
Q5    1   0.7321  0.3951  0.0975  11.00000  0.05    0.18
Q6    1   0.2797  0.9064  0.7007  11.00000  0.05    0.18
Q7    1   0.1798  1.2178  0.4465  11.00000  0.05    0.17
Q8    1   0.2983  0.0543 -0.0029  11.00000  0.05    0.17
Q9    1   0.1800  1.1334  0.5066  11.00000  0.05    0.17
Q10   1   0.9299  0.3350  0.0450  11.00000  0.05    0.16
Q11   1   0.2896  0.7808  0.5186  11.00000  0.05    0.16
Q12   1   0.2735  0.8416  0.4721  11.00000  0.05    0.15
Q13   1   0.3272  0.9982  0.6343  11.00000  0.05    0.15
Q14   1   0.2612  0.9144  0.5475  11.00000  0.05    0.15
Q15   1   0.4295  0.3690  0.0693  11.00000  0.05    0.15
Q16   1   0.2663  0.9193  0.3840  11.00000  0.05    0.15
Q17   1   0.1488  0.0274 -0.0178  11.00000  0.05    0.15
Q18   1   0.1745  0.5339  0.2266  11.00000  0.05    0.14
Q19   1   0.1288  1.0218  0.0768  11.00000  0.05    0.14
Q20   1   0.1621  0.2794 -0.0383  11.00000  0.05    0.14
;
_shelx_res_checksum     68136
