# Supplementary material for: Supra­molecular inter­actions in a 1:1 co-crystal of acridine and 3-chloro­thio­phene-2-carb­oxy­lic acid
Source: Acta Crystallogr E Crystallogr Commun. 2016 Apr 8;72(Pt 5):659–62. doi: 10.1107/S2056989016005685 (PMC4908530; doi:10.1107/S2056989016005685)
Supplement: Supplementary file 2 [file e-72-00659-Isup2.hkl]

data_I                                                                          
_shelx_title ' moa350 in P-1'                                                   
_shelx_refln_list_code          4                                               
_shelx_F_calc_maximum      130.12                                               
_exptl_crystal_F_000       352.00                                               
_reflns_d_resolution_high  0.7700                                               
                                                                                
loop_                                                                           
 _space_group_symop_operation_xyz                                               
 'x, y, z'                                                                      
 '-x, -y, -z'                                                                   
                                                                                
_cell_length_a     7.3371                                                       
_cell_length_b     8.3286                                                       
_cell_length_c    13.3819                                                       
_cell_angle_alpha 107.577                                                       
_cell_angle_beta   97.706                                                       
_cell_angle_gamma  93.953                                                       
                                                                                
_shelx_F_squared_multiplier     1.000                                           
                                                                                
loop_                                                                           
 _refln_index_h                                                                 
 _refln_index_k                                                                 
 _refln_index_l                                                                 
 _refln_F_squared_calc                                                          
 _refln_F_squared_meas                                                          
 _refln_F_squared_sigma                                                         
 _refln_observed_status                                                         
   1   0   0       1472.60       1374.84         9.23 o                         
   2   0   0       8043.16       7915.50        26.49 o                         
   3   0   0         43.25         53.43         1.28 o                         
   4   0   0         39.05         43.66         1.31 o                         
   5   0   0         21.47         20.68         1.72 o                         
   6   0   0          0.82         18.16         3.43 o                         
   7   0   0         18.70         27.58         4.43 o                         
   8   0   0         71.36         84.48         5.82 o                         
   9   0   0          2.68         -0.03         1.55 o                         
  -9   1   0          4.72          4.78         2.45 o                         
  -8   1   0         31.89         30.26         5.17 o                         
  -7   1   0         22.95         19.86         3.96 o                         
  -6   1   0          6.21          3.36         1.68 o                         
  -5   1   0        278.48        266.48         8.43 o                         
  -4   1   0         17.34         20.04         1.73 o                         
  -3   1   0        675.94        606.37         7.80 o                         
  -2   1   0       2047.30       2059.16        23.79 o                         
  -1   1   0       1098.89       1061.70        12.95 o                         
   1   1   0        870.83        891.24         6.33 o                         
   2   1   0      11748.04      11228.38        48.54 o                         
   3   1   0        104.87        103.46         3.14 o                         
   4   1   0        733.01        802.62         7.24 o                         
   5   1   0        138.19        121.76         3.91 o                         
   6   1   0         69.11         63.30         2.72 o                         
   7   1   0        134.93        147.46         9.90 o                         
   8   1   0        138.23        156.00        11.13 o                         
   9   1   0          3.26          5.55         2.50 o                         
  -9   2   0         26.07         27.40         5.56 o                         
  -8   2   0        180.31        177.73        13.37 o                         
  -7   2   0         46.57         50.05         6.56 o                         
  -6   2   0        964.31        933.66        24.99 o                         
  -5   2   0        314.66        300.63         5.77 o                         
  -4   2   0         38.35         28.88         2.03 o                         
  -3   2   0          1.09          1.42         1.19 o                         
  -2   2   0        345.31        350.70        10.56 o                         
  -1   2   0       1187.27       1229.34        10.51 o                         
   0   2   0          7.99          7.86         0.99 o                         
   1   2   0        820.56        805.31        12.25 o                         
   2   2   0       1704.28       1809.03        11.76 o                         
   3   2   0        533.51        507.82        11.67 o                         
   4   2   0        591.84        609.10        10.99 o                         
   5   2   0        347.01        328.38         6.19 o                         
   6   2   0         32.83         34.68         4.44 o                         
   7   2   0         39.21         40.75         5.28 o                         
   8   2   0         16.47         11.28         3.13 o                         
  -9   3   0          3.33          5.37         2.57 o                         
  -8   3   0         20.02         25.59         5.33 o                         
  -7   3   0          4.29          3.48         1.54 o                         
  -6   3   0          7.16          9.51         0.80 o                         
  -5   3   0          1.18         -0.07         0.40 o                         
  -4   3   0        315.09        344.47        10.32 o                         
  -3   3   0          2.63         11.11         2.56 o                         
  -2   3   0       1572.15       1585.66        25.71 o                         
  -1   3   0        206.43        202.91         7.55 o                         
   0   3   0       1343.52       1277.52        10.51 o                         
   1   3   0          2.30          1.35         0.28 o                         
   2   3   0       1184.79       1218.61        10.82 o                         
   3   3   0          0.01          0.44         0.64 o                         
   4   3   0          5.39          5.15         0.90 o                         
   5   3   0          0.16         -0.68         0.75 o                         
   6   3   0        145.76        149.34         7.04 o                         
   7   3   0          8.98          8.16         1.25 o                         
   8   3   0         40.81         44.35         3.94 o                         
  -9   4   0          8.82         11.97         4.47 o                         
  -8   4   0          0.21         -0.07         1.76 o                         
  -7   4   0         21.90         23.38         2.48 o                         
  -6   4   0          3.05          1.73         2.80 o                         
  -5   4   0        225.83        229.75        13.96 o                         
  -4   4   0         63.19         59.86         4.77 o                         
  -3   4   0        530.38        573.39        18.14 o                         
  -2   4   0        313.26        299.78         7.53 o                         
  -1   4   0        189.07        187.60         4.93 o                         
   0   4   0        193.97        193.58         3.70 o                         
   1   4   0         84.67         83.77         2.44 o                         
   2   4   0          2.60          2.82         0.43 o                         
   3   4   0         18.97         19.48         1.76 o                         
   4   4   0        622.06        618.21         8.61 o                         
   5   4   0         72.20         71.03         3.55 o                         
   6   4   0        328.69        343.48        10.66 o                         
   7   4   0         44.53         43.00         3.12 o                         
   8   4   0         59.58         69.48         5.19 o                         
  -8   5   0          9.84         13.55         4.20 o                         
  -7   5   0         68.08         81.66         9.76 o                         
  -6   5   0        145.32        143.39        12.36 o                         
  -5   5   0        274.68        277.21        16.43 o                         
  -4   5   0        173.64        182.78         7.33 o                         
  -3   5   0          0.25          0.43         0.73 o                         
  -2   5   0         14.96         12.29         1.79 o                         
  -1   5   0        115.61        112.00         3.50 o                         
   0   5   0        158.93        150.29         3.68 o                         
   1   5   0         77.18         80.85         2.70 o                         
   2   5   0        162.73        158.69         4.30 o                         
   3   5   0        490.19        511.70         9.88 o                         
   4   5   0         24.95         26.81         3.27 o                         
   5   5   0         33.27         33.08         3.22 o                         
   6   5   0         26.15         22.96         2.39 o                         
   7   5   0          1.03          0.87         0.76 o                         
  -8   6   0          8.79         11.36         4.26 o                         
  -7   6   0          2.38          2.64         2.17 o                         
  -6   6   0         12.12         10.84         3.85 o                         
  -5   6   0          8.32          8.74         1.55 o                         
  -4   6   0        531.73        538.92        13.28 o                         
  -3   6   0         41.76         48.85         3.85 o                         
  -2   6   0       2199.73       2175.44        40.05 o                         
  -1   6   0         18.72         17.99         2.17 o                         
   0   6   0       1249.21       1121.88        27.95 o                         
   1   6   0          0.64          0.43         0.81 o                         
   2   6   0        296.59        279.87         7.80 o                         
   3   6   0        118.01        123.82         5.38 o                         
   4   6   0         21.59         23.58         2.47 o                         
   5   6   0          5.96          9.37         1.63 o                         
   6   6   0         22.16         22.20         3.16 o                         
  -7   7   0         21.03         22.04         3.48 o                         
  -6   7   0          8.65          9.00         2.06 o                         
  -5   7   0         19.66         21.97         2.58 o                         
  -4   7   0         45.90         43.46         4.03 o                         
  -3   7   0         47.00         53.61         7.07 o                         
  -2   7   0          0.40          3.21         2.15 o                         
  -1   7   0          8.71          6.54         1.45 o                         
   0   7   0        313.77        307.78        15.39 o                         
   1   7   0         35.84         39.53         5.50 o                         
   2   7   0        162.51        179.77         6.84 o                         
   3   7   0         19.75         18.21         2.29 o                         
   4   7   0         77.57         76.69         4.82 o                         
   5   7   0          3.56          4.24         1.31 o                         
   6   7   0         45.58         50.57         4.23 o                         
  -6   8   0          0.06          0.40         0.69 o                         
  -5   8   0          0.01          0.00         0.66 o                         
  -4   8   0         13.12         15.71         4.44 o                         
  -3   8   0         11.80         11.23         3.46 o                         
  -2   8   0         30.96         29.55         5.56 o                         
  -1   8   0         38.35         41.75         6.29 o                         
   0   8   0        162.02        147.95        11.73 o                         
   1   8   0         78.25         84.30         8.68 o                         
   2   8   0         83.87         92.61         9.12 o                         
   3   8   0         19.46         18.74         2.45 o                         
   4   8   0          9.53          9.61         1.89 o                         
   5   8   0         29.46         32.05         4.24 o                         
  -5   9   0          0.72          2.07         3.59 o                         
  -4   9   0          5.17         12.04         4.24 o                         
  -3   9   0          0.14          3.51         2.30 o                         
  -2   9   0         64.06         72.24         9.24 o                         
  -1   9   0         12.22          9.67         3.18 o                         
   0   9   0         68.10         68.49         8.75 o                         
   1   9   0         23.74         12.77         3.80 o                         
   2   9   0          6.81          9.22         3.42 o                         
   3   9   0          0.53          1.58         1.92 o                         
  -3  10   0          6.10          8.22         3.65 o                         
  -2  10   0         12.99          5.07         2.78 o                         
  -1  10   0          2.98          0.89         1.55 o                         
   0  10   0          3.98          4.87         2.78 o                         
   1  10   0          1.69          1.28         1.43 o                         
  -1 -10   1          0.78          0.27         1.00 o                         
   0 -10   1          0.01         -2.17         2.17 o                         
   1 -10   1          3.44          1.14         1.71 o                         
   2 -10   1          2.54          0.90         1.44 o                         
   3 -10   1          2.77          3.07         2.31 o                         
  -3  -9   1          6.94          2.78         1.52 o                         
  -2  -9   1          2.61          3.62         1.82 o                         
  -1  -9   1         10.50         14.03         3.90 o                         
   0  -9   1         12.51         12.21         4.03 o                         
   1  -9   1          2.59          6.81         2.94 o                         
   2  -9   1         18.39         19.58         4.74 o                         
   3  -9   1         13.79         13.39         4.09 o                         
   4  -9   1          5.80          3.50         2.20 o                         
   5  -9   1          1.70         -1.10         2.54 o                         
  -5  -8   1         16.22         14.72         2.33 o                         
  -4  -8   1        176.53        172.95         7.38 o                         
  -3  -8   1         65.99         61.64         5.39 o                         
  -2  -8   1        527.01        495.04        20.09 o                         
  -1  -8   1        166.89        171.76        12.14 o                         
   0  -8   1         30.16         25.81         4.72 o                         
   1  -8   1         29.16         31.95         5.43 o                         
   2  -8   1          4.57          2.49         2.17 o                         
   3  -8   1          0.54          1.41         1.26 o                         
   4  -8   1         17.45         17.58         4.28 o                         
   5  -8   1          8.29          4.02         2.28 o                         
   6  -8   1          4.39          8.37         2.23 o                         
  -6  -7   1         74.93         73.91         5.33 o                         
  -5  -7   1          7.37          9.30         1.77 o                         
  -4  -7   1         67.40         70.19         5.12 o                         
  -3  -7   1          1.19          1.30         0.84 o                         
  -2  -7   1         82.85         85.77         4.59 o                         
  -1  -7   1         16.72         21.79         3.96 o                         
   0  -7   1        258.65        247.18        13.44 o                         
   1  -7   1          1.44          5.10         2.55 o                         
   2  -7   1         93.42        101.52         9.14 o                         
   3  -7   1          0.15         -0.48         1.43 o                         
   4  -7   1         28.31         30.50         3.65 o                         
   5  -7   1          0.92         -0.10         1.21 o                         
   6  -7   1         65.95         67.71         5.77 o                         
   7  -7   1          2.25          1.65         2.40 o                         
  -7  -6   1         41.30         46.34         4.65 o                         
  -6  -6   1         32.73         30.47         2.83 o                         
  -5  -6   1          0.54         -0.17         0.77 o                         
  -4  -6   1          3.52          4.62         1.10 o                         
  -3  -6   1         32.54         33.82         2.72 o                         
  -2  -6   1         79.28         77.61         3.20 o                         
  -1  -6   1          0.04          0.53         0.68 o                         
   0  -6   1        132.41        128.41         4.55 o                         
   1  -6   1        234.27        237.24         5.58 o                         
   2  -6   1         37.14         42.12         5.16 o                         
   3  -6   1         52.70         54.63         4.77 o                         
   4  -6   1        229.83        238.02         7.73 o                         
   5  -6   1          2.62          1.43         1.00 o                         
   6  -6   1          7.70          5.31         2.81 o                         
   7  -6   1          4.55          8.94         3.24 o                         
   8  -6   1          1.22         -1.80         1.80 o                         
  -7  -5   1          3.87          1.51         0.93 o                         
  -6  -5   1         30.53         31.76         2.71 o                         
  -5  -5   1         78.44         81.97         4.77 o                         
  -4  -5   1         13.18         13.00         1.47 o                         
  -3  -5   1        243.51        237.74         6.43 o                         
  -2  -5   1         35.81         35.76         1.73 o                         
  -1  -5   1         98.26         91.57         2.81 o                         
   0  -5   1        103.77        109.98         3.10 o                         
   1  -5   1        333.91        340.56         6.27 o                         
   2  -5   1        326.61        333.52         8.85 o                         
   3  -5   1          4.36          4.62         1.10 o                         
   4  -5   1         39.45         37.13         4.94 o                         
   5  -5   1          1.40          0.91         1.00 o                         
   6  -5   1          4.90          4.66         1.12 o                         
   7  -5   1         11.52          5.79         2.55 o                         
   8  -5   1          0.25          0.06         1.95 o                         
  -8  -4   1         57.38         64.51         7.48 o                         
  -7  -4   1          2.74          0.85         0.64 o                         
  -6  -4   1         75.67         85.79         4.05 o                         
  -5  -4   1          2.40          3.26         0.70 o                         
  -4  -4   1        249.36        241.02         5.13 o                         
  -3  -4   1         10.82         12.65         1.15 o                         
  -2  -4   1        765.74        784.42         7.10 o                         
  -1  -4   1          3.27          4.94         0.56 o                         
   0  -4   1        134.95        135.31         3.00 o                         
   1  -4   1         62.32         58.32         2.34 o                         
   2  -4   1       2015.05       2137.31        20.62 o                         
   3  -4   1        359.69        365.04        14.31 o                         
   4  -4   1        217.95        226.74        12.79 o                         
   5  -4   1          3.20          4.74         2.09 o                         
   6  -4   1        108.83        106.28         4.00 o                         
   7  -4   1         34.74         30.80         5.58 o                         
   8  -4   1         11.63         15.37         4.23 o                         
   9  -4   1         24.60         25.32         5.66 o                         
  -8  -3   1          0.09          0.77         0.81 o                         
  -7  -3   1         46.46         52.15         3.15 o                         
  -6  -3   1         49.35         44.35         2.67 o                         
  -5  -3   1         52.72         53.26         2.44 o                         
  -4  -3   1         10.95          9.52         0.96 o                         
  -3  -3   1          1.32          1.38         0.36 o                         
  -2  -3   1          1.24          2.34         0.52 o                         
  -1  -3   1         59.12         52.08         1.47 o                         
   0  -3   1       2077.97       1948.57        10.85 o                         
   1  -3   1         25.46         21.35         1.74 o                         
   2  -3   1        733.63        713.91        16.82 o                         
   3  -3   1          0.76         -0.52         1.34 o                         
   4  -3   1        174.70        199.44        11.12 o                         
   5  -3   1         45.16         41.85         3.15 o                         
   6  -3   1         36.25         38.61         1.97 o                         
   7  -3   1          0.26         -1.02         1.68 o                         
   8  -3   1          7.50          8.32         3.14 o                         
   9  -3   1          8.37         11.96         3.89 o                         
  -9  -2   1          7.69          6.78         2.62 o                         
  -8  -2   1          0.02          1.86         1.95 o                         
  -7  -2   1         33.60         30.04         4.54 o                         
  -6  -2   1        494.96        516.25        16.88 o                         
  -5  -2   1        407.58        403.21         8.10 o                         
  -4  -2   1       3878.57       4003.28        82.69 o                         
  -3  -2   1       1906.69       1894.12        11.96 o                         
  -2  -2   1        420.48        419.70         4.47 o                         
  -1  -2   1        902.98        872.59        10.59 o                         
   0  -2   1         11.83         10.58         0.62 o                         
   1  -2   1        573.14        641.64        12.41 o                         
   2  -2   1        237.80        213.13         8.60 o                         
   3  -2   1        201.26        217.49         9.73 o                         
   4  -2   1         99.21        109.93         3.58 o                         
   5  -2   1          0.65          0.24         0.29 o                         
   6  -2   1         37.37         39.57         5.50 o                         
   7  -2   1          0.03         -0.43         1.10 o                         
   8  -2   1          2.47          1.22         1.25 o                         
   9  -2   1         19.48         22.09         4.71 o                         
  -9  -1   1          0.00          0.03         1.29 o                         
  -8  -1   1        111.92        105.69         9.13 o                         
  -7  -1   1         64.53         57.08         6.25 o                         
  -6  -1   1        207.42        212.55         5.36 o                         
  -5  -1   1          1.70          1.45         0.39 o                         
  -4  -1   1        116.24        142.43         2.90 o                         
  -3  -1   1        192.92        184.42         2.98 o                         
  -2  -1   1       8868.90       8354.34       216.13 o                         
  -1  -1   1          0.39          0.18         0.23 o                         
   1  -1   1       1370.20       1326.94        14.58 o                         
   2  -1   1          2.50          2.89         1.21 o                         
   3  -1   1          0.34         -0.14         0.65 o                         
   4  -1   1       1411.29       1417.91        25.53 o                         
   5  -1   1         99.80         78.73         6.68 o                         
   6  -1   1         17.86         17.58         3.47 o                         
   7  -1   1         38.98         38.80         5.38 o                         
   8  -1   1         11.68          8.94         2.94 o                         
   9  -1   1         15.22         10.86         3.35 o                         
  -9   0   1         26.03         32.10         5.54 o                         
  -8   0   1         46.10         49.14         6.30 o                         
  -7   0   1          0.05         -0.56         0.79 o                         
  -6   0   1          0.86          0.07         0.24 o                         
  -5   0   1         32.92         29.13         2.04 o                         
  -4   0   1        261.21        278.65         4.82 o                         
  -3   0   1        307.43        310.08         3.71 o                         
  -2   0   1       3772.06       3989.02        18.52 o                         
  -1   0   1        137.59        127.07         4.47 o                         
   1   0   1        721.85        739.75         8.38 o                         
   2   0   1       1885.45       1812.00        19.31 o                         
   3   0   1       1500.56       1544.03        12.50 o                         
   4   0   1       1209.86       1239.56         8.25 o                         
   5   0   1         43.04         42.20         1.67 o                         
   6   0   1          0.69          0.33         0.42 o                         
   7   0   1          1.59          0.30         0.85 o                         
   8   0   1         12.00         12.86         3.26 o                         
   9   0   1          1.78          0.69         1.32 o                         
  -9   1   1          0.63          2.75         1.89 o                         
  -8   1   1          8.90          9.80         3.13 o                         
  -7   1   1         16.74         14.51         1.58 o                         
  -6   1   1         16.20         13.45         3.19 o                         
  -5   1   1        535.85        534.15         9.73 o                         
  -4   1   1         50.23         45.30         1.85 o                         
  -3   1   1       1063.65       1060.45         9.79 o                         
  -2   1   1        187.38        182.30         6.54 o                         
  -1   1   1        443.58        455.97         8.68 o                         
   0   1   1       6872.55       6588.60        70.91 o                         
   1   1   1        280.57        311.51         4.91 o                         
   2   1   1        919.20        953.92        12.97 o                         
   3   1   1        110.11        115.79         3.09 o                         
   4   1   1          2.94          2.00         0.42 o                         
   5   1   1        183.84        187.32         5.54 o                         
   6   1   1         63.77         54.62         2.52 o                         
   7   1   1         72.38         73.29         3.30 o                         
   8   1   1         11.14         10.18         3.06 o                         
   9   1   1         30.08         28.74         5.22 o                         
  -9   2   1          3.68          1.66         1.96 o                         
  -8   2   1          2.23          3.08         1.91 o                         
  -7   2   1          0.72          0.09         0.40 o                         
  -6   2   1        448.80        417.86         9.94 o                         
  -5   2   1        322.75        305.63         5.18 o                         
  -4   2   1        256.52        228.03        11.54 o                         
  -3   2   1        178.28        188.66         8.64 o                         
  -2   2   1        200.38        211.63         8.39 o                         
  -1   2   1       1249.72       1232.80         9.81 o                         
   0   2   1        154.12        163.72         4.18 o                         
   1   2   1        189.48        200.39         3.32 o                         
   2   2   1       1310.70       1306.39        48.48 o                         
   3   2   1        648.25        645.79         8.31 o                         
   4   2   1        232.90        219.47         5.24 o                         
   5   2   1        224.19        216.53         7.18 o                         
   6   2   1          6.92         13.02         2.72 o                         
   7   2   1         10.19         11.53         2.89 o                         
   8   2   1          4.55          4.50         2.01 o                         
  -9   3   1         24.12         19.93         4.83 o                         
  -8   3   1         13.18         10.27         3.48 o                         
  -7   3   1          9.94          7.82         1.53 o                         
  -6   3   1        196.38        193.28         4.46 o                         
  -5   3   1         48.11         49.73         6.22 o                         
  -4   3   1          0.00          0.56         0.49 o                         
  -3   3   1         36.10         36.13         4.27 o                         
  -2   3   1        189.27        177.39         4.97 o                         
  -1   3   1         65.49         63.75         4.84 o                         
   0   3   1        968.24        975.55        17.88 o                         
   1   3   1         39.17         30.44         1.57 o                         
   2   3   1        163.02        150.69         4.92 o                         
   3   3   1          9.96         12.08         1.11 o                         
   4   3   1         10.48         11.69         1.12 o                         
   5   3   1         14.88         13.03         1.39 o                         
   6   3   1         15.99         18.20         1.88 o                         
   7   3   1          5.75          3.90         0.91 o                         
   8   3   1         15.01         17.63         2.65 o                         
  -9   4   1          3.22          3.65         2.17 o                         
  -8   4   1         72.53         56.91         8.42 o                         
  -7   4   1         87.64         89.87         5.21 o                         
  -6   4   1        310.06        309.52         9.14 o                         
  -5   4   1        328.34        340.56        17.48 o                         
  -4   4   1         62.16         63.98         6.51 o                         
  -3   4   1        461.50        474.77         9.89 o                         
  -2   4   1          0.74         -0.13         0.42 o                         
  -1   4   1        881.61        896.55        13.54 o                         
   0   4   1        137.38        137.26         4.16 o                         
   1   4   1         14.78          8.74         0.84 o                         
   2   4   1         16.28         17.60         1.44 o                         
   3   4   1         34.61         33.08         2.13 o                         
   4   4   1         33.95         36.44         2.55 o                         
   5   4   1         29.41         29.07         2.35 o                         
   6   4   1         10.68         10.40         1.90 o                         
   7   4   1         35.02         39.17         3.09 o                         
   8   4   1         21.74         23.89         3.17 o                         
  -8   5   1         31.84         51.09         8.36 o                         
  -7   5   1         27.67         30.03         3.07 o                         
  -6   5   1          6.83          2.98         1.83 o                         
  -5   5   1        145.25        146.64         8.21 o                         
  -4   5   1        294.49        305.05        15.46 o                         
  -3   5   1          2.34          3.51         1.06 o                         
  -2   5   1          4.94          2.88         1.52 o                         
  -1   5   1         16.84         13.68         1.29 o                         
   0   5   1        129.56        132.74         4.70 o                         
   1   5   1        197.51        198.65         5.50 o                         
   2   5   1        250.92        249.62         7.00 o                         
   3   5   1        164.23        170.03         5.97 o                         
   4   5   1          0.46          0.14         0.73 o                         
   5   5   1         52.95         52.41         3.71 o                         
   6   5   1          1.07          0.85         0.95 o                         
   7   5   1         68.50         63.65         4.26 o                         
  -8   6   1          5.98          5.57         1.37 o                         
  -7   6   1          4.58          5.69         3.28 o                         
  -6   6   1         20.96         15.95         2.64 o                         
  -5   6   1         16.73         16.45         2.42 o                         
  -4   6   1        163.52        163.06         7.16 o                         
  -3   6   1         26.26         22.33         4.37 o                         
  -2   6   1        136.30        140.38        10.42 o                         
  -1   6   1          0.05          0.41         0.63 o                         
   0   6   1        279.89        250.47        25.09 o                         
   1   6   1         36.34         38.35         5.02 o                         
   2   6   1        468.22        476.37        10.62 o                         
   3   6   1          1.05          0.01         0.74 o                         
   4   6   1          2.36          3.41         1.15 o                         
   5   6   1         18.27         19.36         2.47 o                         
   6   6   1          4.83          5.28         1.38 o                         
  -7   7   1          8.84          8.67         2.17 o                         
  -6   7   1          0.80          0.10         0.89 o                         
  -5   7   1         29.05         31.16         3.53 o                         
  -4   7   1          1.19          0.82         1.21 o                         
  -3   7   1        208.03        221.06        14.68 o                         
  -2   7   1        601.24        588.02        23.04 o                         
  -1   7   1         49.14         44.93         3.67 o                         
   0   7   1        337.61        312.51        24.57 o                         
   1   7   1          0.82         -0.29         1.19 o                         
   2   7   1          2.60          2.52         1.90 o                         
   3   7   1         16.80         15.41         2.34 o                         
   4   7   1         23.13         20.28         2.59 o                         
   5   7   1         10.12          9.08         1.87 o                         
  -6   8   1         24.89         25.09         4.11 o                         
  -5   8   1          1.16         -0.54         1.86 o                         
  -4   8   1         37.60         40.41         6.80 o                         
  -3   8   1         30.62         36.53         6.28 o                         
  -2   8   1         32.78         35.53         6.22 o                         
  -1   8   1        107.19        107.65        10.38 o                         
   0   8   1         34.44         33.13         5.68 o                         
   1   8   1         74.11         71.47         8.25 o                         
   2   8   1         16.07         13.10         3.54 o                         
   3   8   1          9.85         10.05         1.97 o                         
   4   8   1         11.50          9.35         1.84 o                         
  -5   9   1          6.52          4.24         2.15 o                         
  -4   9   1          3.94          2.42         1.39 o                         
  -3   9   1          5.78          4.55         2.62 o                         
  -2   9   1         35.30         47.47         7.70 o                         
  -1   9   1          9.26          3.17         2.04 o                         
   0   9   1          6.14          8.16         3.11 o                         
   1   9   1          0.07         -1.71         1.71 o                         
   2   9   1         25.22         26.08         5.48 o                         
   3   9   1          0.00         -2.41         2.41 o                         
  -2  10   1          0.99          0.12         1.89 o                         
  -1  10   1          3.76          4.65         2.40 o                         
   0  10   1          6.00          5.49         2.84 o                         
  -2 -10   2          3.22          1.02         1.34 o                         
  -1 -10   2         13.07          8.60         3.13 o                         
   0 -10   2          1.51          2.41         1.39 o                         
   1 -10   2         21.72         20.67         5.01 o                         
   2 -10   2         50.73         57.88         8.49 o                         
   3 -10   2          5.21          5.44         2.70 o                         
   4 -10   2          0.16         -1.53         1.53 o                         
  -4  -9   2         31.56         25.77         5.02 o                         
  -3  -9   2          2.91          1.71         1.03 o                         
  -2  -9   2          0.05         -1.62         1.62 o                         
  -1  -9   2          1.20         -1.35         1.46 o                         
   0  -9   2          0.86          0.92         1.73 o                         
   1  -9   2          0.09         -2.16         2.16 o                         
   2  -9   2         29.06         22.00         5.00 o                         
   3  -9   2         52.59         55.85         7.98 o                         
   4  -9   2         20.16         29.23         4.19 o                         
   5  -9   2         16.21         18.10         5.22 o                         
  -5  -8   2          0.05          2.99         1.61 o                         
  -4  -8   2        151.48        142.75         7.13 o                         
  -3  -8   2          8.79          7.10         1.45 o                         
  -2  -8   2          3.55          1.31         1.40 o                         
  -1  -8   2         27.43         28.60         4.78 o                         
   0  -8   2        133.11        131.89        10.48 o                         
   1  -8   2         16.80         16.45         3.76 o                         
   2  -8   2         40.67         37.13         5.89 o                         
   3  -8   2          4.70          6.18         2.54 o                         
   4  -8   2          4.92          6.10         1.53 o                         
   5  -8   2         17.98         20.80         4.16 o                         
   6  -8   2          0.09          0.76         0.91 o                         
  -6  -7   2         15.16         18.80         2.69 o                         
  -5  -7   2          0.17          0.15         0.91 o                         
  -4  -7   2         81.84         82.57         4.60 o                         
  -3  -7   2         26.81         27.39         2.85 o                         
  -2  -7   2        668.96        654.76        12.03 o                         
  -1  -7   2         26.05         19.78         3.69 o                         
   0  -7   2        261.07        249.86        13.15 o                         
   1  -7   2          7.20          6.34         2.02 o                         
   2  -7   2          9.60          8.41         1.87 o                         
   3  -7   2          0.76          2.52         1.07 o                         
   4  -7   2          0.05          1.62         0.90 o                         
   5  -7   2         51.37         50.41         4.82 o                         
   6  -7   2         38.55         41.25         4.55 o                         
   7  -7   2          7.85         11.66         4.18 o                         
  -7  -6   2         39.82         42.73         4.40 o                         
  -6  -6   2          0.62          0.76         0.47 o                         
  -5  -6   2          8.33          9.04         1.49 o                         
  -4  -6   2          1.12          1.90         0.57 o                         
  -3  -6   2         19.95         21.11         2.22 o                         
  -2  -6   2          0.98          0.96         0.79 o                         
  -1  -6   2          0.19          0.52         0.49 o                         
   0  -6   2          0.84          1.06         0.51 o                         
   1  -6   2        309.20        307.26         7.09 o                         
   2  -6   2         43.34         42.64         5.45 o                         
   3  -6   2        222.99        222.84         8.42 o                         
   4  -6   2         16.60         18.26         2.61 o                         
   5  -6   2        145.27        167.59        10.40 o                         
   6  -6   2         49.31         51.15         7.63 o                         
   7  -6   2         19.37         23.09         5.24 o                         
   8  -6   2          3.73          1.77         1.92 o                         
  -7  -5   2          0.16         -1.20         1.20 o                         
  -6  -5   2          9.53          9.53         1.48 o                         
  -5  -5   2         21.58         21.80         1.75 o                         
  -4  -5   2         17.71         17.96         1.79 o                         
  -3  -5   2         45.87         43.57         2.42 o                         
  -2  -5   2         79.92         72.61         2.34 o                         
  -1  -5   2        178.74        173.60         4.82 o                         
   0  -5   2         28.83         22.87         1.40 o                         
   1  -5   2        138.68        134.87         3.18 o                         
   2  -5   2          1.41          0.40         0.75 o                         
   3  -5   2          3.20          3.48         0.78 o                         
   4  -5   2          2.57          2.87         1.08 o                         
   5  -5   2         30.66         31.94         3.99 o                         
   6  -5   2         51.18         48.35         1.93 o                         
   7  -5   2          2.87          0.25         1.20 o                         
   8  -5   2         15.30         17.98         4.83 o                         
  -8  -4   2         12.16          9.83         3.03 o                         
  -7  -4   2          1.99          1.15         0.66 o                         
  -6  -4   2          8.25          9.05         1.29 o                         
  -5  -4   2         87.97         85.40         3.22 o                         
  -4  -4   2        251.82        244.22         4.97 o                         
  -3  -4   2        182.71        183.43         3.87 o                         
  -2  -4   2        683.15        673.53         6.22 o                         
  -1  -4   2        105.85        114.34         2.40 o                         
   0  -4   2        649.69        692.94         7.64 o                         
   1  -4   2        808.24        870.75         7.39 o                         
   2  -4   2        553.23        640.78         9.58 o                         
   3  -4   2        174.42        176.07         6.73 o                         
   4  -4   2          0.05          1.04         0.66 o                         
   5  -4   2         95.94         94.22         3.00 o                         
   6  -4   2        398.43        391.36         5.94 o                         
   7  -4   2          5.47          2.68         1.45 o                         
   8  -4   2         30.88         39.84         6.78 o                         
  -8  -3   2        114.85        103.91         5.54 o                         
  -7  -3   2         37.84         46.26         3.61 o                         
  -6  -3   2        168.98        174.76         5.59 o                         
  -5  -3   2        130.60        122.26         4.16 o                         
  -4  -3   2         31.16         28.63         1.56 o                         
  -3  -3   2          4.08          4.75         0.60 o                         
  -2  -3   2          4.83          5.38         0.57 o                         
  -1  -3   2         10.96         12.15         0.70 o                         
   0  -3   2        112.40        130.14         2.27 o                         
   1  -3   2         92.18         94.19         2.72 o                         
   2  -3   2        854.14        909.12        12.83 o                         
   3  -3   2       1059.60       1050.72        17.34 o                         
   4  -3   2        994.51       1021.42         9.79 o                         
   5  -3   2        567.86        568.28         7.51 o                         
   6  -3   2        146.98        169.28        11.74 o                         
   7  -3   2          9.40         12.34         3.19 o                         
   8  -3   2          0.45          1.96         1.36 o                         
   9  -3   2          3.64          4.73         2.43 o                         
  -9  -2   2          3.06          3.03         1.51 o                         
  -8  -2   2        137.94        137.26        10.33 o                         
  -7  -2   2         23.33         22.74         2.32 o                         
  -6  -2   2        805.99        743.33        20.22 o                         
  -5  -2   2         33.71         34.71         2.20 o                         
  -4  -2   2        149.80        159.19         4.77 o                         
  -3  -2   2       1062.59       1068.35        19.25 o                         
  -2  -2   2        915.87        876.85        13.26 o                         
  -1  -2   2         79.19         87.97         1.91 o                         
   0  -2   2       6027.09       5968.25        93.87 o                         
   1  -2   2       1422.78       1388.82        12.40 o                         
   2  -2   2        209.49        189.29         3.71 o                         
   3  -2   2        379.15        353.61         3.58 o                         
   4  -2   2         28.51         34.93         4.28 o                         
   5  -2   2         69.35         62.43         6.35 o                         
   6  -2   2         88.49         89.33         8.10 o                         
   7  -2   2          3.72          2.96         1.67 o                         
   8  -2   2          9.77         11.15         3.43 o                         
   9  -2   2         21.68         19.85         4.53 o                         
  -9  -1   2          0.16         -1.92         1.92 o                         
  -8  -1   2          0.83          1.10         1.53 o                         
  -7  -1   2          0.02          0.85         1.17 o                         
  -6  -1   2        546.66        558.59        10.13 o                         
  -5  -1   2          3.50          2.13         0.46 o                         
  -4  -1   2       7480.58       7686.07        35.71 o                         
  -3  -1   2          2.06          3.04         0.40 o                         
  -2  -1   2       3998.46       3855.50        26.63 o                         
  -1  -1   2       1008.13        983.50        10.68 o                         
   0  -1   2        224.96        251.66         5.69 o                         
   1  -1   2         57.61         54.61         1.17 o                         
   2  -1   2         20.44         24.57         1.22 o                         
   3  -1   2         22.12         24.13         1.25 o                         
   4  -1   2        714.04        754.17        18.52 o                         
   5  -1   2          4.83          3.21         1.37 o                         
   6  -1   2        282.47        273.73        13.34 o                         
   7  -1   2         54.44         57.63         6.61 o                         
   8  -1   2        132.89        131.83        10.37 o                         
   9  -1   2          1.61          0.89         1.09 o                         
  -9   0   2         33.56         28.11         4.93 o                         
  -8   0   2          1.98         -1.11         1.47 o                         
  -7   0   2         30.34         29.03         2.44 o                         
  -6   0   2          7.52          6.08         0.90 o                         
  -5   0   2         93.93         87.23         4.40 o                         
  -4   0   2         86.88         87.23         2.61 o                         
  -3   0   2        112.33        137.54         2.84 o                         
  -2   0   2       3694.65       3675.45        13.87 o                         
  -1   0   2        591.81        598.61         7.35 o                         
   0   0   2        889.73        910.42         8.36 o                         
   1   0   2        305.44        284.30         5.63 o                         
   2   0   2         49.26         49.23         3.09 o                         
   3   0   2       1351.41       1391.07        24.46 o                         
   4   0   2       1113.50       1137.48         8.28 o                         
   5   0   2        329.50        310.60         4.51 o                         
   6   0   2        112.36        107.38         4.59 o                         
   7   0   2         23.77         20.06         3.72 o                         
   8   0   2          0.01          0.22         1.00 o                         
   9   0   2          9.20          9.12         2.97 o                         
  -9   1   2         25.42         25.21         5.08 o                         
  -8   1   2         14.90          8.12         2.86 o                         
  -7   1   2          0.49          4.53         2.22 o                         
  -6   1   2          1.21          0.56         0.35 o                         
  -5   1   2        175.10        175.88         4.44 o                         
  -4   1   2          2.66          3.02         0.58 o                         
  -3   1   2        185.26        178.65        12.39 o                         
  -2   1   2        724.47        743.66        13.65 o                         
  -1   1   2        482.04        472.09         9.27 o                         
   0   1   2       1181.44       1129.51         9.50 o                         
   1   1   2        382.52        370.71         4.86 o                         
   2   1   2         17.98         19.36         2.14 o                         
   3   1   2         83.55         90.02         2.85 o                         
   4   1   2         44.46         45.61         2.08 o                         
   5   1   2          8.43          9.91         2.14 o                         
   6   1   2          3.10          3.89         0.69 o                         
   7   1   2         26.66         33.93         4.98 o                         
   8   1   2         19.07         18.83         3.90 o                         
  -9   2   2         24.88         24.34         5.26 o                         
  -8   2   2         48.09         54.90         7.54 o                         
  -7   2   2          4.50          2.18         0.92 o                         
  -6   2   2        180.80        168.83         4.60 o                         
  -5   2   2         22.99         22.45         1.42 o                         
  -4   2   2        123.36        101.70         6.91 o                         
  -3   2   2        530.85        596.76        11.04 o                         
  -2   2   2       4613.94       4572.91        39.53 o                         
  -1   2   2        475.38        498.98        11.96 o                         
   0   2   2       2989.00       3133.47        27.56 o                         
   1   2   2        445.78        502.59         8.04 o                         
   2   2   2        129.63        129.23         4.16 o                         
   3   2   2        233.31        249.83         6.64 o                         
   4   2   2        325.45        309.36         6.46 o                         
   5   2   2          1.72          1.82         1.38 o                         
   6   2   2        188.76        211.67        11.19 o                         
   7   2   2          0.20         -0.66         1.14 o                         
   8   2   2         35.70         46.90         6.33 o                         
  -9   3   2         28.74         26.72         5.84 o                         
  -8   3   2         78.44         79.87         5.44 o                         
  -7   3   2         19.53         20.72         2.61 o                         
  -6   3   2          0.00         -0.14         0.44 o                         
  -5   3   2         35.97         37.44         5.51 o                         
  -4   3   2         13.15         16.68         2.56 o                         
  -3   3   2         64.85         70.41         6.02 o                         
  -2   3   2        396.84        459.17         7.44 o                         
  -1   3   2        426.26        431.36        12.98 o                         
   0   3   2       1593.99       1655.32        24.54 o                         
   1   3   2        399.08        401.72         5.98 o                         
   2   3   2       1657.86       1704.63        15.36 o                         
   3   3   2        701.84        684.55        19.51 o                         
   4   3   2        402.86        387.37         7.66 o                         
   5   3   2        160.32        164.88         5.17 o                         
   6   3   2         28.48         32.23         3.11 o                         
   7   3   2          0.61         -0.15         0.62 o                         
   8   3   2          1.90          2.89         1.31 o                         
  -9   4   2          3.78          2.95         2.26 o                         
  -8   4   2        173.19        195.73        15.69 o                         
  -7   4   2          9.21          8.43         3.29 o                         
  -6   4   2        180.68        207.78        14.68 o                         
  -5   4   2         11.91         13.35         3.35 o                         
  -4   4   2        336.92        347.45        15.40 o                         
  -3   4   2        310.32        306.43         7.64 o                         
  -2   4   2        571.94        530.66        17.15 o                         
  -1   4   2        888.44        868.07        43.74 o                         
   0   4   2          0.30         -0.76         1.52 o                         
   1   4   2          3.52          6.35         0.77 o                         
   2   4   2        864.66        945.96        12.85 o                         
   3   4   2         22.21         17.56         1.94 o                         
   4   4   2         80.12         86.49         4.13 o                         
   5   4   2         11.94         12.47         1.68 o                         
   6   4   2          1.80          2.35         1.07 o                         
   7   4   2         53.77         61.10         3.97 o                         
  -8   5   2         51.56         52.36         8.63 o                         
  -7   5   2          0.24         -0.42         1.71 o                         
  -6   5   2        813.87        866.05        32.02 o                         
  -5   5   2          0.94          0.67         1.01 o                         
  -4   5   2       1004.86       1067.09        20.52 o                         
  -3   5   2         16.84         15.50         1.93 o                         
  -2   5   2        171.87        154.87        10.23 o                         
  -1   5   2          5.75          6.22         1.16 o                         
   0   5   2          0.94          1.02         0.74 o                         
   1   5   2         72.72         78.69         4.67 o                         
   2   5   2         29.37         27.60         2.48 o                         
   3   5   2         10.38         11.30         1.69 o                         
   4   5   2        433.18        446.66        10.53 o                         
   5   5   2          7.21          5.99         1.42 o                         
   6   5   2        224.22        223.37         9.29 o                         
   7   5   2          8.64         11.06         2.00 o                         
  -8   6   2          0.10         -1.72         1.87 o                         
  -7   6   2         16.09         19.54         5.46 o                         
  -6   6   2          7.85          8.58         1.53 o                         
  -5   6   2         37.73         34.02         5.47 o                         
  -4   6   2        458.50        501.08        12.08 o                         
  -3   6   2          5.75          4.66         2.01 o                         
  -2   6   2        169.26        179.98        11.98 o                         
  -1   6   2          3.25          2.41         0.88 o                         
   0   6   2         22.90         19.15         3.56 o                         
   1   6   2        140.82        140.73        10.10 o                         
   2   6   2        276.84        278.80        10.90 o                         
   3   6   2         68.73         64.45         4.22 o                         
   4   6   2         79.08         75.98         4.73 o                         
   5   6   2         20.08         20.80         2.64 o                         
   6   6   2          2.13          4.21         1.87 o                         
  -7   7   2          2.02          1.75         2.06 o                         
  -6   7   2          1.76          2.17         1.09 o                         
  -5   7   2         23.49         24.84         3.02 o                         
  -4   7   2         41.69         42.64         6.77 o                         
  -3   7   2         28.28         35.13         6.04 o                         
  -2   7   2        175.12        202.62        13.84 o                         
  -1   7   2         20.93         19.24         4.29 o                         
   0   7   2        106.43         96.60         7.44 o                         
   1   7   2        119.28        111.30         9.81 o                         
   2   7   2         16.86         15.25         3.59 o                         
   3   7   2          0.05          0.03         1.11 o                         
   4   7   2          0.59          1.00         1.48 o                         
   5   7   2          7.63          6.48         1.73 o                         
  -6   8   2         24.57         25.23         4.20 o                         
  -5   8   2          0.30          0.17         1.88 o                         
  -4   8   2        106.01        101.67        11.14 o                         
  -3   8   2          1.45          0.63         1.18 o                         
  -2   8   2         20.43         27.35         5.46 o                         
  -1   8   2         30.72         26.83         5.50 o                         
   0   8   2          2.60          4.19         2.41 o                         
   1   8   2          3.13          3.07         1.94 o                         
   2   8   2         36.48         37.87         6.24 o                         
   3   8   2          8.88          2.15         1.53 o                         
   4   8   2         31.98         30.22         3.46 o                         
  -4   9   2          0.87         -0.07         1.02 o                         
  -3   9   2          1.02         -1.04         2.11 o                         
  -2   9   2         17.52         17.63         4.98 o                         
  -1   9   2         20.98         23.70         5.38 o                         
   0   9   2         48.00         53.24         8.23 o                         
   1   9   2         54.53         54.75         8.17 o                         
   2   9   2         59.33         65.39         8.90 o                         
  -2 -10   3          0.10         -0.18         1.00 o                         
  -1 -10   3         40.29         38.64         6.45 o                         
   0 -10   3         12.30         11.34         3.52 o                         
   1 -10   3         12.39         13.47         4.21 o                         
   2 -10   3          2.11         -0.34         1.53 o                         
   3 -10   3          8.75          7.02         4.28 o                         
   4 -10   3         11.78         12.37         4.22 o                         
  -4  -9   3         46.03         47.59         4.98 o                         
  -3  -9   3         18.57         17.83         2.91 o                         
  -2  -9   3          0.11          2.09         1.23 o                         
  -1  -9   3          8.94         10.07         3.03 o                         
   0  -9   3          0.03          3.77         2.06 o                         
   1  -9   3          1.27          3.91         2.21 o                         
   2  -9   3         27.94         34.09         5.99 o                         
   3  -9   3         19.75         26.01         3.79 o                         
   4  -9   3          8.16         10.54         3.51 o                         
   5  -9   3          2.57          2.71         0.81 o                         
  -5  -8   3          4.08          4.48         1.42 o                         
  -4  -8   3         12.95         10.53         1.73 o                         
  -3  -8   3         31.35         27.79         2.69 o                         
  -2  -8   3        110.28        101.99         7.96 o                         
  -1  -8   3          0.46         -0.68         1.50 o                         
   0  -8   3         76.92         77.60         7.94 o                         
   1  -8   3          4.25          2.33         1.24 o                         
   2  -8   3        234.23        226.07        14.19 o                         
   3  -8   3          0.19          0.34         0.86 o                         
   4  -8   3         68.54         78.26         6.03 o                         
   5  -8   3         22.25         19.63         3.20 o                         
   6  -8   3          3.05          0.96         1.17 o                         
  -6  -7   3          0.96          0.73         1.05 o                         
  -5  -7   3         22.35         21.01         2.08 o                         
  -4  -7   3          8.36          7.20         1.42 o                         
  -3  -7   3        161.59        164.30         5.98 o                         
  -2  -7   3         62.47         61.70         4.55 o                         
  -1  -7   3         12.00         11.89         2.63 o                         
   0  -7   3         94.89         94.26         4.86 o                         
   1  -7   3         35.75         35.49         3.13 o                         
   2  -7   3         71.25         78.63         5.12 o                         
   3  -7   3          0.00         -0.32         0.61 o                         
   4  -7   3          2.40          1.64         0.92 o                         
   5  -7   3         53.38         57.10         5.20 o                         
   6  -7   3         16.86         21.02         3.33 o                         
   7  -7   3          5.87          8.04         2.27 o                         
  -7  -6   3         17.95         15.23         2.59 o                         
  -6  -6   3         45.72         50.53         4.52 o                         
  -5  -6   3         24.85         23.73         2.28 o                         
  -4  -6   3        237.68        249.60         5.60 o                         
  -3  -6   3         28.40         28.82         3.13 o                         
  -2  -6   3         79.79         82.65         2.65 o                         
  -1  -6   3          2.25          3.00         0.63 o                         
   0  -6   3         20.26         21.96         1.81 o                         
   1  -6   3         15.47         17.31         1.32 o                         
   2  -6   3         96.12         90.97         4.10 o                         
   3  -6   3        216.98        238.22         7.42 o                         
   4  -6   3          0.31          0.10         1.15 o                         
   5  -6   3        151.61        161.68         8.24 o                         
   6  -6   3         28.39         26.52         5.51 o                         
   7  -6   3         45.83         49.28         7.57 o                         
   8  -6   3         20.05         20.67         5.09 o                         
  -8  -5   3         33.59         43.84         6.20 o                         
  -7  -5   3          0.09         -0.77         1.12 o                         
  -6  -5   3         92.97         99.36         4.38 o                         
  -5  -5   3          0.07         -0.34         0.63 o                         
  -4  -5   3          0.30          0.33         0.32 o                         
  -3  -5   3          0.69          1.43         0.40 o                         
  -2  -5   3        917.48        940.38         7.95 o                         
  -1  -5   3          5.01          4.68         0.58 o                         
   0  -5   3       2040.04       2105.61        13.03 o                         
   1  -5   3          0.01          0.16         0.35 o                         
   2  -5   3        749.34        745.28         9.98 o                         
   3  -5   3         78.28         80.33         3.90 o                         
   4  -5   3          8.26          7.95         1.59 o                         
   5  -5   3         20.87         20.74         1.66 o                         
   6  -5   3         19.08         20.95         4.47 o                         
   7  -5   3          2.53          3.79         2.31 o                         
   8  -5   3          0.06         -0.66         1.36 o                         
  -8  -4   3          7.29          4.01         2.12 o                         
  -7  -4   3          3.57          4.41         0.95 o                         
  -6  -4   3         22.67         20.03         1.85 o                         
  -5  -4   3        155.79        155.35         4.59 o                         
  -4  -4   3         83.93         82.30         2.74 o                         
  -3  -4   3        372.35        365.60         7.46 o                         
  -2  -4   3        234.02        216.80         3.31 o                         
  -1  -4   3        203.86        181.94         3.24 o                         
   0  -4   3        223.70        282.57         4.17 o                         
   1  -4   3         87.59         74.83         2.13 o                         
   2  -4   3         76.65        103.25         3.42 o                         
   3  -4   3          1.98          1.27         0.60 o                         
   4  -4   3         11.76         10.22         1.05 o                         
   5  -4   3         58.71         57.81         3.57 o                         
   6  -4   3        199.56        206.13        13.48 o                         
   7  -4   3          0.20          2.08         1.68 o                         
   8  -4   3         47.75         55.29         7.77 o                         
  -8  -3   3        498.08        478.96        11.91 o                         
  -7  -3   3        171.65        188.65        12.27 o                         
  -6  -3   3        246.18        239.78         5.19 o                         
  -5  -3   3        235.90        231.59         4.75 o                         
  -4  -3   3         15.27         17.60         1.18 o                         
  -3  -3   3        122.22        121.43         2.88 o                         
  -2  -3   3        157.46        162.36         3.82 o                         
  -1  -3   3        156.62        159.39         2.88 o                         
   0  -3   3       1221.37       1303.32         9.06 o                         
   1  -3   3        107.85         88.69         2.68 o                         
   2  -3   3       1283.85       1367.61        16.94 o                         
   3  -3   3         83.14         68.15         2.28 o                         
   4  -3   3         42.47         44.92         5.14 o                         
   5  -3   3        227.97        213.22        12.08 o                         
   6  -3   3         61.55         57.10         6.73 o                         
   7  -3   3         41.84         47.98         6.67 o                         
   8  -3   3          2.95          4.15         1.90 o                         
   9  -3   3          0.58         -0.12         1.12 o                         
  -9  -2   3          4.26          3.45         1.59 o                         
  -8  -2   3          7.08          2.03         1.51 o                         
  -7  -2   3         20.55         22.54         3.83 o                         
  -6  -2   3        422.11        442.49         9.88 o                         
  -5  -2   3         28.68         25.41         2.28 o                         
  -4  -2   3          2.10          2.69         0.60 o                         
  -3  -2   3        103.06        108.54         2.60 o                         
  -2  -2   3        210.76        195.72         2.80 o                         
  -1  -2   3        356.17        368.03         5.98 o                         
   0  -2   3      16930.01      15788.55        39.74 o                         
   1  -2   3       1618.67       1600.91        11.38 o                         
   2  -2   3        729.88        668.41        11.61 o                         
   3  -2   3         46.74         50.37         4.57 o                         
   4  -2   3          0.20         -0.57         1.12 o                         
   5  -2   3         10.36          9.23         2.45 o                         
   6  -2   3          2.02          3.23         1.71 o                         
   7  -2   3         15.43         15.80         3.70 o                         
   8  -2   3         31.85         35.75         5.88 o                         
   9  -2   3          9.76         10.98         3.23 o                         
  -9  -1   3          0.08         -0.64         1.55 o                         
  -8  -1   3          1.99          0.72         0.87 o                         
  -7  -1   3         18.97         17.15         2.15 o                         
  -6  -1   3        144.73        147.95         5.84 o                         
  -5  -1   3         64.36         57.48         2.74 o                         
  -4  -1   3         75.07         82.77         2.25 o                         
  -3  -1   3        378.47        343.13         4.01 o                         
  -2  -1   3       3030.28       2876.69        14.36 o                         
  -1  -1   3       1133.32       1135.91        27.60 o                         
   0  -1   3       5511.97       5357.91        19.85 o                         
   1  -1   3        463.94        460.20         5.00 o                         
   2  -1   3        443.45        436.12         5.17 o                         
   3  -1   3          5.83          6.82         0.99 o                         
   4  -1   3        128.09        131.96         3.44 o                         
   5  -1   3         24.46         20.29         3.48 o                         
   6  -1   3        126.58        123.60         6.66 o                         
   7  -1   3         65.11         68.40         6.80 o                         
   8  -1   3        139.18        148.97        10.97 o                         
   9  -1   3          0.00         -1.55         1.55 o                         
  -9   0   3         22.61         20.58         4.35 o                         
  -8   0   3         22.18         20.58         4.07 o                         
  -7   0   3         35.69         33.15         3.82 o                         
  -6   0   3        501.25        484.96         9.40 o                         
  -5   0   3        470.39        454.57        12.30 o                         
  -4   0   3         17.93         10.93         0.95 o                         
  -3   0   3         92.38         83.14         2.57 o                         
  -2   0   3        128.78        121.94         3.13 o                         
  -1   0   3        985.56        942.40        10.69 o                         
   0   0   3        154.75        159.64         3.02 o                         
   1   0   3        667.34        647.41        12.96 o                         
   2   0   3        105.89        109.46         4.72 o                         
   3   0   3        630.87        588.68        12.99 o                         
   4   0   3         20.47         21.33         2.19 o                         
   5   0   3        612.79        568.90         6.61 o                         
   6   0   3        238.19        210.12         7.51 o                         
   7   0   3         90.14         88.59         7.85 o                         
   8   0   3         23.62         19.30         3.99 o                         
  -9   1   3          4.46          3.74         2.15 o                         
  -8   1   3         73.07         79.25         8.60 o                         
  -7   1   3          5.12          4.01         1.73 o                         
  -6   1   3        192.53        189.56         4.74 o                         
  -5   1   3         15.40         15.17         1.40 o                         
  -4   1   3        587.24        604.22         7.14 o                         
  -3   1   3         18.05         11.73         2.82 o                         
  -2   1   3       5255.73       5403.78        26.00 o                         
  -1   1   3        550.03        521.90        10.74 o                         
   0   1   3       2999.14       2977.72        17.36 o                         
   1   1   3         71.10         68.52         2.32 o                         
   2   1   3        922.44        931.53        15.41 o                         
   3   1   3        190.73        194.70         5.90 o                         
   4   1   3          0.24          0.42         0.28 o                         
   5   1   3         12.93         13.95         2.70 o                         
   6   1   3         21.77         20.68         1.65 o                         
   7   1   3         65.53         65.00         6.69 o                         
   8   1   3          0.13          0.21         1.11 o                         
  -9   2   3          7.32          7.57         3.14 o                         
  -8   2   3          2.53          2.52         0.96 o                         
  -7   2   3         32.38         28.53         3.15 o                         
  -6   2   3          1.09          0.94         0.48 o                         
  -5   2   3        287.66        278.49         8.64 o                         
  -4   2   3        153.44        152.02         8.57 o                         
  -3   2   3        282.59        283.08         8.59 o                         
  -2   2   3         38.09         27.75         3.22 o                         
  -1   2   3          1.27         -1.15         1.15 o                         
   0   2   3         40.09         52.65         4.09 o                         
   1   2   3         96.40         96.50         3.32 o                         
   2   2   3         16.37         16.55         1.47 o                         
   3   2   3         13.64         17.14         1.71 o                         
   4   2   3        300.97        273.65         8.04 o                         
   5   2   3          1.67          2.16         0.68 o                         
   6   2   3        240.97        249.42        12.49 o                         
   7   2   3         18.62         18.35         3.81 o                         
   8   2   3        140.40        149.40        11.26 o                         
  -9   3   3         32.53         44.18         7.44 o                         
  -8   3   3         82.06         81.96         5.70 o                         
  -7   3   3        144.73        164.77         7.63 o                         
  -6   3   3         45.35         43.79         3.72 o                         
  -5   3   3        410.21        406.28        16.23 o                         
  -4   3   3          9.61          7.99         2.25 o                         
  -3   3   3          3.27          6.52         1.41 o                         
  -2   3   3        180.35        211.07         4.55 o                         
  -1   3   3          4.57         10.51         2.25 o                         
   0   3   3       1271.77       1448.87        24.12 o                         
   1   3   3          9.75         21.84         1.90 o                         
   2   3   3        450.80        477.33         9.47 o                         
   3   3   3        595.10        571.20         9.83 o                         
   4   3   3        168.54        156.86         5.10 o                         
   5   3   3        130.95        130.08         4.80 o                         
   6   3   3         20.49         21.70         2.63 o                         
   7   3   3         23.19         23.24         2.91 o                         
   8   3   3          0.39          1.32         1.11 o                         
  -8   4   3         47.97         41.37         4.14 o                         
  -7   4   3         11.58         14.51         2.36 o                         
  -6   4   3          6.05          7.41         3.03 o                         
  -5   4   3          0.78          0.84         1.43 o                         
  -4   4   3        205.86        201.68        11.95 o                         
  -3   4   3        289.24        283.27         6.86 o                         
  -2   4   3        735.42        707.02        20.27 o                         
  -1   4   3        200.64        203.86         5.11 o                         
   0   4   3        678.59        580.36        17.41 o                         
   1   4   3        215.15        231.43         5.35 o                         
   2   4   3        205.45        181.05         7.12 o                         
   3   4   3        487.60        487.48        10.08 o                         
   4   4   3         77.63         79.27         3.70 o                         
   5   4   3          7.49          6.36         2.06 o                         
   6   4   3          4.15          1.29         2.31 o                         
   7   4   3         18.13         15.30         2.53 o                         
  -8   5   3         83.77         81.48        10.96 o                         
  -7   5   3          8.33          8.40         3.43 o                         
  -6   5   3         50.07         50.29         6.56 o                         
  -5   5   3          5.02          3.15         1.03 o                         
  -4   5   3         64.15         66.02         4.61 o                         
  -3   5   3         79.22         83.70         7.91 o                         
  -2   5   3        538.50        545.38        19.51 o                         
  -1   5   3          3.88          4.18         0.91 o                         
   0   5   3        123.27        106.76         8.76 o                         
   1   5   3          4.66          4.81         1.82 o                         
   2   5   3          3.57          1.01         0.96 o                         
   3   5   3          1.41          0.68         0.85 o                         
   4   5   3        128.17        124.22         5.84 o                         
   5   5   3          1.10          1.22         1.03 o                         
   6   5   3         79.89         83.80         5.32 o                         
  -7   6   3         63.26         78.08         5.92 o                         
  -6   6   3         36.81         32.00         3.40 o                         
  -5   6   3          7.54          8.73         1.73 o                         
  -4   6   3          4.06          3.78         2.01 o                         
  -3   6   3         44.61         58.91         7.33 o                         
  -2   6   3         81.06         69.35         7.72 o                         
  -1   6   3        133.97        136.92        10.48 o                         
   0   6   3          0.01          0.72         1.82 o                         
   1   6   3        255.60        256.76        14.19 o                         
   2   6   3        104.42         96.67         6.05 o                         
   3   6   3         54.86         58.14         4.17 o                         
   4   6   3         30.05         30.85         3.18 o                         
   5   6   3         69.87         79.94         5.28 o                         
   6   6   3         21.45         25.56         3.11 o                         
  -7   7   3         10.47         13.62         4.84 o                         
  -6   7   3          7.71          9.06         3.46 o                         
  -5   7   3          3.22          4.19         2.53 o                         
  -4   7   3          5.87          6.80         2.84 o                         
  -3   7   3          1.24          1.41         0.92 o                         
  -2   7   3        141.78        144.22        11.99 o                         
  -1   7   3         70.98         75.08         8.39 o                         
   0   7   3        106.24        113.22        10.26 o                         
   1   7   3         78.49         71.31         8.20 o                         
   2   7   3          2.41          1.73         1.31 o                         
   3   7   3          0.45          1.63         0.96 o                         
   4   7   3          2.03          2.11         1.42 o                         
   5   7   3          1.41          1.12         1.03 o                         
  -6   8   3          3.46          8.30         3.50 o                         
  -5   8   3          6.08          7.27         3.27 o                         
  -4   8   3          4.82          4.78         2.94 o                         
  -3   8   3          0.48         -0.22         1.34 o                         
  -2   8   3         10.24          9.69         3.45 o                         
  -1   8   3          0.41          1.16         2.18 o                         
   0   8   3          5.79          6.37         2.85 o                         
   1   8   3          0.06         -0.04         1.52 o                         
   2   8   3          9.86          5.62         2.66 o                         
   3   8   3          0.97         -2.14         2.14 o                         
  -4   9   3         14.98         21.26         5.78 o                         
  -3   9   3          6.89          6.92         3.29 o                         
  -2   9   3         65.65         72.15         9.98 o                         
  -1   9   3          0.21          4.06         2.56 o                         
   0   9   3         19.98         16.92         4.82 o                         
   1   9   3         13.46         16.59         4.66 o                         
  -2 -10   4         18.31         15.14         3.81 o                         
  -1 -10   4         36.52         39.35         6.36 o                         
   0 -10   4          3.21          1.21         1.30 o                         
   1 -10   4         15.83         15.14         4.07 o                         
   2 -10   4          8.62          9.08         2.47 o                         
   3 -10   4          2.03          2.19         4.59 o                         
   4 -10   4          0.88         -0.58         1.23 o                         
  -4  -9   4         24.25         29.20         3.29 o                         
  -3  -9   4          9.22         10.03         2.23 o                         
  -2  -9   4         14.42         13.01         3.33 o                         
  -1  -9   4          4.27          4.04         1.92 o                         
   0  -9   4          0.11         -1.39         1.39 o                         
   1  -9   4          2.54          2.78         1.69 o                         
   2  -9   4          7.08          5.48         2.32 o                         
   3  -9   4          5.71          5.08         2.67 o                         
   4  -9   4          1.11          1.80         1.68 o                         
   5  -9   4          0.01         -0.34         0.71 o                         
  -5  -8   4          0.04         -0.21         0.81 o                         
  -4  -8   4         19.93         20.99         2.12 o                         
  -3  -8   4          1.84          0.72         0.65 o                         
  -2  -8   4         29.25         30.34         3.38 o                         
  -1  -8   4          3.31          1.22         1.15 o                         
   0  -8   4          3.25          2.25         1.14 o                         
   1  -8   4         49.51         36.02         5.42 o                         
   2  -8   4        132.79        137.32         7.65 o                         
   3  -8   4         12.69         13.12         3.42 o                         
   4  -8   4        109.87        104.68         7.05 o                         
   5  -8   4          0.91         -0.22         0.86 o                         
   6  -8   4          6.18          4.84         1.85 o                         
  -6  -7   4         25.95         24.41         3.25 o                         
  -5  -7   4         12.59         14.28         2.45 o                         
  -4  -7   4         15.12         15.28         1.68 o                         
  -3  -7   4        117.18        111.84         4.72 o                         
  -2  -7   4          4.75          3.33         1.05 o                         
  -1  -7   4         77.32         73.34         3.32 o                         
   0  -7   4          0.84          0.26         0.59 o                         
   1  -7   4        136.47        139.39         5.93 o                         
   2  -7   4         82.86         87.15         5.68 o                         
   3  -7   4          0.01          0.22         1.34 o                         
   4  -7   4          1.72          0.94         0.72 o                         
   5  -7   4         12.77         10.48         1.65 o                         
   6  -7   4         18.15         18.16         3.34 o                         
   7  -7   4          7.35          9.45         2.47 o                         
  -7  -6   4          8.20          5.71         1.63 o                         
  -6  -6   4          4.57          5.83         1.49 o                         
  -5  -6   4         22.91         22.26         2.41 o                         
  -4  -6   4          0.06          0.63         0.46 o                         
  -3  -6   4         22.94         21.99         1.45 o                         
  -2  -6   4         16.59         13.83         1.07 o                         
  -1  -6   4          6.25          6.20         0.77 o                         
   0  -6   4          1.30          0.72         0.66 o                         
   1  -6   4         26.50         27.52         2.39 o                         
   2  -6   4        101.13         98.25         3.67 o                         
   3  -6   4        130.42        133.93         7.21 o                         
   4  -6   4         17.98         15.31         1.48 o                         
   5  -6   4          0.02         -0.55         0.55 o                         
   6  -6   4        108.31        113.11        10.85 o                         
   7  -6   4          2.57          2.02         2.29 o                         
   8  -6   4         17.36         15.76         4.57 o                         
  -8  -5   4         27.22         28.86         3.44 o                         
  -7  -5   4          4.89          3.37         1.17 o                         
  -6  -5   4         22.69         21.59         2.00 o                         
  -5  -5   4         15.51         16.45         1.35 o                         
  -4  -5   4        256.87        256.87         5.66 o                         
  -3  -5   4         20.01         21.32         1.28 o                         
  -2  -5   4        394.41        428.55         9.96 o                         
  -1  -5   4         11.12         13.15         0.90 o                         
   0  -5   4        129.47        102.83         2.78 o                         
   1  -5   4          2.96          3.41         0.52 o                         
   2  -5   4        640.59        638.26        11.31 o                         
   3  -5   4          0.10         -0.01         0.37 o                         
   4  -5   4         55.19         49.41         2.64 o                         
   5  -5   4         15.15         12.91         1.12 o                         
   6  -5   4          0.07          0.03         1.10 o                         
   7  -5   4         13.26         13.76         3.93 o                         
   8  -5   4         23.93         31.49         5.91 o                         
  -8  -4   4          3.06          3.91         1.28 o                         
  -7  -4   4          3.21          3.77         1.22 o                         
  -6  -4   4          6.03          6.45         1.01 o                         
  -5  -4   4         66.38         72.96         2.50 o                         
  -4  -4   4        139.78        143.74         3.51 o                         
  -3  -4   4        645.77        641.79         6.20 o                         
  -2  -4   4        348.68        356.69         6.67 o                         
  -1  -4   4        626.57        633.97         4.98 o                         
   0  -4   4        625.86        701.00         5.34 o                         
   1  -4   4        608.30        662.21         6.38 o                         
   2  -4   4         15.10         23.08         1.38 o                         
   3  -4   4        132.04        143.89         3.70 o                         
   4  -4   4          0.00          0.43         0.45 o                         
   5  -4   4          9.55          8.40         2.58 o                         
   6  -4   4         28.13         31.09         5.23 o                         
   7  -4   4          0.83          3.51         2.00 o                         
   8  -4   4          1.04          0.87         1.50 o                         
  -8  -3   4          7.99          6.51         2.54 o                         
  -7  -3   4         55.18         57.75         2.62 o                         
  -6  -3   4        179.06        179.21         4.32 o                         
  -5  -3   4         73.33         76.75         3.59 o                         
  -4  -3   4        636.73        641.80         8.01 o                         
  -3  -3   4        557.20        559.27         6.26 o                         
  -2  -3   4          6.93          5.86         0.59 o                         
  -1  -3   4          3.48          2.66         0.32 o                         
   0  -3   4          2.23          3.15         0.28 o                         
   1  -3   4        366.83        365.70         4.36 o                         
   2  -3   4          0.89          0.13         0.35 o                         
   3  -3   4         10.19         10.65         0.94 o                         
   4  -3   4        412.26        406.15        15.28 o                         
   5  -3   4        141.19        134.35         9.54 o                         
   6  -3   4          1.31          1.17         1.04 o                         
   7  -3   4         15.19         16.53         3.83 o                         
   8  -3   4          0.78         -1.19         1.75 o                         
  -9  -2   4          8.08         10.17         3.18 o                         
  -8  -2   4        264.21        238.23        13.55 o                         
  -7  -2   4          0.01         -0.12         0.68 o                         
  -6  -2   4        125.77        118.83         4.01 o                         
  -5  -2   4         22.07         18.91         1.46 o                         
  -4  -2   4         34.98         34.94         1.72 o                         
  -3  -2   4         59.74         63.10         1.41 o                         
  -2  -2   4        245.59        229.97         3.42 o                         
  -1  -2   4         19.53         19.40         0.72 o                         
   0  -2   4       3306.60       3220.73        24.20 o                         
   1  -2   4        450.33        471.50         4.20 o                         
   2  -2   4        945.59        862.84        10.86 o                         
   3  -2   4        337.97        359.43         6.78 o                         
   4  -2   4        629.00        634.72        17.91 o                         
   5  -2   4          0.03         -1.26         1.26 o                         
   6  -2   4         10.18         14.19         3.36 o                         
   7  -2   4          0.19         -0.24         0.94 o                         
   8  -2   4          2.01          3.63         1.97 o                         
  -9  -1   4         11.36         13.03         3.03 o                         
  -8  -1   4          0.62         -0.88         1.32 o                         
  -7  -1   4          6.79          7.54         2.26 o                         
  -6  -1   4          0.11         -0.98         2.71 o                         
  -5  -1   4        338.56        345.30         5.98 o                         
  -4  -1   4          0.33          0.31         0.28 o                         
  -3  -1   4        580.65        584.66         6.21 o                         
  -2  -1   4        315.82        301.06         3.14 o                         
  -1  -1   4        454.37        447.47         4.42 o                         
   0  -1   4       1867.36       1925.22        15.45 o                         
   1  -1   4        136.27        131.42         7.38 o                         
   2  -1   4         17.55         13.25         1.60 o                         
   3  -1   4         70.05         73.26         4.56 o                         
   4  -1   4          1.41          1.15         0.21 o                         
   5  -1   4         63.36         64.59         2.60 o                         
   6  -1   4         54.65         44.82         5.08 o                         
   7  -1   4         30.86         35.95         4.97 o                         
   8  -1   4         30.01         25.55         4.56 o                         
  -9   0   4          0.63         -1.47         1.47 o                         
  -8   0   4          7.61          4.64         1.89 o                         
  -7   0   4         22.42         22.67         2.79 o                         
  -6   0   4        139.03        123.59         4.59 o                         
  -5   0   4        692.70        695.34        10.72 o                         
  -4   0   4         12.55         21.13         1.62 o                         
  -3   0   4         14.86         18.80         1.09 o                         
  -2   0   4        200.05        197.80         4.12 o                         
  -1   0   4        653.10        660.37         5.42 o                         
   0   0   4        341.62        331.99         3.86 o                         
   1   0   4        326.72        351.87         4.84 o                         
   2   0   4        572.60        568.39         8.26 o                         
   3   0   4        481.27        466.55        11.86 o                         
   4   0   4        326.57        300.11         8.67 o                         
   5   0   4         89.50         75.03         5.03 o                         
   6   0   4         10.64         10.73         0.77 o                         
   7   0   4         10.77         10.32         2.68 o                         
   8   0   4          1.59          1.28         1.36 o                         
  -9   1   4          6.57          8.16         2.98 o                         
  -8   1   4         67.86         69.45         6.03 o                         
  -7   1   4          1.31         -0.82         0.93 o                         
  -6   1   4        559.61        551.82         8.89 o                         
  -5   1   4          2.37          0.62         0.45 o                         
  -4   1   4        538.32        573.29        10.61 o                         
  -3   1   4        674.49        722.95        18.47 o                         
  -2   1   4        238.86        262.25         5.95 o                         
  -1   1   4         26.37         32.25         2.90 o                         
   0   1   4       1675.30       1667.29        18.09 o                         
   1   1   4         24.43         19.97         1.42 o                         
   2   1   4       1968.73       2020.32        18.89 o                         
   3   1   4         10.76         12.94         2.10 o                         
   4   1   4         15.24         17.95         2.83 o                         
   5   1   4          7.29          6.68         0.91 o                         
   6   1   4         73.15         71.83         7.44 o                         
   7   1   4         16.76         16.58         3.51 o                         
   8   1   4         28.87         30.34         5.16 o                         
  -9   2   4          0.09          3.19         2.13 o                         
  -8   2   4          6.32          4.71         1.84 o                         
  -7   2   4         45.83         43.61         3.99 o                         
  -6   2   4         12.03          8.59         1.28 o                         
  -5   2   4        298.30        285.42         8.90 o                         
  -4   2   4        182.40        210.78        10.34 o                         
  -3   2   4       1077.29       1052.37        21.72 o                         
  -2   2   4       1185.00       1308.57        54.02 o                         
  -1   2   4       2323.06       2498.26        30.11 o                         
   0   2   4       1585.48       1610.69        23.64 o                         
   1   2   4         35.34         29.90         2.02 o                         
   2   2   4          1.23          2.39         0.73 o                         
   3   2   4         20.31         15.20         1.58 o                         
   4   2   4         87.65         78.14         6.09 o                         
   5   2   4         27.36         24.11         2.29 o                         
   6   2   4          1.24          0.98         1.01 o                         
   7   2   4          1.81          1.01         1.21 o                         
   8   2   4         12.46         16.87         3.88 o                         
  -9   3   4          6.30          7.52         3.32 o                         
  -8   3   4         24.69         26.41         3.38 o                         
  -7   3   4         96.11         88.89         5.86 o                         
  -6   3   4        131.72        126.92         6.55 o                         
  -5   3   4        323.59        315.94        14.56 o                         
  -4   3   4         54.27         57.93         6.04 o                         
  -3   3   4         25.99         27.81         2.73 o                         
  -2   3   4        333.60        407.93        14.26 o                         
  -1   3   4         91.29         96.48         6.71 o                         
   0   3   4          2.10          2.32         1.55 o                         
   1   3   4        519.41        572.27         9.73 o                         
   2   3   4         41.18         35.52         2.53 o                         
   3   3   4        154.77        153.06         5.37 o                         
   4   3   4          4.03          3.76         1.13 o                         
   5   3   4         36.31         35.21         2.59 o                         
   6   3   4         18.38         17.34         2.52 o                         
   7   3   4         84.53         89.18         5.95 o                         
  -8   4   4        150.99        159.50         8.43 o                         
  -7   4   4         10.60         11.97         2.25 o                         
  -6   4   4         26.46         28.52         4.93 o                         
  -5   4   4         29.86         31.37         5.12 o                         
  -4   4   4         37.30         32.64         4.96 o                         
  -3   4   4         78.60         76.70         3.24 o                         
  -2   4   4        185.49        179.34        10.49 o                         
  -1   4   4         38.41         40.49         4.92 o                         
   0   4   4       1149.54       1231.60        26.52 o                         
   1   4   4          0.38          2.28         1.11 o                         
   2   4   4        858.43        879.47        19.77 o                         
   3   4   4         22.61         23.56         3.01 o                         
   4   4   4         30.35         29.47         2.82 o                         
   5   4   4         10.12         11.29         2.27 o                         
   6   4   4          4.92          6.83         1.65 o                         
   7   4   4          0.45          0.09         1.31 o                         
  -8   5   4         35.82         30.96         3.85 o                         
  -7   5   4         18.46         17.10         5.14 o                         
  -6   5   4         35.52         31.00         5.58 o                         
  -5   5   4         25.78         25.02         4.64 o                         
  -4   5   4          2.21          1.08         0.49 o                         
  -3   5   4        177.42        172.25        11.78 o                         
  -2   5   4        255.16        231.63        13.04 o                         
  -1   5   4         37.17         40.08         5.36 o                         
   0   5   4        102.28         95.26         8.13 o                         
   1   5   4         22.38         19.68         3.69 o                         
   2   5   4          2.77          3.60         1.26 o                         
   3   5   4          0.02         -1.48         1.48 o                         
   4   5   4         31.72         34.00         3.23 o                         
   5   5   4          0.77          0.34         0.90 o                         
   6   5   4         35.55         35.03         3.58 o                         
  -7   6   4         10.05          9.69         3.82 o                         
  -6   6   4         44.53         48.53         7.38 o                         
  -5   6   4         21.41         23.53         2.57 o                         
  -4   6   4        122.41        126.88        11.29 o                         
  -3   6   4        121.92        121.03        10.67 o                         
  -2   6   4         62.51         49.64         6.65 o                         
  -1   6   4        164.73        142.83        11.07 o                         
   0   6   4          2.33          2.83         0.87 o                         
   1   6   4        101.84        103.42         9.38 o                         
   2   6   4          0.07         -1.08         1.08 o                         
   3   6   4         25.80         26.57         2.96 o                         
   4   6   4         13.09         13.70         2.29 o                         
   5   6   4         58.51         59.99         4.72 o                         
  -6   7   4         80.76         93.28        11.02 o                         
  -5   7   4          0.01         -2.55         2.55 o                         
  -4   7   4          8.72         13.79         4.10 o                         
  -3   7   4          0.77         -2.53         2.53 o                         
  -2   7   4        106.38        107.50        10.69 o                         
  -1   7   4         56.21         51.99         7.23 o                         
   0   7   4         55.88         62.13         7.90 o                         
   1   7   4          0.59         -0.97         1.83 o                         
   2   7   4         51.79         59.51         7.86 o                         
   3   7   4          5.33          5.38         1.84 o                         
   4   7   4          2.30          2.74         1.07 o                         
  -5   8   4         77.81         82.53        10.65 o                         
  -4   8   4        129.06        163.34        14.79 o                         
  -3   8   4         37.60         38.88         7.13 o                         
  -2   8   4         74.55         90.46        10.61 o                         
  -1   8   4         20.52         29.20         5.90 o                         
   0   8   4         15.91         17.35         4.73 o                         
   1   8   4          8.45          8.12         3.12 o                         
   2   8   4          2.82          3.51         2.21 o                         
   3   8   4          0.03         -3.41         3.64 o                         
  -3   9   4          3.56          4.34         2.85 o                         
  -2   9   4         14.76         19.41         5.32 o                         
  -1   9   4         13.05         11.61         4.19 o                         
   0   9   4          3.25          5.33         3.01 o                         
  -2 -10   5         17.91         20.62         5.38 o                         
  -1 -10   5          7.47          7.63         2.66 o                         
   0 -10   5         17.69         17.37         4.13 o                         
   1 -10   5          3.04          4.35         1.64 o                         
   2 -10   5          7.98          6.16         1.73 o                         
   3 -10   5          3.04         -0.84         1.18 o                         
   4 -10   5          4.40          7.13         1.98 o                         
  -4  -9   5          5.05          7.43         1.65 o                         
  -3  -9   5          6.61          5.90         1.96 o                         
  -2  -9   5         75.97         81.17         6.08 o                         
  -1  -9   5          1.08          0.50         0.79 o                         
   0  -9   5         13.89         19.31         4.07 o                         
   1  -9   5          2.20          2.12         1.02 o                         
   2  -9   5          0.57          0.58         2.12 o                         
   3  -9   5          0.02          1.56         1.40 o                         
   4  -9   5          1.24          4.51         1.47 o                         
   5  -9   5         17.04         23.09         3.63 o                         
  -5  -8   5          0.70         -0.14         0.88 o                         
  -4  -8   5          0.32          0.40         0.86 o                         
  -3  -8   5          5.21          4.25         0.94 o                         
  -2  -8   5          0.02          0.85         0.74 o                         
  -1  -8   5          4.69          6.48         2.07 o                         
   0  -8   5         10.64         10.81         1.61 o                         
   1  -8   5         15.24         13.38         2.27 o                         
   2  -8   5          2.82          0.30         0.78 o                         
   3  -8   5         17.63         19.94         2.97 o                         
   4  -8   5          2.38          1.67         1.12 o                         
   5  -8   5         36.96         42.76         4.79 o                         
   6  -8   5         26.68         30.20         4.16 o                         
  -6  -7   5         54.18         51.65         4.72 o                         
  -5  -7   5          2.12          1.11         0.81 o                         
  -4  -7   5          4.14          4.54         0.99 o                         
  -3  -7   5          6.12          5.26         1.00 o                         
  -2  -7   5         39.85         38.08         1.94 o                         
  -1  -7   5         30.05         27.55         1.96 o                         
   0  -7   5         59.89         59.15         2.90 o                         
   1  -7   5        110.32        109.70         4.26 o                         
   2  -7   5          8.42          6.22         1.44 o                         
   3  -7   5         93.64         94.66         3.84 o                         
   4  -7   5         58.15         51.70         3.47 o                         
   5  -7   5         60.02         61.34         3.66 o                         
   6  -7   5         37.14         35.53         4.39 o                         
   7  -7   5          0.41          0.14         0.77 o                         
  -7  -6   5          0.04         -0.68         1.26 o                         
  -6  -6   5         73.70         73.92         5.21 o                         
  -5  -6   5         23.25         24.35         1.97 o                         
  -4  -6   5        409.09        384.68         6.75 o                         
  -3  -6   5         22.65         21.34         1.25 o                         
  -2  -6   5        324.24        324.51         4.78 o                         
  -1  -6   5          0.08         -0.23         0.35 o                         
   0  -6   5         17.02         19.82         1.59 o                         
   1  -6   5         40.68         46.32         2.33 o                         
   2  -6   5          6.34         10.74         1.16 o                         
   3  -6   5         31.92         30.62         2.50 o                         
   4  -6   5         11.35          9.21         0.88 o                         
   5  -6   5          0.38          0.60         0.56 o                         
   6  -6   5         27.21         27.75         5.31 o                         
   7  -6   5         44.08         42.11         7.03 o                         
  -8  -5   5          0.93          0.60         0.75 o                         
  -7  -5   5         40.16         39.42         3.80 o                         
  -6  -5   5          0.30         -1.48         1.48 o                         
  -5  -5   5         70.62         74.45         2.87 o                         
  -4  -5   5          8.61         10.61         1.03 o                         
  -3  -5   5          0.56          0.47         0.25 o                         
  -2  -5   5         33.18         41.51         1.74 o                         
  -1  -5   5          2.61          1.75         0.28 o                         
   0  -5   5         16.84         20.10         0.92 o                         
   1  -5   5          2.02          1.70         0.43 o                         
   2  -5   5         20.99         18.99         1.03 o                         
   3  -5   5        108.96        105.39         3.24 o                         
   4  -5   5        130.67        143.41         5.08 o                         
   5  -5   5        151.58        158.47        11.41 o                         
   6  -5   5        138.80        150.17        11.89 o                         
   7  -5   5         17.68         18.60         4.39 o                         
   8  -5   5         10.15          4.49         2.40 o                         
  -8  -4   5          9.23         11.85         2.56 o                         
  -7  -4   5         10.08         13.28         2.69 o                         
  -6  -4   5          2.70          2.65         0.59 o                         
  -5  -4   5         29.92         30.83         1.66 o                         
  -4  -4   5         54.01         60.35         2.05 o                         
  -3  -4   5        292.42        291.57         4.49 o                         
  -2  -4   5        143.90        149.62         2.66 o                         
  -1  -4   5          5.21          7.18         0.45 o                         
   0  -4   5       1026.04       1074.00        11.29 o                         
   1  -4   5        650.98        613.72        10.58 o                         
   2  -4   5          5.69          3.62         0.49 o                         
   3  -4   5        278.15        279.27         6.48 o                         
   4  -4   5          9.58         10.83         2.60 o                         
   5  -4   5          1.53          3.78         1.90 o                         
   6  -4   5          3.86          2.00         1.30 o                         
   7  -4   5          5.39          4.28         1.97 o                         
   8  -4   5          5.86          8.30         3.04 o                         
  -8  -3   5          6.41          5.42         2.15 o                         
  -7  -3   5          2.48          1.77         0.49 o                         
  -6  -3   5         53.89         55.03         1.97 o                         
  -5  -3   5          5.16          5.27         0.77 o                         
  -4  -3   5        844.86        796.29        16.64 o                         
  -3  -3   5         52.25         52.87         3.47 o                         
  -2  -3   5        447.51        421.24         7.55 o                         
  -1  -3   5        140.72        147.99         2.34 o                         
   0  -3   5       1097.92       1105.09        10.77 o                         
   1  -3   5         56.40         60.35         1.73 o                         
   2  -3   5          0.39          0.12         0.38 o                         
   3  -3   5          4.76          5.80         0.94 o                         
   4  -3   5        355.59        353.26        14.11 o                         
   5  -3   5         10.39          4.34         1.88 o                         
   6  -3   5         72.86         67.02         7.21 o                         
   7  -3   5          0.54         -0.03         1.37 o                         
   8  -3   5         23.04         30.58         5.14 o                         
  -9  -2   5         17.31         18.10         4.11 o                         
  -8  -2   5          0.01         -1.86         1.86 o                         
  -7  -2   5         11.97         11.56         1.85 o                         
  -6  -2   5          0.76          0.12         0.39 o                         
  -5  -2   5         93.60         86.72         3.05 o                         
  -4  -2   5         40.34         38.27         1.45 o                         
  -3  -2   5          2.78          4.61         0.70 o                         
  -2  -2   5         35.72         32.33         2.62 o                         
  -1  -2   5          0.16          0.34         0.29 o                         
   0  -2   5         50.05         48.40         1.48 o                         
   1  -2   5          9.63          6.05         0.51 o                         
   2  -2   5        384.37        354.29         3.85 o                         
   3  -2   5        525.42        523.41         8.17 o                         
   4  -2   5        739.09        803.52        20.14 o                         
   5  -2   5        112.83        114.07         5.56 o                         
   6  -2   5         78.92         75.02         6.60 o                         
   7  -2   5          5.58          3.80         1.37 o                         
   8  -2   5         12.71         13.45         3.26 o                         
  -9  -1   5         22.10         26.67         4.68 o                         
  -8  -1   5         62.52         60.38         4.80 o                         
  -7  -1   5          0.46         -0.27         0.77 o                         
  -6  -1   5         67.97         62.96         2.83 o                         
  -5  -1   5         63.84         68.21         2.68 o                         
  -4  -1   5          0.13          0.23         0.34 o                         
  -3  -1   5         88.07         84.12         2.46 o                         
  -2  -1   5        699.12        708.84         7.01 o                         
  -1  -1   5        488.02        454.74         4.66 o                         
   0  -1   5          2.94          6.11         0.50 o                         
   1  -1   5       1103.97       1108.61        20.87 o                         
   2  -1   5        522.88        555.55        10.89 o                         
   3  -1   5        568.08        606.45        13.26 o                         
   4  -1   5        106.87        105.51         2.20 o                         
   5  -1   5          4.44          2.63         0.54 o                         
   6  -1   5          3.16          0.84         0.82 o                         
   7  -1   5         15.97         20.93         3.89 o                         
   8  -1   5          1.04          0.52         1.28 o                         
  -9   0   5         16.03         14.77         3.83 o                         
  -8   0   5        129.01        119.48        10.22 o                         
  -7   0   5          2.83          2.71         1.05 o                         
  -6   0   5        623.96        582.71        15.09 o                         
  -5   0   5         26.99         27.36         1.76 o                         
  -4   0   5        514.95        472.05         6.26 o                         
  -3   0   5        122.98        143.70         3.15 o                         
  -2   0   5       2057.64       2071.59        30.05 o                         
  -1   0   5          4.24          3.71         0.45 o                         
   0   0   5        329.90        339.36         3.69 o                         
   1   0   5        167.45        190.12         3.90 o                         
   2   0   5          5.32          7.10         0.88 o                         
   3   0   5        850.23        930.76        17.40 o                         
   4   0   5          0.72          4.91         1.59 o                         
   5   0   5        197.52        180.92         9.45 o                         
   6   0   5         54.38         57.57         2.59 o                         
   7   0   5         16.39         18.75         3.73 o                         
   8   0   5         35.58         44.78         6.06 o                         
  -9   1   5         45.33         41.17         6.73 o                         
  -8   1   5         11.02         17.96         2.76 o                         
  -7   1   5          9.27          9.41         1.95 o                         
  -6   1   5         50.46         51.10         2.64 o                         
  -5   1   5          0.56          0.31         0.41 o                         
  -4   1   5         54.71         72.50         3.80 o                         
  -3   1   5         76.74         80.93         3.93 o                         
  -2   1   5        258.76        315.41        11.48 o                         
  -1   1   5         26.70         28.84         1.63 o                         
   0   1   5        361.15        343.32         5.14 o                         
   1   1   5          5.21          9.27         1.11 o                         
   2   1   5        592.24        591.41        10.86 o                         
   3   1   5        357.45        344.18         7.19 o                         
   4   1   5        769.98        741.93        18.28 o                         
   5   1   5        375.40        389.39         7.94 o                         
   6   1   5        200.43        188.43        10.91 o                         
   7   1   5         39.11         38.69         5.38 o                         
   8   1   5          0.34          0.07         1.21 o                         
  -9   2   5          2.78          5.19         1.57 o                         
  -8   2   5          3.65          5.53         1.70 o                         
  -7   2   5         10.28          7.73         1.84 o                         
  -6   2   5          1.22          1.16         0.52 o                         
  -5   2   5          0.04          1.22         0.86 o                         
  -4   2   5        745.44        837.95        19.66 o                         
  -3   2   5        225.93        205.10         9.85 o                         
  -2   2   5        599.74        672.13        16.85 o                         
  -1   2   5       1189.36       1231.49        22.29 o                         
   0   2   5         64.71         87.02         6.01 o                         
   1   2   5         66.23         58.85         3.42 o                         
   2   2   5        198.62        201.93         4.72 o                         
   3   2   5        354.86        347.42         7.67 o                         
   4   2   5          4.39          4.02         0.95 o                         
   5   2   5          0.01          0.29         0.81 o                         
   6   2   5          1.32         -0.45         1.70 o                         
   7   2   5         98.05         98.87         9.05 o                         
  -9   3   5          5.78          4.52         3.09 o                         
  -8   3   5          0.34          1.17         2.24 o                         
  -7   3   5          7.43          9.12         1.92 o                         
  -6   3   5        134.82        131.41        10.03 o                         
  -5   3   5         38.05         38.35         5.24 o                         
  -4   3   5        465.99        430.55        16.71 o                         
  -3   3   5        188.36        194.92         4.61 o                         
  -2   3   5        173.74        141.28         5.87 o                         
  -1   3   5         29.50         44.22         4.84 o                         
   0   3   5         11.58          4.11         1.99 o                         
   1   3   5        151.77        165.17        11.16 o                         
   2   3   5          0.17          1.13         0.76 o                         
   3   3   5          2.12          1.46         0.85 o                         
   4   3   5        238.73        236.92         8.48 o                         
   5   3   5         19.56         20.76         2.39 o                         
   6   3   5         90.03         87.39         5.03 o                         
   7   3   5         65.46         67.80         4.77 o                         
  -8   4   5          1.86          1.19         1.85 o                         
  -7   4   5         37.89         37.87         4.11 o                         
  -6   4   5         66.37         68.90         7.83 o                         
  -5   4   5         16.00         10.49         3.15 o                         
  -4   4   5          5.90          3.76         0.85 o                         
  -3   4   5          6.02         11.65         2.86 o                         
  -2   4   5          9.79          8.85         2.50 o                         
  -1   4   5          8.50          5.89         1.63 o                         
   0   4   5         96.43         83.05         7.24 o                         
   1   4   5        135.72        122.41         6.09 o                         
   2   4   5        678.15        669.23        12.47 o                         
   3   4   5         45.59         40.49         3.23 o                         
   4   4   5        204.43        211.78         7.60 o                         
   5   4   5         12.78         10.95         2.18 o                         
   6   4   5         37.56         41.82         3.75 o                         
  -8   5   5          4.88          7.05         2.03 o                         
  -7   5   5          3.19          4.09         2.29 o                         
  -6   5   5          6.85          5.82         2.56 o                         
  -5   5   5         76.02         77.98         4.17 o                         
  -4   5   5          1.19         -0.23         1.32 o                         
  -3   5   5         68.29         65.86         7.48 o                         
  -2   5   5          0.25         -0.50         1.19 o                         
  -1   5   5         82.13         74.45         7.59 o                         
   0   5   5          5.60          7.34         1.14 o                         
   1   5   5        282.53        274.74        14.44 o                         
   2   5   5         64.41         61.46         4.85 o                         
   3   5   5          1.12          1.65         1.12 o                         
   4   5   5          0.24          0.43         0.73 o                         
   5   5   5          0.87          0.41         1.02 o                         
   6   5   5          2.70          1.69         2.14 o                         
  -7   6   5          2.96         -0.23         1.13 o                         
  -6   6   5         91.96        100.28        10.78 o                         
  -5   6   5         11.74          8.38         3.03 o                         
  -4   6   5        117.24        136.39        11.99 o                         
  -3   6   5         26.93         23.76         4.95 o                         
  -2   6   5         41.35         54.07         7.13 o                         
  -1   6   5         32.22         31.31         5.44 o                         
   0   6   5         87.06         71.43         8.16 o                         
   1   6   5         29.16         20.48         4.41 o                         
   2   6   5          3.70          3.85         2.16 o                         
   3   6   5         76.14         78.08         6.15 o                         
   4   6   5         21.54         22.17         2.93 o                         
   5   6   5         28.96         33.30         4.46 o                         
  -6   7   5          2.21          0.24         1.36 o                         
  -5   7   5          2.50          5.29         2.96 o                         
  -4   7   5          0.67          2.58         2.20 o                         
  -3   7   5          3.28          2.48         2.83 o                         
  -2   7   5          0.67         -0.98         1.84 o                         
  -1   7   5          1.50          1.18         1.37 o                         
   0   7   5         31.90         34.79         6.21 o                         
   1   7   5         42.28         35.38         6.17 o                         
   2   7   5        186.56        183.10        14.31 o                         
   3   7   5         40.18         36.86         4.55 o                         
   4   7   5         68.66         65.25         6.11 o                         
  -5   8   5          0.22          1.69         2.06 o                         
  -4   8   5         25.64         32.15         6.89 o                         
  -3   8   5          8.25          7.65         3.46 o                         
  -2   8   5         28.19         24.48         5.63 o                         
  -1   8   5         92.28         90.60        10.61 o                         
   0   8   5          2.73          4.06         2.64 o                         
   1   8   5         36.05         38.82         6.96 o                         
   2   8   5          3.91          1.71         2.32 o                         
  -3 -10   6          4.51          1.47         1.66 o                         
  -2 -10   6          5.05         -2.81         2.81 o                         
  -1 -10   6          2.43          1.90         1.19 o                         
   0 -10   6          8.82         11.44         2.47 o                         
   1 -10   6          0.37          0.16         1.07 o                         
   2 -10   6         40.78         40.56         4.50 o                         
   3 -10   6          6.48          6.44         1.88 o                         
   4 -10   6          5.47          3.66         1.43 o                         
  -4  -9   6          0.16         -0.15         0.92 o                         
  -3  -9   6         48.38         50.17         5.19 o                         
  -2  -9   6         91.74         98.00        11.00 o                         
  -1  -9   6         12.63         13.05         3.77 o                         
   0  -9   6         94.61         89.43         4.78 o                         
   1  -9   6         12.55         11.91         2.26 o                         
   2  -9   6         40.36         39.24         4.12 o                         
   3  -9   6          2.65          3.08         1.41 o                         
   4  -9   6          2.77          4.78         1.31 o                         
   5  -9   6         12.87         11.27         2.99 o                         
  -5  -8   6         17.53         16.59         2.29 o                         
  -4  -8   6          4.99          3.94         1.28 o                         
  -3  -8   6         30.31         28.72         2.64 o                         
  -2  -8   6          0.19         -0.39         0.54 o                         
  -1  -8   6          0.71          0.60         0.52 o                         
   0  -8   6          4.48          2.70         0.57 o                         
   1  -8   6         38.89         33.01         2.47 o                         
   2  -8   6          5.08          3.18         1.23 o                         
   3  -8   6         90.39         92.27         4.98 o                         
   4  -8   6          3.39          2.06         0.97 o                         
   5  -8   6         30.06         33.76         4.35 o                         
   6  -8   6          6.81          5.26         3.39 o                         
  -6  -7   6          1.70          1.86         1.44 o                         
  -5  -7   6          0.73          0.78         1.80 o                         
  -4  -7   6         13.90         14.63         2.24 o                         
  -3  -7   6          0.00          0.11         0.38 o                         
  -2  -7   6         10.64         10.26         0.76 o                         
  -1  -7   6          0.19          0.35         0.24 o                         
   0  -7   6        240.04        242.15         4.61 o                         
   1  -7   6          2.68          4.17         0.83 o                         
   2  -7   6        340.19        315.83         6.93 o                         
   3  -7   6          4.78         10.06         1.04 o                         
   4  -7   6         41.39         38.11         2.93 o                         
   5  -7   6          3.51          1.75         2.53 o                         
   6  -7   6          8.31          8.50         2.16 o                         
   7  -7   6          0.91         -1.21         1.21 o                         
  -7  -6   6          0.01         -0.23         3.36 o                         
  -6  -6   6         59.00         54.75         4.38 o                         
  -5  -6   6         16.03         18.97         2.46 o                         
  -4  -6   6          3.89          3.17         0.67 o                         
  -3  -6   6         82.41         82.25         3.01 o                         
  -2  -6   6        278.10        266.35         4.22 o                         
  -1  -6   6         56.31         55.29         1.61 o                         
   0  -6   6        151.35        167.01         3.42 o                         
   1  -6   6         28.61         27.27         1.51 o                         
   2  -6   6         12.50         12.88         1.25 o                         
   3  -6   6          7.15          8.76         0.98 o                         
   4  -6   6         30.69         29.30         2.29 o                         
   5  -6   6         86.32         78.36         4.65 o                         
   6  -6   6        116.65        123.15        11.20 o                         
   7  -6   6          0.31          0.23         1.62 o                         
  -8  -5   6         17.30         18.78         2.68 o                         
  -7  -5   6         58.01         65.84         4.78 o                         
  -6  -5   6          0.81          1.27         0.72 o                         
  -5  -5   6        162.19        169.96         6.00 o                         
  -4  -5   6          2.89          0.89         0.58 o                         
  -3  -5   6        189.30        180.90         4.82 o                         
  -2  -5   6          0.92          0.74         0.30 o                         
  -1  -5   6         82.90         81.99         1.60 o                         
   0  -5   6        122.14        119.41         2.34 o                         
   1  -5   6         28.66         30.82         1.53 o                         
   2  -5   6         24.66         20.78         1.04 o                         
   3  -5   6         77.92         77.71         2.38 o                         
   4  -5   6          2.32          2.32         0.70 o                         
   5  -5   6        145.06        144.24        10.85 o                         
   6  -5   6         53.33         52.85         7.01 o                         
   7  -5   6          1.41          0.04         1.03 o                         
   8  -5   6          4.18          4.52         1.90 o                         
  -8  -4   6         43.54         54.96         6.45 o                         
  -7  -4   6         32.72         32.28         2.74 o                         
  -6  -4   6          2.00          2.04         0.73 o                         
  -5  -4   6          4.41          3.95         0.87 o                         
  -4  -4   6         26.93         30.11         2.18 o                         
  -3  -4   6         19.24         17.02         1.50 o                         
  -2  -4   6        176.39        168.23         2.85 o                         
  -1  -4   6         15.50         16.04         1.31 o                         
   0  -4   6       2640.98       2686.82        19.85 o                         
   1  -4   6        841.72        858.37         8.95 o                         
   2  -4   6         60.31         58.61         1.87 o                         
   3  -4   6        101.44        101.94         3.55 o                         
   4  -4   6         19.72         18.91         3.41 o                         
   5  -4   6          0.41          0.48         1.05 o                         
   6  -4   6         27.72         35.58         5.52 o                         
   7  -4   6          3.11          4.93         2.18 o                         
   8  -4   6          1.25          1.65         1.06 o                         
  -8  -3   6          1.97          2.10         1.63 o                         
  -7  -3   6          1.66          1.03         0.78 o                         
  -6  -3   6          0.02          6.36         0.89 o                         
  -5  -3   6         13.04         13.04         1.50 o                         
  -4  -3   6        159.85        168.76         3.53 o                         
  -3  -3   6        155.36        155.53         4.33 o                         
  -2  -3   6       1428.53       1391.85        10.45 o                         
  -1  -3   6        162.77        157.59         2.46 o                         
   0  -3   6       1758.76       1730.31        10.86 o                         
   1  -3   6        261.49        275.81         3.76 o                         
   2  -3   6          0.12         -0.01         0.28 o                         
   3  -3   6         28.96         28.09         2.36 o                         
   4  -3   6          4.18          5.17         1.91 o                         
   5  -3   6          2.22          2.86         1.62 o                         
   6  -3   6        127.60        129.07         6.75 o                         
   7  -3   6        122.85        128.91         9.50 o                         
   8  -3   6        177.85        181.01        12.18 o                         
  -9  -2   6         11.07         12.33         3.43 o                         
  -8  -2   6          7.73          4.41         3.45 o                         
  -7  -2   6         33.11         32.87         3.18 o                         
  -6  -2   6         89.81         89.07         3.42 o                         
  -5  -2   6        467.95        457.29         6.51 o                         
  -4  -2   6         29.79         27.73         1.94 o                         
  -3  -2   6         56.37         51.74         2.38 o                         
  -2  -2   6         19.19         25.72         2.24 o                         
  -1  -2   6        634.27        631.69         8.80 o                         
   0  -2   6        473.13        521.36         5.87 o                         
   1  -2   6        250.98        250.76         4.14 o                         
   2  -2   6         17.40         24.90         1.26 o                         
   3  -2   6        248.08        227.57         4.37 o                         
   4  -2   6        119.22        121.91         3.39 o                         
   5  -2   6        347.47        346.67        12.92 o                         
   6  -2   6        167.11        160.27         9.76 o                         
   7  -2   6         20.10         23.41         4.14 o                         
   8  -2   6          0.76          0.47         1.07 o                         
  -9  -1   6         18.60         16.42         3.75 o                         
  -8  -1   6          1.67          1.19         1.64 o                         
  -7  -1   6          1.37          1.14         0.71 o                         
  -6  -1   6        192.93        195.91         5.63 o                         
  -5  -1   6         18.53         19.56         1.94 o                         
  -4  -1   6          0.51          0.15         0.31 o                         
  -3  -1   6        207.27        206.55         3.30 o                         
  -2  -1   6        778.45        811.05         8.20 o                         
  -1  -1   6        258.49        223.70         3.31 o                         
   0  -1   6       2387.39       2354.80        12.48 o                         
   1  -1   6        125.02        161.72         4.10 o                         
   2  -1   6       1520.00       1553.91        14.91 o                         
   3  -1   6        126.51        122.98         6.18 o                         
   4  -1   6          0.02          0.21         0.66 o                         
   5  -1   6         66.94         62.41         2.01 o                         
   6  -1   6         41.95         39.84         4.86 o                         
   7  -1   6         13.87         10.31         2.74 o                         
   8  -1   6          5.51          5.08         1.86 o                         
  -9   0   6          0.38          1.82         1.51 o                         
  -8   0   6         87.56         75.72         5.67 o                         
  -7   0   6          0.02          1.45         1.04 o                         
  -6   0   6         37.36         44.04         3.87 o                         
  -5   0   6         88.33         83.41         3.10 o                         
  -4   0   6        381.83        378.28         6.36 o                         
  -3   0   6        168.03        192.87         4.24 o                         
  -2   0   6       1545.62       1569.53        13.24 o                         
  -1   0   6         87.62         82.87         3.15 o                         
   0   0   6        422.07        408.23         4.96 o                         
   1   0   6          7.43         14.48         1.38 o                         
   2   0   6        149.85        168.44         5.47 o                         
   3   0   6        184.13        189.94         6.50 o                         
   4   0   6        498.35        480.89        14.42 o                         
   5   0   6          0.09          0.05         0.35 o                         
   6   0   6        128.28        139.43         9.40 o                         
   7   0   6          3.55          3.43         1.73 o                         
   8   0   6         46.46         51.55         6.77 o                         
  -9   1   6         28.29         26.85         3.67 o                         
  -8   1   6          1.18          1.47         1.01 o                         
  -7   1   6        226.24        226.76         9.51 o                         
  -6   1   6         21.41         26.60         2.36 o                         
  -5   1   6        561.94        549.35        11.51 o                         
  -4   1   6        125.86        134.03         5.24 o                         
  -3   1   6         36.14         39.58         2.69 o                         
  -2   1   6         56.34         55.30         1.83 o                         
  -1   1   6          9.71         10.34         1.06 o                         
   0   1   6        100.14         99.77         3.47 o                         
   1   1   6          9.88          7.87         1.31 o                         
   2   1   6          8.60          8.43         1.13 o                         
   3   1   6        211.07        205.32         7.28 o                         
   4   1   6        166.84        147.87         7.46 o                         
   5   1   6          2.78          2.01         1.13 o                         
   6   1   6         20.14         19.85         3.70 o                         
   7   1   6         17.64          9.03         2.83 o                         
  -9   2   6          4.97          4.37         1.48 o                         
  -8   2   6         39.95         46.84         4.69 o                         
  -7   2   6         22.11         25.69         3.35 o                         
  -6   2   6         51.34         49.43         5.48 o                         
  -5   2   6          0.21          0.21         1.11 o                         
  -4   2   6         95.07         84.18         4.64 o                         
  -3   2   6        406.59        412.96         9.66 o                         
  -2   2   6        442.55        413.48        13.93 o                         
  -1   2   6        327.58        339.11         8.15 o                         
   0   2   6        690.91        708.19        11.98 o                         
   1   2   6        401.41        384.80        10.84 o                         
   2   2   6        434.15        439.29         8.73 o                         
   3   2   6        473.87        465.76         9.34 o                         
   4   2   6         19.41         16.96         1.93 o                         
   5   2   6          4.63          4.43         1.15 o                         
   6   2   6          0.00          0.20         0.80 o                         
   7   2   6          4.44          7.54         2.21 o                         
  -8   3   6          1.59          2.51         1.02 o                         
  -7   3   6          7.17          6.05         1.68 o                         
  -6   3   6         56.05         58.98         6.89 o                         
  -5   3   6          1.52         -0.16         0.78 o                         
  -4   3   6        301.16        301.29        14.36 o                         
  -3   3   6          2.21          4.16         1.68 o                         
  -2   3   6        744.43        728.01        20.61 o                         
  -1   3   6         11.00          9.47         2.23 o                         
   0   3   6        320.00        322.06        13.32 o                         
   1   3   6          0.15          1.57         1.32 o                         
   2   3   6          2.30          6.03         1.41 o                         
   3   3   6          0.16          1.10         0.89 o                         
   4   3   6        247.20        246.90         8.54 o                         
   5   3   6          2.96          4.77         1.35 o                         
   6   3   6        160.25        159.04         7.05 o                         
   7   3   6         12.34         11.22         2.04 o                         
  -8   4   6          1.48          0.29         0.63 o                         
  -7   4   6         65.70         68.39         9.88 o                         
  -6   4   6          5.68          7.03         2.79 o                         
  -5   4   6          4.50          1.93         1.09 o                         
  -4   4   6         47.77         39.10         1.93 o                         
  -3   4   6        123.95        128.88         9.84 o                         
  -2   4   6         82.63         86.57         7.88 o                         
  -1   4   6         59.66         48.00         5.76 o                         
   0   4   6          1.89          2.05         1.22 o                         
   1   4   6        184.39        183.51         7.79 o                         
   2   4   6        295.86        285.56         9.91 o                         
   3   4   6         61.93         68.32         5.31 o                         
   4   4   6         90.94        103.36         5.54 o                         
   5   4   6         51.82         61.54         4.52 o                         
   6   4   6         19.67         22.83         2.95 o                         
  -7   5   6         13.02         15.02         4.14 o                         
  -6   5   6          3.60          4.05         2.15 o                         
  -5   5   6         14.94         13.22         3.64 o                         
  -4   5   6          0.01         -1.66         1.66 o                         
  -3   5   6          0.27         -1.56         1.56 o                         
  -2   5   6        384.60        372.35        17.87 o                         
  -1   5   6        145.61        163.27        11.67 o                         
   0   5   6        156.16        133.49        11.52 o                         
   1   5   6        163.08        173.27        11.94 o                         
   2   5   6          0.11          0.40         1.00 o                         
   3   5   6          8.92         12.52         2.11 o                         
   4   5   6          3.01          1.76         1.01 o                         
   5   5   6          1.98          0.73         1.35 o                         
  -7   6   6         10.28         22.78         5.48 o                         
  -6   6   6          9.45         30.27         6.09 o                         
  -5   6   6         14.07         16.27         4.27 o                         
  -4   6   6        142.35        172.58        13.92 o                         
  -3   6   6          0.15          0.77         1.30 o                         
  -2   6   6        137.29        146.69        12.06 o                         
  -1   6   6         26.06         22.14         4.85 o                         
   0   6   6          2.75          9.61         3.10 o                         
   1   6   6         20.51         11.12         3.42 o                         
   2   6   6         31.62         21.00         4.79 o                         
   3   6   6          0.39         -0.21         1.72 o                         
   4   6   6         49.12         55.15         4.66 o                         
  -6   7   6         24.07         38.04         7.21 o                         
  -5   7   6         26.19         29.28         6.34 o                         
  -4   7   6         32.14         36.40         6.88 o                         
  -3   7   6          0.01          0.03         0.86 o                         
  -2   7   6          8.51         18.79         4.72 o                         
  -1   7   6          4.92          8.72         3.79 o                         
   0   7   6          0.37         -2.25         2.25 o                         
   1   7   6          0.07         -1.07         1.65 o                         
   2   7   6          4.67          3.75         2.05 o                         
   3   7   6          0.02          0.62         1.97 o                         
  -4   8   6          3.98          2.86         1.98 o                         
  -3   8   6         21.27         25.76         5.99 o                         
  -2   8   6         29.61         33.82         6.83 o                         
  -1   8   6         67.89         74.62        10.01 o                         
   0   8   6          8.81          9.63         3.61 o                         
   1   8   6         46.91         48.66         8.12 o                         
  -2 -10   7         14.73         10.37         4.06 o                         
  -1 -10   7          0.47         -1.00         1.08 o                         
   0 -10   7          0.64         -2.12         2.12 o                         
   1 -10   7          4.63          5.95         2.38 o                         
   2 -10   7         31.36         37.74         6.27 o                         
   3 -10   7          0.24          0.83         1.54 o                         
  -4  -9   7          5.92          7.21         2.19 o                         
  -3  -9   7          6.03          4.87         1.61 o                         
  -2  -9   7          4.31          1.16         1.59 o                         
  -1  -9   7          0.05         -1.40         1.72 o                         
   0  -9   7          1.97         -0.86         1.74 o                         
   1  -9   7         26.67         29.52         3.33 o                         
   2  -9   7         35.63         44.91         4.30 o                         
   3  -9   7          0.76          0.38         0.67 o                         
   4  -9   7          2.24          0.74         0.55 o                         
   5  -9   7          2.71          6.10         4.46 o                         
  -5  -8   7          5.74          8.46         1.62 o                         
  -4  -8   7         22.28         23.40         3.25 o                         
  -3  -8   7         27.22         30.43         3.77 o                         
  -2  -8   7          0.18         -0.18         0.57 o                         
  -1  -8   7         51.83         56.68         4.89 o                         
   0  -8   7         69.65         59.56         5.00 o                         
   1  -8   7         13.66         13.54         2.08 o                         
   2  -8   7         48.53         39.79         3.75 o                         
   3  -8   7         25.98         31.81         2.94 o                         
   4  -8   7          1.48          1.19         0.67 o                         
   5  -8   7          4.56          4.23         1.51 o                         
   6  -8   7          3.47          4.35         1.63 o                         
  -6  -7   7         21.71         23.47         4.58 o                         
  -5  -7   7          1.39          1.89         1.02 o                         
  -4  -7   7         24.94         31.47         3.64 o                         
  -3  -7   7          0.36          0.39         0.55 o                         
  -2  -7   7          4.04          4.23         0.86 o                         
  -1  -7   7          0.21          0.38         0.22 o                         
   0  -7   7         14.02         23.64         3.14 o                         
   1  -7   7         38.51         34.23         2.12 o                         
   2  -7   7         20.59         21.55         1.79 o                         
   3  -7   7         56.21         52.27         3.46 o                         
   4  -7   7          6.59         10.15         1.51 o                         
   5  -7   7          0.38         -1.01         1.01 o                         
   6  -7   7         12.03         14.01         4.38 o                         
  -7  -6   7          0.47         -0.26         1.47 o                         
  -6  -6   7          0.20          0.72         0.78 o                         
  -5  -6   7         18.36         19.03         2.11 o                         
  -4  -6   7         14.36         15.32         1.79 o                         
  -3  -6   7        163.98        176.39         5.56 o                         
  -2  -6   7         79.26         80.43         3.39 o                         
  -1  -6   7         61.30         58.99         2.66 o                         
   0  -6   7         59.56         63.87         1.85 o                         
   1  -6   7         61.03         59.49         1.99 o                         
   2  -6   7         28.03         25.63         1.73 o                         
   3  -6   7         42.82         45.53         1.70 o                         
   4  -6   7         11.62         12.55         1.46 o                         
   5  -6   7          1.63          0.53         0.90 o                         
   6  -6   7         17.19         20.12         4.49 o                         
   7  -6   7          0.01         -2.08         2.08 o                         
  -8  -5   7         11.89         10.17         3.45 o                         
  -7  -5   7         18.07         18.77         2.22 o                         
  -6  -5   7         67.53         68.75         3.99 o                         
  -5  -5   7         62.83         70.13         3.77 o                         
  -4  -5   7        106.83        108.48         4.33 o                         
  -3  -5   7        278.05        284.81        13.86 o                         
  -2  -5   7          0.23          0.50         0.51 o                         
  -1  -5   7          2.46          1.74         0.51 o                         
   0  -5   7         13.23         11.46         0.92 o                         
   1  -5   7          0.31          0.45         0.44 o                         
   2  -5   7         23.62         20.55         1.28 o                         
   3  -5   7         54.50         58.14         2.97 o                         
   4  -5   7        200.31        206.46         8.56 o                         
   5  -5   7         22.14         20.82         4.03 o                         
   6  -5   7          0.04         -0.39         1.61 o                         
   7  -5   7          7.21         10.47         3.35 o                         
  -8  -4   7         41.20         42.04         4.26 o                         
  -7  -4   7          9.64          6.42         1.24 o                         
  -6  -4   7          6.31          5.90         1.39 o                         
  -5  -4   7          1.35          1.13         0.94 o                         
  -4  -4   7         33.45         35.86         2.65 o                         
  -3  -4   7          8.05          9.35         1.10 o                         
  -2  -4   7         43.37         40.85         1.70 o                         
  -1  -4   7         13.69         14.04         1.14 o                         
   0  -4   7        998.06        971.39        18.43 o                         
   1  -4   7         64.50         69.90         1.69 o                         
   2  -4   7        334.76        327.75         5.76 o                         
   3  -4   7          0.03          1.43         0.69 o                         
   4  -4   7         68.20         73.66         6.75 o                         
   5  -4   7        259.02        282.44        14.25 o                         
   6  -4   7         17.43         15.88         2.42 o                         
   7  -4   7         51.89         45.81         5.74 o                         
   8  -4   7          2.72          3.28         1.84 o                         
  -8  -3   7          0.30         -0.30         0.99 o                         
  -7  -3   7          1.53          1.43         2.12 o                         
  -6  -3   7          4.46          4.34         0.87 o                         
  -5  -3   7         18.23         20.69         1.67 o                         
  -4  -3   7         30.76         32.39         1.80 o                         
  -3  -3   7         17.92         16.86         1.02 o                         
  -2  -3   7         63.88         50.48         1.27 o                         
  -1  -3   7        163.26        154.99         3.35 o                         
   0  -3   7        720.68        705.20         9.07 o                         
   1  -3   7         22.95         21.53         1.07 o                         
   2  -3   7         38.02         39.37         1.32 o                         
   3  -3   7         12.51         13.85         1.22 o                         
   4  -3   7         26.88         23.42         2.08 o                         
   5  -3   7         12.43         15.39         2.79 o                         
   6  -3   7          7.64         10.00         2.54 o                         
   7  -3   7         67.84         66.65         6.93 o                         
   8  -3   7          0.35         -0.93         1.40 o                         
  -9  -2   7          0.33          0.26         1.54 o                         
  -8  -2   7         19.25         19.41         2.68 o                         
  -7  -2   7         13.35         13.55         2.12 o                         
  -6  -2   7        216.25        223.32         4.93 o                         
  -5  -2   7        428.14        421.02         9.84 o                         
  -4  -2   7         30.34         31.28         2.60 o                         
  -3  -2   7        222.30        246.45         7.77 o                         
  -2  -2   7        159.38        184.58         3.40 o                         
  -1  -2   7        185.52        202.98         3.98 o                         
   0  -2   7         49.48         66.30         1.65 o                         
   1  -2   7         23.84         22.57         1.16 o                         
   2  -2   7         77.42         78.91         2.02 o                         
   3  -2   7        308.23        306.22         8.14 o                         
   4  -2   7          0.70          0.40         0.24 o                         
   5  -2   7        108.00        106.87         7.23 o                         
   6  -2   7         36.33         30.67         4.22 o                         
   7  -2   7        103.78        112.78         8.91 o                         
   8  -2   7         15.37         12.83         3.43 o                         
  -9  -1   7          5.67          5.00         2.18 o                         
  -8  -1   7        119.58        124.18         9.74 o                         
  -7  -1   7          2.47          0.78         0.76 o                         
  -6  -1   7        188.45        186.49         5.38 o                         
  -5  -1   7         61.66         64.89         5.20 o                         
  -4  -1   7          8.33          6.63         1.69 o                         
  -3  -1   7        289.03        297.93         4.52 o                         
  -2  -1   7        230.60        242.17         4.24 o                         
  -1  -1   7        708.94        779.88         6.75 o                         
   0  -1   7          5.75          1.29         0.52 o                         
   1  -1   7        584.95        661.90        15.28 o                         
   2  -1   7        482.64        472.02         7.43 o                         
   3  -1   7         82.03         79.84         4.01 o                         
   4  -1   7         67.26         68.97         5.40 o                         
   5  -1   7          0.08          0.18         0.33 o                         
   6  -1   7          0.23          1.22         1.08 o                         
   7  -1   7          0.00         -1.43         1.48 o                         
   8  -1   7          0.01         -0.03         1.34 o                         
  -9   0   7          1.82          4.77         2.02 o                         
  -8   0   7          1.43          1.07         0.94 o                         
  -7   0   7         34.28         38.44         3.94 o                         
  -6   0   7          0.33         -0.69         0.69 o                         
  -5   0   7         84.61         82.11         4.18 o                         
  -4   0   7         21.06         22.91         1.66 o                         
  -3   0   7        243.84        233.72         7.53 o                         
  -2   0   7        279.03        273.46         6.38 o                         
  -1   0   7        916.98        937.60        12.37 o                         
   0   0   7       1702.63       1692.36        14.56 o                         
   1   0   7        278.63        278.43         6.35 o                         
   2   0   7        176.21        176.75         5.99 o                         
   3   0   7        228.34        234.48         7.46 o                         
   4   0   7         20.59         20.63         2.46 o                         
   5   0   7         18.41         19.47         3.10 o                         
   6   0   7         23.25         23.20         3.87 o                         
   7   0   7         15.04         19.88         4.02 o                         
  -9   1   7          8.02          6.89         5.43 o                         
  -8   1   7         40.74         34.30         4.09 o                         
  -7   1   7         99.07        105.37         6.68 o                         
  -6   1   7         68.61         65.74         3.78 o                         
  -5   1   7        347.97        344.59         7.59 o                         
  -4   1   7         26.72         25.10         3.58 o                         
  -3   1   7        155.91        151.85         8.10 o                         
  -2   1   7         25.34         21.28         3.00 o                         
  -1   1   7         12.13         20.12         3.05 o                         
   0   1   7        176.90        192.67         6.76 o                         
   1   1   7        130.30        141.51         4.21 o                         
   2   1   7          1.88          0.70         0.57 o                         
   3   1   7         77.21         73.17         4.56 o                         
   4   1   7          7.87          6.52         2.94 o                         
   5   1   7         49.48         54.81         4.58 o                         
   6   1   7          4.02          1.51         3.93 o                         
   7   1   7         66.23         65.09         6.11 o                         
  -8   2   7         27.78         32.47         4.03 o                         
  -7   2   7         19.88         26.59         3.79 o                         
  -6   2   7         40.95         38.03         3.59 o                         
  -5   2   7         18.73         16.13         3.31 o                         
  -4   2   7          1.28          0.65         0.73 o                         
  -3   2   7        121.91        127.75         5.56 o                         
  -2   2   7        142.41        141.51         5.63 o                         
  -1   2   7         93.20        104.65         3.83 o                         
   0   2   7        729.20        749.88        11.26 o                         
   1   2   7        115.37        125.70         5.64 o                         
   2   2   7        358.87        366.58         8.90 o                         
   3   2   7        385.91        404.90         9.17 o                         
   4   2   7          1.66          1.29         0.94 o                         
   5   2   7         36.72         37.63         3.16 o                         
   6   2   7          3.30          1.29         0.96 o                         
   7   2   7          1.75          2.23         1.16 o                         
  -8   3   7          0.01         -0.79         0.86 o                         
  -7   3   7          1.99          1.26         0.94 o                         
  -6   3   7          0.08         -0.44         1.11 o                         
  -5   3   7         16.25         15.48         3.48 o                         
  -4   3   7         36.09         35.27         1.64 o                         
  -3   3   7        130.85        128.44         9.30 o                         
  -2   3   7        554.77        560.20        18.86 o                         
  -1   3   7          4.65          1.79         1.34 o                         
   0   3   7        204.05        195.04        10.94 o                         
   1   3   7         10.43          9.71         1.86 o                         
   2   3   7         80.54         74.55         5.05 o                         
   3   3   7         54.08         52.86         3.64 o                         
   4   3   7          0.53          1.46         1.04 o                         
   5   3   7        174.63        182.36         7.42 o                         
   6   3   7          6.86          5.51         1.57 o                         
  -8   4   7          0.31         -0.63         3.47 o                         
  -7   4   7         23.01         25.34         5.02 o                         
  -6   4   7         11.51         14.76         4.00 o                         
  -5   4   7        110.84        112.98        10.22 o                         
  -4   4   7         16.20         20.14         4.22 o                         
  -3   4   7        298.17        304.54        15.57 o                         
  -2   4   7        140.83        115.11         9.39 o                         
  -1   4   7        134.28        126.28         9.82 o                         
   0   4   7         26.77         23.78         4.26 o                         
   1   4   7         53.35         58.08         6.88 o                         
   2   4   7         16.23         15.65         2.57 o                         
   3   4   7         37.46         37.15         3.35 o                         
   4   4   7          8.54          9.61         1.85 o                         
   5   4   7        251.72        268.15         9.72 o                         
   6   4   7         47.25         51.48         4.50 o                         
  -7   5   7          8.46          7.32         2.73 o                         
  -6   5   7         44.20         46.42         7.14 o                         
  -5   5   7          0.84         -1.68         1.72 o                         
  -4   5   7         25.01         27.47         5.28 o                         
  -3   5   7         68.76         52.68         7.08 o                         
  -2   5   7         22.99         29.84         5.26 o                         
  -1   5   7        406.94        361.11        18.04 o                         
   0   5   7          8.26          6.90         2.50 o                         
   1   5   7         29.46         25.12         4.75 o                         
   2   5   7         87.18         92.41        15.38 o                         
   3   5   7          9.10         13.83         2.62 o                         
   4   5   7         27.01         27.72         3.27 o                         
   5   5   7          1.32          2.03         1.33 o                         
  -6   6   7          2.79          4.97         2.78 o                         
  -5   6   7         31.11         30.72         6.06 o                         
  -4   6   7         81.12         81.78         9.74 o                         
  -3   6   7         18.02         17.46         4.45 o                         
  -2   6   7        130.57        136.12        12.12 o                         
  -1   6   7        131.86        123.52        11.44 o                         
   0   6   7        151.36        149.35        12.55 o                         
   1   6   7        116.17        114.93        11.02 o                         
   2   6   7         48.63         48.70         7.21 o                         
   3   6   7          0.45          1.16         1.44 o                         
   4   6   7         18.98         14.81         2.89 o                         
  -5   7   7         32.14         35.80         7.15 o                         
  -4   7   7          2.06          2.37         1.94 o                         
  -3   7   7          3.59         -0.55         2.04 o                         
  -2   7   7          0.00         -0.37         1.39 o                         
  -1   7   7          2.35          2.89         2.12 o                         
   0   7   7          0.77          3.97         2.58 o                         
   1   7   7         51.16         42.21         7.19 o                         
   2   7   7         10.82          3.10         2.44 o                         
  -2   8   7         21.30         25.07         5.97 o                         
  -1   8   7         33.64         35.05         7.12 o                         
  -2 -10   8          3.55          0.79         1.46 o                         
  -1 -10   8          0.10         -2.38         2.38 o                         
   0 -10   8          1.09          3.16         1.87 o                         
   1 -10   8          2.96          2.60         2.14 o                         
   2 -10   8          0.21          1.37         1.51 o                         
   3 -10   8          3.32          4.89         1.59 o                         
  -4  -9   8         15.39         16.69         3.07 o                         
  -3  -9   8         14.08         12.40         2.54 o                         
  -2  -9   8         15.02         16.14         4.22 o                         
  -1  -9   8         12.00         12.03         3.55 o                         
   0  -9   8          3.92          3.41         2.07 o                         
   1  -9   8         15.39         13.98         2.22 o                         
   2  -9   8          0.11          1.56         0.85 o                         
   3  -9   8         17.11         23.28         3.05 o                         
   4  -9   8          3.73          5.59         1.82 o                         
  -5  -8   8          0.23         -2.06         2.06 o                         
  -4  -8   8         39.29         42.89         4.62 o                         
  -3  -8   8          0.46         -0.15         1.03 o                         
  -2  -8   8        122.28        123.04         6.76 o                         
  -1  -8   8          5.36          5.42         2.49 o                         
   0  -8   8         60.45         64.31         3.90 o                         
   1  -8   8          5.84          3.44         1.09 o                         
   2  -8   8          0.15          0.14         0.97 o                         
   3  -8   8          0.42          1.56         0.70 o                         
   4  -8   8          1.73          1.53         0.59 o                         
   5  -8   8          2.04          2.21         1.13 o                         
  -6  -7   8          4.00          2.71         2.02 o                         
  -5  -7   8         15.54         17.76         2.52 o                         
  -4  -7   8         13.75         16.55         1.97 o                         
  -3  -7   8         11.89         12.25         1.49 o                         
  -2  -7   8          8.29          6.25         0.87 o                         
  -1  -7   8         14.96         15.08         1.80 o                         
   0  -7   8          1.67          1.19         0.38 o                         
   1  -7   8         12.66         12.69         1.17 o                         
   2  -7   8         17.52         16.60         1.53 o                         
   3  -7   8         22.81         23.41         2.30 o                         
   4  -7   8          8.50         11.13         1.51 o                         
   5  -7   8         12.16         10.98         2.35 o                         
   6  -7   8         24.55         25.03         3.75 o                         
  -7  -6   8          8.50          9.12         1.66 o                         
  -6  -6   8          0.06          0.54         0.91 o                         
  -5  -6   8          0.44          0.14         0.56 o                         
  -4  -6   8         15.99         17.34         1.95 o                         
  -3  -6   8         32.14         33.93         2.41 o                         
  -2  -6   8          4.32          4.46         1.06 o                         
  -1  -6   8         35.82         38.42         2.07 o                         
   0  -6   8         30.62         29.49         2.51 o                         
   1  -6   8        542.63        536.72         5.86 o                         
   2  -6   8         53.71         54.27         2.31 o                         
   3  -6   8        104.27        110.85         4.49 o                         
   4  -6   8         19.74         17.11         2.58 o                         
   5  -6   8          0.91         -0.17         0.65 o                         
   6  -6   8          0.23          0.22         0.90 o                         
   7  -6   8          4.32          8.61         3.27 o                         
  -7  -5   8          5.90          3.31         1.20 o                         
  -6  -5   8         11.06         12.99         2.00 o                         
  -5  -5   8          7.25          6.78         1.20 o                         
  -4  -5   8        163.35        169.07         6.20 o                         
  -3  -5   8         84.04         88.88         3.36 o                         
  -2  -5   8         35.85         34.10         1.80 o                         
  -1  -5   8          2.06          1.62         0.53 o                         
   0  -5   8        335.82        341.84         6.41 o                         
   1  -5   8          1.96          1.27         0.22 o                         
   2  -5   8        115.74        116.44         3.81 o                         
   3  -5   8        159.07        155.21         6.21 o                         
   4  -5   8          0.43          0.81         0.88 o                         
   5  -5   8         42.59         41.13         5.66 o                         
   6  -5   8          3.75          1.36         0.61 o                         
   7  -5   8          2.54          0.02         0.74 o                         
  -8  -4   8         25.65         27.28         3.45 o                         
  -7  -4   8         16.06         16.47         2.59 o                         
  -6  -4   8         58.16         56.59         3.49 o                         
  -5  -4   8         74.26         75.90         3.77 o                         
  -4  -4   8        121.32        122.03         7.66 o                         
  -3  -4   8          2.23          2.92         0.74 o                         
  -2  -4   8          8.26          7.67         0.51 o                         
  -1  -4   8          9.80          8.79         0.70 o                         
   0  -4   8         11.12         11.88         1.02 o                         
   1  -4   8          0.07          0.37         0.28 o                         
   2  -4   8        325.16        329.53         5.56 o                         
   3  -4   8        567.57        559.68         7.46 o                         
   4  -4   8        737.08        730.96        16.90 o                         
   5  -4   8        340.13        329.91        12.80 o                         
   6  -4   8        123.19        128.17         8.76 o                         
   7  -4   8         12.05          7.99         2.49 o                         
  -8  -3   8          2.19          0.90         0.79 o                         
  -7  -3   8          1.53          2.07         1.15 o                         
  -6  -3   8        120.81        122.55         5.36 o                         
  -5  -3   8         77.16         92.53         4.22 o                         
  -4  -3   8        141.77        143.28         4.54 o                         
  -3  -3   8        144.66        155.86         4.27 o                         
  -2  -3   8          1.90          1.23         0.27 o                         
  -1  -3   8        143.12        137.49         3.41 o                         
   0  -3   8         25.11         26.30         1.20 o                         
   1  -3   8        193.66        171.59         3.08 o                         
   2  -3   8         30.04         29.33         1.38 o                         
   3  -3   8        152.56        148.83         3.55 o                         
   4  -3   8          1.50         -0.07         0.52 o                         
   5  -3   8         80.16         83.36         6.39 o                         
   6  -3   8          5.65          6.76         2.05 o                         
   7  -3   8        123.08        123.33         9.30 o                         
  -8  -2   8          2.38          3.60         1.81 o                         
  -7  -2   8          6.78          7.52         1.72 o                         
  -6  -2   8         91.61         95.02         5.39 o                         
  -5  -2   8         10.97         10.03         1.64 o                         
  -4  -2   8        506.87        508.23        17.89 o                         
  -3  -2   8        222.54        246.76         9.37 o                         
  -2  -2   8       1819.31       1891.12        12.14 o                         
  -1  -2   8          1.96          4.48         0.47 o                         
   0  -2   8        184.74        187.00         3.27 o                         
   1  -2   8          9.77         10.33         0.98 o                         
   2  -2   8         22.56         22.99         1.33 o                         
   3  -2   8         54.38         53.79         2.22 o                         
   4  -2   8         43.98         43.00         1.37 o                         
   5  -2   8         28.47         24.55         1.78 o                         
   6  -2   8         49.24         54.11         5.75 o                         
   7  -2   8          1.80          0.70         1.15 o                         
  -8  -1   8         28.09         30.84         3.68 o                         
  -7  -1   8         10.01          8.44         1.95 o                         
  -6  -1   8         49.22         46.06         4.08 o                         
  -5  -1   8         15.74         15.90         1.41 o                         
  -4  -1   8         47.43         42.61         1.91 o                         
  -3  -1   8         21.25         19.60         2.96 o                         
  -2  -1   8         33.14         37.04         1.78 o                         
  -1  -1   8        186.15        206.54         4.29 o                         
   0  -1   8        351.35        347.41         4.93 o                         
   1  -1   8          1.09          2.30         0.57 o                         
   2  -1   8        223.74        216.84         6.29 o                         
   3  -1   8          2.44          1.87         1.23 o                         
   4  -1   8        234.46        227.18        10.91 o                         
   5  -1   8         15.55         16.35         1.66 o                         
   6  -1   8         55.70         55.87         5.96 o                         
   7  -1   8          2.24          0.97         1.18 o                         
  -8   0   8          0.04         -0.32         1.00 o                         
  -7   0   8          0.30          0.89         0.88 o                         
  -6   0   8          4.26          3.11         1.18 o                         
  -5   0   8          0.55          1.10         0.58 o                         
  -4   0   8        105.20        107.21         3.95 o                         
  -3   0   8        270.17        270.38         6.33 o                         
  -2   0   8          3.66          4.73         0.85 o                         
  -1   0   8        768.34        785.91        11.19 o                         
   0   0   8        180.42        187.96         3.90 o                         
   1   0   8         42.78         35.88         2.58 o                         
   2   0   8         14.83         16.07         1.55 o                         
   3   0   8        361.17        364.23         9.77 o                         
   4   0   8         58.09         54.09         4.13 o                         
   5   0   8         25.79         25.40         4.05 o                         
   6   0   8          1.14          2.29         1.18 o                         
   7   0   8         22.38         25.50         4.34 o                         
  -8   1   8          0.71         -0.04         3.89 o                         
  -7   1   8         10.85          9.36         2.12 o                         
  -6   1   8         78.36         74.57         4.88 o                         
  -5   1   8        103.98        103.13         4.23 o                         
  -4   1   8        301.88        287.81        12.20 o                         
  -3   1   8        366.23        355.50         6.57 o                         
  -2   1   8        272.07        267.78         8.59 o                         
  -1   1   8          0.78          7.66         2.40 o                         
   0   1   8        207.64        189.89         4.08 o                         
   1   1   8        381.73        393.08         7.43 o                         
   2   1   8        110.69        119.18         6.70 o                         
   3   1   8          7.92          6.92         1.11 o                         
   4   1   8         65.62         72.30         6.22 o                         
   5   1   8         31.69         30.18         4.37 o                         
   6   1   8         31.84         29.61         3.78 o                         
   7   1   8         55.42         61.49         5.80 o                         
  -8   2   8         12.63         14.95         3.16 o                         
  -7   2   8         16.11         15.16         2.63 o                         
  -6   2   8        104.82        107.89         6.21 o                         
  -5   2   8         36.00         25.56         4.28 o                         
  -4   2   8          0.41         -0.26         0.79 o                         
  -3   2   8         62.52         61.13         6.06 o                         
  -2   2   8          2.04          0.26         1.51 o                         
  -1   2   8         69.15         69.63         6.30 o                         
   0   2   8        182.24        179.96        10.17 o                         
   1   2   8        353.91        339.33         9.76 o                         
   2   2   8       1159.90       1156.05        18.26 o                         
   3   2   8        324.81        317.90         8.57 o                         
   4   2   8        410.83        414.08        10.23 o                         
   5   2   8         43.14         47.40         3.70 o                         
   6   2   8         63.27         70.36         4.78 o                         
  -8   3   8         25.73         26.17         4.74 o                         
  -7   3   8          0.08          0.17         1.96 o                         
  -6   3   8          4.43          6.13         2.15 o                         
  -5   3   8         83.28         72.40         7.79 o                         
  -4   3   8         45.37         31.76         4.97 o                         
  -3   3   8         18.83         15.02         3.51 o                         
  -2   3   8          6.10          2.55         1.08 o                         
  -1   3   8        121.76        119.12         9.04 o                         
   0   3   8          3.48          4.54         1.94 o                         
   1   3   8        239.38        257.20        13.39 o                         
   2   3   8         74.64         75.58         5.17 o                         
   3   3   8        143.62        141.62        10.37 o                         
   4   3   8         23.63         24.93         2.82 o                         
   5   3   8        113.45        114.25         6.13 o                         
   6   3   8         15.76         16.88         2.59 o                         
  -7   4   8          3.04          0.69         1.24 o                         
  -6   4   8        138.81        139.85        11.96 o                         
  -5   4   8          1.04          2.90         2.00 o                         
  -4   4   8        272.24        274.70        15.83 o                         
  -3   4   8         15.49         21.99         4.32 o                         
  -2   4   8        110.89        110.50         9.61 o                         
  -1   4   8          0.89         -1.16         2.03 o                         
   0   4   8         72.94         75.69         7.86 o                         
   1   4   8          0.16          1.84         1.71 o                         
   2   4   8         16.76         14.52         2.63 o                         
   3   4   8         12.80         11.59         2.37 o                         
   4   4   8         26.10         25.44         3.10 o                         
   5   4   8          6.40         -0.52         1.14 o                         
  -7   5   8          0.12          1.26         1.57 o                         
  -6   5   8         21.96         19.19         4.65 o                         
  -5   5   8         15.39          9.43         3.51 o                         
  -4   5   8          0.01          2.15         2.11 o                         
  -3   5   8         23.69         17.09         4.12 o                         
  -2   5   8         26.72         21.44         4.67 o                         
  -1   5   8          0.03         -3.27         3.27 o                         
   0   5   8         61.66         58.35         7.48 o                         
   1   5   8          0.27          2.65         2.18 o                         
   2   5   8        156.90        160.61        12.70 o                         
   3   5   8          1.24          2.47         1.29 o                         
   4   5   8         48.49         56.24         5.49 o                         
  -6   6   8          3.26         -1.96         1.96 o                         
  -5   6   8          6.34          0.38         1.62 o                         
  -4   6   8          0.07         -0.39         1.40 o                         
  -3   6   8          1.31          4.62         2.59 o                         
  -2   6   8         13.59          6.63         2.84 o                         
  -1   6   8         37.73         63.05         8.47 o                         
   0   6   8          6.57          4.29         2.02 o                         
   1   6   8         36.50         49.08         7.59 o                         
   2   6   8         14.27         19.41         4.95 o                         
   3   6   8          8.03          8.47         3.47 o                         
  -4   7   8         41.31         36.39         7.20 o                         
  -3   7   8         17.58         16.91         4.93 o                         
  -2   7   8         18.82         26.53         6.06 o                         
  -1   7   8          3.15          3.12         2.56 o                         
   0   7   8          0.07         -1.70         2.06 o                         
   1   7   8          2.04         -3.58         3.58 o                         
  -2 -10   9          2.90          2.54         1.90 o                         
  -1 -10   9          4.73          8.38         2.90 o                         
   0 -10   9          5.19          5.32         2.58 o                         
   1 -10   9          4.38          2.61         1.90 o                         
   2 -10   9          1.85          0.31         1.12 o                         
  -4  -9   9          0.88          1.06         1.60 o                         
  -3  -9   9         12.13         17.68         4.73 o                         
  -2  -9   9          8.27          5.97         2.82 o                         
  -1  -9   9          0.10         -0.44         0.93 o                         
   0  -9   9         14.28         17.25         4.16 o                         
   1  -9   9         17.05         16.07         3.92 o                         
   2  -9   9         11.81         11.02         2.05 o                         
   3  -9   9          8.85         10.34         1.99 o                         
   4  -9   9          0.02         -0.12         0.82 o                         
  -5  -8   9         12.65         12.39         3.50 o                         
  -4  -8   9          3.24          0.46         1.44 o                         
  -3  -8   9         19.89         14.86         2.49 o                         
  -2  -8   9         48.13         52.07         6.91 o                         
  -1  -8   9          0.68         -1.23         1.33 o                         
   0  -8   9         47.60         58.10         6.95 o                         
   1  -8   9          0.18          0.76         1.82 o                         
   2  -8   9         29.77         30.82         3.13 o                         
   3  -8   9          0.00          0.00         0.83 o                         
   4  -8   9          0.13          0.47         0.74 o                         
   5  -8   9         20.20         24.65         3.83 o                         
  -6  -7   9          0.17          1.53         1.11 o                         
  -5  -7   9         31.84         43.99         4.92 o                         
  -4  -7   9          0.01         -0.13         0.88 o                         
  -3  -7   9          6.44          5.73         2.08 o                         
  -2  -7   9          0.19          0.76         0.82 o                         
  -1  -7   9          0.53         -0.73         0.73 o                         
   0  -7   9          4.38          1.92         0.86 o                         
   1  -7   9          0.26          0.51         0.49 o                         
   2  -7   9          0.06         -0.13         0.44 o                         
   3  -7   9          7.21          8.99         1.39 o                         
   4  -7   9          2.22          1.54         1.03 o                         
   5  -7   9         49.43         52.64         5.10 o                         
   6  -7   9         24.87         23.04         3.58 o                         
  -7  -6   9         18.02         22.34         3.51 o                         
  -6  -6   9          4.14          5.41         1.17 o                         
  -5  -6   9          0.19          0.18         0.75 o                         
  -4  -6   9         14.76         15.50         1.71 o                         
  -3  -6   9          4.35          4.29         0.81 o                         
  -2  -6   9         98.67         95.79         3.45 o                         
  -1  -6   9        175.27        159.12         5.21 o                         
   0  -6   9        883.26        910.74        23.11 o                         
   1  -6   9         14.18         17.17         1.73 o                         
   2  -6   9         62.72         61.61         3.02 o                         
   3  -6   9         50.00         59.82         3.33 o                         
   4  -6   9          3.42          4.25         1.64 o                         
   5  -6   9         27.96         33.09         3.90 o                         
   6  -6   9          0.28          0.80         0.85 o                         
  -7  -5   9          0.91          0.97         1.77 o                         
  -6  -5   9          1.08          0.84         1.14 o                         
  -5  -5   9          0.15         -0.15         0.56 o                         
  -4  -5   9         71.70         74.44         3.41 o                         
  -3  -5   9         24.03         27.87         1.76 o                         
  -2  -5   9        278.92        279.21        14.62 o                         
  -1  -5   9          2.50          2.02         0.68 o                         
   0  -5   9        162.87        159.14         4.42 o                         
   1  -5   9        939.17        937.38        13.45 o                         
   2  -5   9         99.00         99.19         3.12 o                         
   3  -5   9        178.56        171.36         5.17 o                         
   4  -5   9         15.10         13.97         1.34 o                         
   5  -5   9          0.00         -0.63         0.86 o                         
   6  -5   9         10.94          5.92         2.00 o                         
   7  -5   9          2.01          3.63         1.66 o                         
  -8  -4   9         26.09         22.56         3.89 o                         
  -7  -4   9          0.57          0.46         1.38 o                         
  -6  -4   9         80.42         74.78         4.96 o                         
  -5  -4   9        158.51        174.91         5.74 o                         
  -4  -4   9         43.19         35.40         2.33 o                         
  -3  -4   9         56.14         54.55         2.37 o                         
  -2  -4   9         41.31         39.72         1.34 o                         
  -1  -4   9         24.72         22.27         1.49 o                         
   0  -4   9          7.44          8.08         1.27 o                         
   1  -4   9          7.90          6.35         0.59 o                         
   2  -4   9         42.42         41.98         1.87 o                         
   3  -4   9         80.15         77.66         3.43 o                         
   4  -4   9         12.34         11.92         1.42 o                         
   5  -4   9          0.40          2.18         1.32 o                         
   6  -4   9         81.85         90.76         7.32 o                         
   7  -4   9         13.96         14.97         3.37 o                         
  -8  -3   9          2.47          2.68         1.14 o                         
  -7  -3   9         37.15         37.78         6.07 o                         
  -6  -3   9          6.71         11.20         2.11 o                         
  -5  -3   9        200.78        209.49        15.50 o                         
  -4  -3   9         71.57         69.95         3.46 o                         
  -3  -3   9         36.86         40.43         5.10 o                         
  -2  -3   9         54.16         55.53         1.69 o                         
  -1  -3   9        285.01        291.84         5.87 o                         
   0  -3   9         42.02         40.45         2.05 o                         
   1  -3   9         46.74         47.67         1.90 o                         
   2  -3   9         50.66         48.20         1.99 o                         
   3  -3   9        384.68        388.78         4.82 o                         
   4  -3   9         50.72         57.69         2.42 o                         
   5  -3   9        226.34        235.52        10.83 o                         
   6  -3   9         26.20         24.24         3.82 o                         
   7  -3   9          1.13          0.88         1.40 o                         
  -8  -2   9          5.63          7.48         2.83 o                         
  -7  -2   9          0.48         -0.68         1.01 o                         
  -6  -2   9          8.86          7.82         1.61 o                         
  -5  -2   9          0.84          0.25         0.44 o                         
  -4  -2   9         45.19         44.57         5.54 o                         
  -3  -2   9         30.50         29.19         1.74 o                         
  -2  -2   9        462.76        483.55         7.38 o                         
  -1  -2   9          5.93          8.33         0.81 o                         
   0  -2   9        555.18        541.13         7.33 o                         
   1  -2   9          9.37          8.01         0.77 o                         
   2  -2   9         37.09         33.89         2.72 o                         
   3  -2   9         13.88         14.10         1.34 o                         
   4  -2   9         68.31         68.44         2.20 o                         
   5  -2   9         11.28          9.38         1.72 o                         
   6  -2   9         39.75         43.77         5.28 o                         
   7  -2   9         14.47         10.95         2.98 o                         
  -8  -1   9          0.01          1.38         0.79 o                         
  -7  -1   9         82.33         83.96         9.40 o                         
  -6  -1   9          2.63          1.89         0.80 o                         
  -5  -1   9        155.25        154.70         4.77 o                         
  -4  -1   9         62.73         58.44         3.44 o                         
  -3  -1   9         65.72         61.75         2.80 o                         
  -2  -1   9         92.38         91.99         3.05 o                         
  -1  -1   9         66.33         64.43         2.99 o                         
   0  -1   9         35.26         36.07         2.01 o                         
   1  -1   9         21.46         20.45         1.75 o                         
   2  -1   9         39.71         42.39         3.96 o                         
   3  -1   9        134.24        124.76         5.48 o                         
   4  -1   9        225.38        232.90         8.18 o                         
   5  -1   9          0.11          0.00         0.77 o                         
   6  -1   9         25.04         27.10         5.22 o                         
   7  -1   9          0.26          0.27         1.10 o                         
  -8   0   9         24.20         28.90         3.77 o                         
  -7   0   9         20.14         20.43         3.16 o                         
  -6   0   9         21.20         23.56         4.29 o                         
  -5   0   9         13.11         11.04         1.78 o                         
  -4   0   9        132.19        128.45         4.15 o                         
  -3   0   9          6.48          7.90         0.89 o                         
  -2   0   9        409.94        407.60        12.92 o                         
  -1   0   9         18.40         18.84         2.95 o                         
   0   0   9        406.81        397.12         7.29 o                         
   1   0   9        236.83        233.58         5.47 o                         
   2   0   9        151.04        149.32         5.77 o                         
   3   0   9        412.69        408.36        10.88 o                         
   4   0   9         40.27         37.65         3.61 o                         
   5   0   9          3.01          0.86         0.75 o                         
   6   0   9          0.52          0.95         0.95 o                         
   7   0   9          6.03          6.24         3.74 o                         
  -8   1   9          3.20          3.66         1.59 o                         
  -7   1   9          0.68         -0.66         0.81 o                         
  -6   1   9         34.29         32.94         3.35 o                         
  -5   1   9          1.01          1.78         0.72 o                         
  -4   1   9        218.45        229.51         8.79 o                         
  -3   1   9         67.53         67.15         3.78 o                         
  -2   1   9        290.33        293.46         8.98 o                         
  -1   1   9        828.64        849.39        13.80 o                         
   0   1   9         29.69         31.12         2.12 o                         
   1   1   9        423.85        408.08        10.21 o                         
   2   1   9          2.15          3.73         1.50 o                         
   3   1   9         14.29         12.25         1.72 o                         
   4   1   9        114.15        118.88         5.37 o                         
   5   1   9         24.35         25.06         2.60 o                         
   6   1   9         42.16         43.31         3.65 o                         
  -8   2   9          3.96          2.20         2.07 o                         
  -7   2   9         42.84         45.52         6.23 o                         
  -6   2   9         18.42         15.87         2.51 o                         
  -5   2   9          4.26          5.04         2.07 o                         
  -4   2   9          1.83          0.11         0.96 o                         
  -3   2   9        106.15        110.17         8.50 o                         
  -2   2   9        228.86        215.55        11.71 o                         
  -1   2   9         17.78         16.45         3.27 o                         
   0   2   9         27.31         27.45         6.88 o                         
   1   2   9        216.73        221.72         8.30 o                         
   2   2   9         92.53         91.57         5.72 o                         
   3   2   9         98.46         96.41         5.79 o                         
   4   2   9         70.72         71.82         4.48 o                         
   5   2   9         32.09         30.82         3.19 o                         
   6   2   9         58.20         61.58         4.62 o                         
  -7   3   9         65.18         71.80         5.68 o                         
  -6   3   9          2.29          8.07         3.00 o                         
  -5   3   9          2.00          0.13         0.92 o                         
  -4   3   9          6.33          7.28         2.49 o                         
  -3   3   9          1.99          4.28         2.23 o                         
  -2   3   9        137.15        131.49        10.02 o                         
  -1   3   9        317.51        296.72        14.93 o                         
   0   3   9          0.17          2.11         2.73 o                         
   1   3   9        614.87        609.38        21.59 o                         
   2   3   9         83.03         82.23         5.67 o                         
   3   3   9        350.05        354.55        12.03 o                         
   4   3   9          5.62          7.80         1.65 o                         
   5   3   9         87.71         91.34         5.68 o                         
  -7   4   9          1.78          2.56         1.84 o                         
  -6   4   9          0.38         -1.39         1.39 o                         
  -5   4   9         22.73         16.06         4.24 o                         
  -4   4   9         70.09         72.97         8.49 o                         
  -3   4   9         16.98         15.99         3.90 o                         
  -2   4   9        223.20        239.28        14.68 o                         
  -1   4   9          7.18          6.48         2.39 o                         
   0   4   9         85.14         78.28         8.34 o                         
   1   4   9          1.08          1.27         1.48 o                         
   2   4   9          2.34          2.57         1.51 o                         
   3   4   9         47.77         44.21         4.61 o                         
   4   4   9          9.38         10.07         2.40 o                         
  -6   5   9         20.60         15.65         4.51 o                         
  -5   5   9         85.20         81.47         9.87 o                         
  -4   5   9        119.20        117.39        11.54 o                         
  -3   5   9         26.26         21.37         4.73 o                         
  -2   5   9         44.24         45.53         6.97 o                         
  -1   5   9          0.48         -1.96         1.96 o                         
   0   5   9          4.85          2.75         1.24 o                         
   1   5   9          6.39          6.84         3.12 o                         
   2   5   9         53.94         60.63         8.18 o                         
   3   5   9          4.05          6.51         2.01 o                         
  -5   6   9          1.71          3.59         2.83 o                         
  -4   6   9         18.84         18.95         5.10 o                         
  -3   6   9         33.82         32.51         6.32 o                         
  -2   6   9         14.10         17.00         4.56 o                         
  -1   6   9        123.57        128.10        12.54 o                         
   0   6   9          0.04         -1.08         1.53 o                         
   1   6   9         64.58         83.89        10.31 o                         
   2   6   9          2.76          3.85         2.28 o                         
  -2   7   9          8.23          9.58         3.66 o                         
  -1   7   9         37.93         45.18         8.14 o                         
  -1 -10  10          4.35          6.87         2.99 o                         
   0 -10  10          1.87          5.54         2.58 o                         
   1 -10  10          3.52          9.39         3.31 o                         
   2 -10  10          2.51          3.58         1.97 o                         
  -4  -9  10         10.14         13.29         3.96 o                         
  -3  -9  10          0.00          1.53         1.68 o                         
  -2  -9  10          0.06         -1.42         1.86 o                         
  -1  -9  10          1.15          2.35         1.84 o                         
   0  -9  10         13.12          7.49         2.69 o                         
   1  -9  10          2.62          1.20         1.08 o                         
   2  -9  10          8.75          8.88         2.63 o                         
   3  -9  10         25.19         26.87         3.07 o                         
   4  -9  10          0.03         -0.66         0.82 o                         
  -5  -8  10          5.01          5.63         2.36 o                         
  -4  -8  10         18.36         20.51         2.64 o                         
  -3  -8  10         13.14         19.13         3.37 o                         
  -2  -8  10         10.02         11.49         2.57 o                         
  -1  -8  10         12.78          8.51         3.04 o                         
   0  -8  10          6.93          7.43         2.67 o                         
   1  -8  10          6.63          7.16         2.39 o                         
   2  -8  10         11.02         11.24         2.11 o                         
   3  -8  10          2.44          2.41         0.87 o                         
   4  -8  10          5.72          8.63         2.08 o                         
   5  -8  10          4.56          9.74         2.30 o                         
  -6  -7  10          4.73          6.72         2.08 o                         
  -5  -7  10         76.60         86.33        10.92 o                         
  -4  -7  10          5.01          4.74         2.60 o                         
  -3  -7  10        353.32        404.86        14.28 o                         
  -2  -7  10        108.90         96.20         5.78 o                         
  -1  -7  10         44.62         52.64         4.82 o                         
   0  -7  10          6.90          5.55         2.45 o                         
   1  -7  10          0.30         -0.10         1.82 o                         
   2  -7  10          2.04          0.69         1.03 o                         
   3  -7  10          1.80          0.09         0.78 o                         
   4  -7  10         11.71          9.74         2.16 o                         
   5  -7  10         20.60         24.52         5.32 o                         
  -6  -6  10          2.96          3.25         1.81 o                         
  -5  -6  10          4.00          4.18         1.83 o                         
  -4  -6  10         43.72         48.81         5.77 o                         
  -3  -6  10         25.00         27.64         3.56 o                         
  -2  -6  10         50.97         50.57         3.01 o                         
  -1  -6  10        296.17        312.23         9.80 o                         
   0  -6  10          6.25          5.93         1.13 o                         
   1  -6  10        135.30        129.25         7.75 o                         
   2  -6  10         30.07         35.72         1.71 o                         
   3  -6  10          5.08          2.90         1.18 o                         
   4  -6  10         56.48         58.86         3.96 o                         
   5  -6  10         25.91         29.74         3.15 o                         
   6  -6  10          0.29         -0.51         1.34 o                         
  -7  -5  10          1.78          1.05         0.81 o                         
  -6  -5  10          0.13          0.33         0.92 o                         
  -5  -5  10          2.60          1.70         0.72 o                         
  -4  -5  10          4.55          4.19         1.20 o                         
  -3  -5  10          8.10          8.44         0.87 o                         
  -2  -5  10        175.63        175.77        11.77 o                         
  -1  -5  10        316.89        320.31        12.47 o                         
   0  -5  10        701.16        690.03        20.72 o                         
   1  -5  10        248.98        258.88         9.93 o                         
   2  -5  10         90.17        100.79         3.42 o                         
   3  -5  10         21.33         19.51         1.77 o                         
   4  -5  10          5.55          4.28         0.94 o                         
   5  -5  10         12.50         12.28         2.01 o                         
   6  -5  10          1.41         -1.35         1.35 o                         
  -7  -4  10         29.67         27.85         3.30 o                         
  -6  -4  10         14.74         20.89         2.67 o                         
  -5  -4  10        116.33        124.52        16.90 o                         
  -4  -4  10          1.90          0.63         0.46 o                         
  -3  -4  10         28.70         29.75         1.83 o                         
  -2  -4  10          3.78          4.39         0.47 o                         
  -1  -4  10         28.20         26.03         2.37 o                         
   0  -4  10          4.04          3.90         0.93 o                         
   1  -4  10        116.73        114.70         4.43 o                         
   2  -4  10          0.64         -0.21         0.40 o                         
   3  -4  10        273.47        270.06         7.35 o                         
   4  -4  10          1.73          1.53         0.89 o                         
   5  -4  10         33.33         32.00         4.03 o                         
   6  -4  10          8.30          7.52         2.23 o                         
  -8  -3  10         64.16         66.13         6.21 o                         
  -7  -3  10          0.77         -0.44         1.04 o                         
  -6  -3  10        177.61        191.13        13.65 o                         
  -5  -3  10         17.11         15.89         3.05 o                         
  -4  -3  10          5.09          3.65         0.89 o                         
  -3  -3  10         10.48         10.17         2.64 o                         
  -2  -3  10          1.51          1.22         0.37 o                         
  -1  -3  10         25.77         23.86         2.09 o                         
   0  -3  10         92.46         88.17         3.40 o                         
   1  -3  10        119.12        124.16         3.28 o                         
   2  -3  10        150.60        146.56         3.71 o                         
   3  -3  10         55.95         53.38         2.36 o                         
   4  -3  10          4.40          3.69         0.82 o                         
   5  -3  10          1.87          0.97         0.83 o                         
   6  -3  10          1.79         -0.14         0.68 o                         
  -8  -2  10         12.46         10.80         3.64 o                         
  -7  -2  10          1.29          0.75         1.29 o                         
  -6  -2  10          5.95          2.61         1.09 o                         
  -5  -2  10         29.68         28.51         2.99 o                         
  -4  -2  10         13.37         14.05         1.30 o                         
  -3  -2  10         55.51         58.94         2.71 o                         
  -2  -2  10        118.33        113.20         3.04 o                         
  -1  -2  10         76.37         77.38         2.60 o                         
   0  -2  10        514.28        513.96         6.45 o                         
   1  -2  10          2.31          2.65         0.82 o                         
   2  -2  10         55.10         48.36         2.60 o                         
   3  -2  10        102.89        106.86         4.62 o                         
   4  -2  10          0.29          0.27         0.58 o                         
   5  -2  10         47.77         49.05         3.99 o                         
   6  -2  10          0.68          0.72         1.79 o                         
  -8  -1  10          1.46          0.51         1.12 o                         
  -7  -1  10        114.18        119.46         7.23 o                         
  -6  -1  10          4.63          5.86         1.61 o                         
  -5  -1  10        484.49        507.46         7.06 o                         
  -4  -1  10         47.19         43.61         3.19 o                         
  -3  -1  10        340.45        338.21         8.07 o                         
  -2  -1  10         56.26         54.01         3.00 o                         
  -1  -1  10         57.59         59.90         3.06 o                         
   0  -1  10        114.83        118.50         3.79 o                         
   1  -1  10         33.56         35.38         2.69 o                         
   2  -1  10         11.81         12.84         2.44 o                         
   3  -1  10         26.61         26.76         3.62 o                         
   4  -1  10         26.82         26.71         2.90 o                         
   5  -1  10         83.14         93.52         5.82 o                         
   6  -1  10          2.01          3.94         1.40 o                         
  -8   0  10         18.35         19.54         3.21 o                         
  -7   0  10         30.21         31.02         3.89 o                         
  -6   0  10         75.23         74.01         7.96 o                         
  -5   0  10          3.26          4.74         1.34 o                         
  -4   0  10         72.12         71.06         3.32 o                         
  -3   0  10        635.74        630.02        18.74 o                         
  -2   0  10         25.21         26.11         2.40 o                         
  -1   0  10        437.97        462.41        14.76 o                         
   0   0  10         89.04         93.62         3.15 o                         
   1   0  10         82.82         80.33         3.40 o                         
   2   0  10        186.92        189.97         6.92 o                         
   3   0  10        116.32        119.85         8.08 o                         
   4   0  10         14.04         15.48         3.21 o                         
   5   0  10          0.86          0.83         1.17 o                         
   6   0  10          9.54          9.45         2.15 o                         
  -8   1  10          0.38          0.04         0.58 o                         
  -7   1  10          0.27         -0.78         1.63 o                         
  -6   1  10          0.16          0.14         0.92 o                         
  -5   1  10          7.57          5.66         1.43 o                         
  -4   1  10        153.72        146.98         4.75 o                         
  -3   1  10        312.49        320.77        13.83 o                         
  -2   1  10        924.20        926.77        23.24 o                         
  -1   1  10        443.71        441.05        15.96 o                         
   0   1  10        540.55        542.78        10.00 o                         
   1   1  10        118.79        111.68         5.70 o                         
   2   1  10        187.36        175.07         7.29 o                         
   3   1  10          7.03          4.37         1.17 o                         
   4   1  10          4.37          3.85         1.15 o                         
   5   1  10          5.30          6.07         1.41 o                         
   6   1  10         19.23         18.56         2.58 o                         
  -7   2  10         15.13         14.59         2.56 o                         
  -6   2  10          6.66          5.90         1.65 o                         
  -5   2  10         77.17         74.02         7.58 o                         
  -4   2  10         18.12         21.82         4.03 o                         
  -3   2  10        127.87        135.79         9.85 o                         
  -2   2  10         41.48         38.40         5.21 o                         
  -1   2  10        502.55        472.06        18.10 o                         
   0   2  10        111.36        112.73        13.23 o                         
   1   2  10        347.22        340.16        15.65 o                         
   2   2  10         67.89         68.35         4.98 o                         
   3   2  10         42.65         47.63         4.31 o                         
   4   2  10         28.19         29.37         3.00 o                         
   5   2  10         29.95         34.83         3.39 o                         
  -7   3  10          0.96          1.28         0.94 o                         
  -6   3  10         81.97         87.13         9.18 o                         
  -5   3  10         15.93         13.90         3.71 o                         
  -4   3  10          9.16         10.27         2.94 o                         
  -3   3  10          1.28          0.60         1.44 o                         
  -2   3  10         79.60         74.86         7.97 o                         
  -1   3  10        193.07        177.15        12.12 o                         
   0   3  10         14.71         15.67         3.79 o                         
   1   3  10          0.20          3.23         2.23 o                         
   2   3  10         64.90         72.70         5.54 o                         
   3   3  10          0.05         -0.52         1.93 o                         
   4   3  10         20.90         21.33         3.28 o                         
   5   3  10         12.96         12.94         2.94 o                         
  -6   4  10         16.58         17.01         4.27 o                         
  -5   4  10         36.64         27.75         5.56 o                         
  -4   4  10        123.66        130.43        11.70 o                         
  -3   4  10          9.30          5.84         2.63 o                         
  -2   4  10         92.04         91.39         9.46 o                         
  -1   4  10          3.20          2.49         1.58 o                         
   0   4  10         95.62        109.20        10.35 o                         
   1   4  10         41.88         47.32         6.85 o                         
   2   4  10         45.63         68.61         8.48 o                         
   3   4  10          0.94          2.44         3.77 o                         
   4   4  10         11.73         13.67         5.31 o                         
  -5   5  10         27.88         35.22         6.76 o                         
  -4   5  10          8.43          9.06         3.05 o                         
  -3   5  10          4.52          4.13         2.24 o                         
  -2   5  10          0.03          2.01         1.68 o                         
  -1   5  10         14.63         12.21         3.78 o                         
   0   5  10          1.51         -0.61         2.34 o                         
   1   5  10         10.91         10.50         4.04 o                         
   2   5  10          5.34         12.70         3.84 o                         
  -4   6  10          8.21         12.78         4.44 o                         
  -3   6  10         25.59         24.23         5.75 o                         
  -2   6  10          8.01          5.54         2.76 o                         
  -1   6  10         52.05         61.54         8.99 o                         
   0   6  10         21.31         18.00         4.90 o                         
   1   6  10         57.70         61.02         9.05 o                         
   0 -10  11          4.54         10.45         3.42 o                         
  -3  -9  11          0.08         -1.92         1.92 o                         
  -2  -9  11          7.13          8.20         3.22 o                         
  -1  -9  11          2.42          0.54         1.09 o                         
   0  -9  11          2.04          0.64         1.02 o                         
   1  -9  11          6.37          6.40         2.22 o                         
   2  -9  11          4.52          6.64         2.34 o                         
   3  -9  11         12.27         17.08         3.42 o                         
  -5  -8  11         20.99         23.58         4.02 o                         
  -4  -8  11          7.04          8.66         2.33 o                         
  -3  -8  11          3.49          1.58         2.87 o                         
  -2  -8  11          0.80         -0.41         0.87 o                         
  -1  -8  11          0.44         -0.92         1.29 o                         
   0  -8  11         11.86          8.50         3.31 o                         
   1  -8  11         70.31         75.04         7.32 o                         
   2  -8  11          5.61          6.46         2.09 o                         
   3  -8  11          2.37          1.11         1.24 o                         
   4  -8  11          1.18         -1.92         1.92 o                         
  -5  -7  11         31.02         28.03         4.02 o                         
  -4  -7  11        139.91        158.93         9.23 o                         
  -3  -7  11         12.52         13.93         2.70 o                         
  -2  -7  11         48.50         49.56         4.91 o                         
  -1  -7  11          3.70          5.95         1.62 o                         
   0  -7  11         44.44         46.15         4.43 o                         
   1  -7  11         62.87         64.82         5.05 o                         
   2  -7  11          0.72          0.89         1.03 o                         
   3  -7  11          0.00         -2.41         2.41 o                         
   4  -7  11          8.92         12.60         3.92 o                         
   5  -7  11          0.00          0.35         1.31 o                         
  -6  -6  11          1.14          3.42         1.37 o                         
  -5  -6  11          0.38          1.55         1.14 o                         
  -4  -6  11          1.34          1.04         1.12 o                         
  -3  -6  11        162.46        164.78         8.63 o                         
  -2  -6  11         25.68         28.45         3.52 o                         
  -1  -6  11         90.79         90.57         4.26 o                         
   0  -6  11          9.91          9.33         1.68 o                         
   1  -6  11          5.00          5.06         2.33 o                         
   2  -6  11         11.78         11.51         2.43 o                         
   3  -6  11          8.22          8.04         1.92 o                         
   4  -6  11         70.84         73.75         8.57 o                         
   5  -6  11          5.59          6.37         2.98 o                         
  -7  -5  11          0.83         -2.32         2.32 o                         
  -6  -5  11          4.14          2.38         1.86 o                         
  -5  -5  11          0.09          2.10         1.78 o                         
  -4  -5  11          2.28          1.38         0.51 o                         
  -3  -5  11          0.32          1.22         1.73 o                         
  -2  -5  11         16.27         16.06         1.36 o                         
  -1  -5  11         12.79          9.88         1.20 o                         
   0  -5  11         13.71         13.11         1.56 o                         
   1  -5  11          0.66          0.51         0.48 o                         
   2  -5  11         22.47         23.72         1.63 o                         
   3  -5  11        100.96        104.66         4.10 o                         
   4  -5  11         34.67         31.50         2.44 o                         
   5  -5  11          0.73          0.05         0.45 o                         
   6  -5  11          4.08          3.56         2.65 o                         
  -7  -4  11          1.42          0.14         0.84 o                         
  -6  -4  11          5.58          7.38         2.24 o                         
  -5  -4  11         33.37         37.76         3.57 o                         
  -4  -4  11         14.99         13.68         2.24 o                         
  -3  -4  11          0.06          0.05         0.09 o                         
  -2  -4  11        132.91        131.34         4.47 o                         
  -1  -4  11         28.69         26.03         2.34 o                         
   0  -4  11         21.93         20.39         3.37 o                         
   1  -4  11         30.79         29.40         2.83 o                         
   2  -4  11          1.42          0.89         0.38 o                         
   3  -4  11          0.17         -0.13         0.60 o                         
   4  -4  11          3.17          3.46         0.76 o                         
   5  -4  11         17.93         20.64         3.25 o                         
   6  -4  11          3.28          7.16         2.09 o                         
  -7  -3  11          0.13         -2.19         2.19 o                         
  -6  -3  11         41.93         40.91         6.65 o                         
  -5  -3  11          0.54         -0.65         1.15 o                         
  -4  -3  11         66.48         65.01         7.41 o                         
  -3  -3  11         32.43         35.62         3.89 o                         
  -2  -3  11         90.94         85.35         2.46 o                         
  -1  -3  11         13.78         12.59         0.85 o                         
   0  -3  11         23.87         26.98         2.52 o                         
   1  -3  11         13.06          8.85         1.56 o                         
   2  -3  11        102.88        101.23         3.65 o                         
   3  -3  11         11.83         12.28         1.38 o                         
   4  -3  11        121.64        128.53         5.66 o                         
   5  -3  11          0.08         -1.17         1.17 o                         
   6  -3  11         19.40         18.59         3.54 o                         
  -8  -2  11          9.81          9.35         3.36 o                         
  -7  -2  11         13.99         12.04         3.90 o                         
  -6  -2  11         19.89         20.95         5.33 o                         
  -5  -2  11          0.01          0.01         1.06 o                         
  -4  -2  11          5.23          4.99         0.89 o                         
  -3  -2  11         48.84         50.73         2.70 o                         
  -2  -2  11          1.51          1.96         0.47 o                         
  -1  -2  11        162.61        162.35         4.05 o                         
   0  -2  11         88.54         87.16         2.55 o                         
   1  -2  11          0.57          0.42         0.43 o                         
   2  -2  11          0.04         -1.06         1.79 o                         
   3  -2  11         16.66         21.25         2.02 o                         
   4  -2  11         33.17         37.66         3.32 o                         
   5  -2  11          2.29          1.64         1.07 o                         
   6  -2  11          0.45         -1.06         1.11 o                         
  -8  -1  11          3.95          2.03         2.11 o                         
  -7  -1  11         25.79         27.25         4.21 o                         
  -6  -1  11        135.57        141.11        11.56 o                         
  -5  -1  11         10.58          7.89         1.46 o                         
  -4  -1  11        286.60        275.12         6.68 o                         
  -3  -1  11        124.17        124.29         4.33 o                         
  -2  -1  11        102.51         92.27         6.31 o                         
  -1  -1  11        135.03        138.18         6.00 o                         
   0  -1  11          3.98          4.72         1.16 o                         
   1  -1  11          0.02          0.48         0.48 o                         
   2  -1  11          8.46          7.46         1.99 o                         
   3  -1  11         60.69         55.15         5.37 o                         
   4  -1  11         30.96         33.79         3.43 o                         
   5  -1  11          5.08          3.49         2.16 o                         
   6  -1  11          6.29          7.97         2.06 o                         
  -8   0  11          2.04          5.91         2.70 o                         
  -7   0  11          4.01          4.23         1.20 o                         
  -6   0  11         16.40         14.41         3.68 o                         
  -5   0  11        416.47        392.27        11.18 o                         
  -4   0  11         46.02         37.98         2.44 o                         
  -3   0  11        126.28        124.38         8.12 o                         
  -2   0  11          8.38          6.83         2.75 o                         
  -1   0  11         16.33         19.74         2.14 o                         
   0   0  11         42.40         45.65         3.23 o                         
   1   0  11          3.48          3.29         1.00 o                         
   2   0  11        252.70        264.77         8.67 o                         
   3   0  11          4.29          3.21         1.15 o                         
   4   0  11        100.71        106.74         9.06 o                         
   5   0  11         10.18          8.58         2.06 o                         
  -7   1  11          5.15          7.81         3.05 o                         
  -6   1  11          9.72         12.31         2.24 o                         
  -5   1  11          0.35          0.79         1.17 o                         
  -4   1  11          3.60          5.46         2.08 o                         
  -3   1  11        301.39        302.84        14.00 o                         
  -2   1  11          6.92          6.40         2.28 o                         
  -1   1  11         32.95         33.75         4.67 o                         
   0   1  11          9.09          8.04         1.27 o                         
   1   1  11        215.64        230.72        12.49 o                         
   2   1  11        195.86        198.04         8.16 o                         
   3   1  11          3.28          4.88         1.52 o                         
   4   1  11          4.96          2.66         1.24 o                         
   5   1  11          1.34          1.62         1.09 o                         
  -7   2  11          2.45         -0.40         0.87 o                         
  -6   2  11         16.93         21.75         3.13 o                         
  -5   2  11         45.31         49.63         6.46 o                         
  -4   2  11         31.24         34.12         5.25 o                         
  -3   2  11        146.35        161.99        11.26 o                         
  -2   2  11         14.45         12.94         3.16 o                         
  -1   2  11        157.60        154.77        10.86 o                         
   0   2  11         19.44         19.51         2.01 o                         
   1   2  11         43.36         39.41         5.77 o                         
   2   2  11          8.09          9.23         2.03 o                         
   3   2  11         37.06         33.62         3.86 o                         
   4   2  11          0.01          0.06         1.05 o                         
   5   2  11         15.47         18.14         4.25 o                         
  -6   3  11         33.13         36.57         6.08 o                         
  -5   3  11          0.17          0.01         0.91 o                         
  -4   3  11         54.54         59.60         7.47 o                         
  -3   3  11          0.01         -0.99         0.99 o                         
  -2   3  11          3.42          0.46         1.87 o                         
  -1   3  11          9.56          5.51         2.39 o                         
   0   3  11         14.60         16.37         4.04 o                         
   1   3  11          8.60          9.47         3.26 o                         
   2   3  11         93.96         90.52         9.48 o                         
   3   3  11          7.87          8.29         2.13 o                         
   4   3  11         42.16         45.88         4.95 o                         
  -6   4  11          0.78         -0.27         1.11 o                         
  -5   4  11          1.64          4.55         2.79 o                         
  -4   4  11          0.46          1.51         1.46 o                         
  -3   4  11          9.35          7.88         3.12 o                         
  -2   4  11          2.56          7.22         2.98 o                         
  -1   4  11         23.18         26.52         5.41 o                         
   0   4  11         63.70         50.95         7.28 o                         
   1   4  11          0.20          2.44         2.04 o                         
   2   4  11         41.56         45.00         7.12 o                         
   3   4  11          0.46         -1.43         1.43 o                         
  -4   5  11         28.53         28.99         6.07 o                         
  -3   5  11         49.15         51.61         7.94 o                         
  -2   5  11          5.77          7.57         3.01 o                         
  -1   5  11         31.10         24.27         5.53 o                         
   0   5  11          0.17          0.07         1.43 o                         
   1   5  11         13.94         19.78         5.22 o                         
  -3  -9  12          9.68         11.37         4.85 o                         
  -2  -9  12          9.44          5.75         1.96 o                         
  -1  -9  12          0.51          1.30         1.28 o                         
   0  -9  12          8.61         12.26         3.43 o                         
   1  -9  12          5.05          6.14         2.45 o                         
   2  -9  12          1.03          3.47         1.70 o                         
  -4  -8  12          0.95          1.03         1.25 o                         
  -3  -8  12          0.02         -0.18         1.02 o                         
  -2  -8  12          3.24          2.39         1.32 o                         
  -1  -8  12          1.68          2.81         1.49 o                         
   0  -8  12         47.67         44.69         4.78 o                         
   1  -8  12         29.96         35.09         4.04 o                         
   2  -8  12          0.02          1.95         1.11 o                         
   3  -8  12         33.74         50.79         7.98 o                         
   4  -8  12          0.07         -1.84         1.98 o                         
  -5  -7  12         46.05         53.29         5.56 o                         
  -4  -7  12          0.77         -0.70         1.09 o                         
  -3  -7  12          7.65          8.20         2.07 o                         
  -2  -7  12         36.52         43.43         4.71 o                         
  -1  -7  12          8.48          5.28         3.34 o                         
   0  -7  12        123.21        125.65         7.38 o                         
   1  -7  12         82.55         81.84         9.78 o                         
   2  -7  12          0.02         -0.04         1.13 o                         
   3  -7  12         10.72         13.27         2.78 o                         
   4  -7  12          0.48         -0.87         1.54 o                         
  -6  -6  12          0.00         -0.38         1.34 o                         
  -5  -6  12         95.49        120.04        12.96 o                         
  -4  -6  12         75.58         81.62         6.45 o                         
  -3  -6  12         83.36         92.33         6.58 o                         
  -2  -6  12         30.56         37.21         4.10 o                         
  -1  -6  12          0.72          3.56         2.27 o                         
   0  -6  12          2.89          7.39         3.18 o                         
   1  -6  12         19.68         21.04         4.71 o                         
   2  -6  12          0.69          0.07         0.66 o                         
   3  -6  12          2.77          2.01         1.12 o                         
   4  -6  12         21.99         28.55         5.56 o                         
   5  -6  12          4.43          7.66         3.29 o                         
  -6  -5  12         24.89         28.42         6.25 o                         
  -5  -5  12         60.21         58.98         8.70 o                         
  -4  -5  12          4.65          2.87         1.76 o                         
  -3  -5  12          7.63          7.65         2.56 o                         
  -2  -5  12          7.16          7.73         0.97 o                         
  -1  -5  12         65.16         61.94         4.62 o                         
   0  -5  12          9.61          9.50         2.67 o                         
   1  -5  12         18.80         21.24         3.11 o                         
   2  -5  12          6.99          5.39         1.72 o                         
   3  -5  12         81.57         90.65         6.26 o                         
   4  -5  12         20.29         22.13         3.10 o                         
   5  -5  12         23.27         31.64         5.86 o                         
  -7  -4  12          1.41          7.79         2.90 o                         
  -6  -4  12          0.12          0.21         1.34 o                         
  -5  -4  12          2.03         -0.14         1.16 o                         
  -4  -4  12         34.82         37.36         2.98 o                         
  -3  -4  12         24.52         19.75         2.56 o                         
  -2  -4  12        101.93        104.78         3.35 o                         
  -1  -4  12         54.45         50.88         2.13 o                         
   0  -4  12         72.33         74.26         4.51 o                         
   1  -4  12         37.81         34.81         3.21 o                         
   2  -4  12          2.37          1.81         0.53 o                         
   3  -4  12          8.15          8.27         1.95 o                         
   4  -4  12         15.02         14.11         1.73 o                         
   5  -4  12          7.75          8.75         1.86 o                         
  -7  -3  12         22.13         24.29         5.54 o                         
  -6  -3  12          4.77          4.96         2.40 o                         
  -5  -3  12         42.96         44.08         6.64 o                         
  -4  -3  12         58.80         62.96         7.51 o                         
  -3  -3  12         40.01         37.79         2.54 o                         
  -2  -3  12        106.00        103.75         3.81 o                         
  -1  -3  12         96.42         87.57         2.47 o                         
   0  -3  12         62.60         63.11         4.09 o                         
   1  -3  12         36.53         26.52         2.83 o                         
   2  -3  12          3.90          5.19         0.94 o                         
   3  -3  12          1.56          2.60         0.73 o                         
   4  -3  12         72.39         74.20         4.52 o                         
   5  -3  12          0.29          0.29         0.78 o                         
  -7  -2  12         82.60         86.85        10.01 o                         
  -6  -2  12          4.96          4.43         2.38 o                         
  -5  -2  12         13.46          8.45         2.84 o                         
  -4  -2  12         29.47         25.82         2.29 o                         
  -3  -2  12         25.56         27.05         1.89 o                         
  -2  -2  12         18.99         19.31         1.57 o                         
  -1  -2  12         97.21         95.15         3.02 o                         
   0  -2  12         10.47          9.64         0.92 o                         
   1  -2  12        325.80        317.39         9.22 o                         
   2  -2  12          3.33          3.32         0.84 o                         
   3  -2  12        394.82        380.98         7.91 o                         
   4  -2  12         43.43         38.26         4.68 o                         
   5  -2  12          6.02          6.70         2.22 o                         
  -7  -1  12         98.30         99.23        10.55 o                         
  -6  -1  12         17.50         15.01         4.15 o                         
  -5  -1  12         84.79         82.91         8.69 o                         
  -4  -1  12         30.46         34.95         3.18 o                         
  -3  -1  12         14.73         13.77         1.51 o                         
  -2  -1  12        234.51        225.33         7.95 o                         
  -1  -1  12        100.14         94.31         5.29 o                         
   0  -1  12        110.17        109.79         3.59 o                         
   1  -1  12         28.07         29.86         2.18 o                         
   2  -1  12         18.91         15.88         1.75 o                         
   3  -1  12          0.14          1.02         1.01 o                         
   4  -1  12         37.25         32.14         4.66 o                         
   5  -1  12         31.63         27.26         3.43 o                         
  -7   0  12         97.52        101.82         7.45 o                         
  -6   0  12         80.63         81.24         8.99 o                         
  -5   0  12        178.12        184.48         7.97 o                         
  -4   0  12         58.18         57.46         4.74 o                         
  -3   0  12        156.83        167.61         9.98 o                         
  -2   0  12        225.30        212.55        11.34 o                         
  -1   0  12         45.97         45.51         5.34 o                         
   0   0  12          3.10          2.82         1.67 o                         
   1   0  12          1.56          1.39         0.86 o                         
   2   0  12        134.96        137.74         5.34 o                         
   3   0  12          1.21          1.30         1.33 o                         
   4   0  12         68.99         77.01         5.38 o                         
   5   0  12         17.43         21.04         2.94 o                         
  -7   1  12         17.28         23.38         5.10 o                         
  -6   1  12          4.13         -0.82         1.15 o                         
  -5   1  12         29.38         23.66         3.11 o                         
  -4   1  12         24.99         26.60         4.34 o                         
  -3   1  12         41.60         41.46         5.48 o                         
  -2   1  12         29.31         37.47         5.23 o                         
  -1   1  12        183.92        194.47        11.82 o                         
   0   1  12         13.33         13.70         3.47 o                         
   1   1  12        103.54        105.60         9.05 o                         
   2   1  12         48.82         46.98         4.21 o                         
   3   1  12         35.20         35.64         3.84 o                         
   4   1  12          1.24         -0.41         0.85 o                         
  -6   2  12          6.83          9.34         2.16 o                         
  -5   2  12          8.17          7.26         2.58 o                         
  -4   2  12         75.69         69.25         7.80 o                         
  -3   2  12         37.92         45.64         6.27 o                         
  -2   2  12        124.58        140.16        10.92 o                         
  -1   2  12         39.31         40.37         5.97 o                         
   0   2  12         46.75         52.07         6.77 o                         
   1   2  12          9.52          9.59         3.53 o                         
   2   2  12          1.96         -1.17         1.64 o                         
   3   2  12          2.62          1.85         1.24 o                         
   4   2  12          6.12          4.41         1.37 o                         
  -6   3  12         27.39         25.38         5.20 o                         
  -5   3  12         21.25         16.06         4.02 o                         
  -4   3  12         95.79        101.11        10.14 o                         
  -3   3  12         25.41         29.75         5.52 o                         
  -2   3  12         33.09         40.34         6.36 o                         
  -1   3  12         55.99         57.67         7.55 o                         
   0   3  12          0.22          2.86         2.32 o                         
   1   3  12         14.24         19.23         4.65 o                         
   2   3  12         25.83         39.11         6.75 o                         
   3   3  12          0.32         -0.15         1.26 o                         
  -5   4  12          0.57         -2.62         2.62 o                         
  -4   4  12          4.60          6.51         2.65 o                         
  -3   4  12         40.32         42.69         7.02 o                         
  -2   4  12          1.96          9.18         3.27 o                         
  -1   4  12        210.81        241.80        16.67 o                         
   0   4  12          4.34          4.49         2.40 o                         
   1   4  12        204.89        236.58        16.54 o                         
   2   4  12         19.54         24.77         5.58 o                         
  -3   5  12         39.08         49.33         8.00 o                         
  -2   5  12         27.84         33.58         6.62 o                         
  -1   5  12          7.16          4.62         2.73 o                         
  -2  -9  13          6.99          2.65         1.63 o                         
  -1  -9  13          0.01          0.63         0.97 o                         
   0  -9  13          0.09          0.44         2.38 o                         
   1  -9  13          3.48          3.98         1.70 o                         
  -3  -8  13          8.78          9.01         2.37 o                         
  -2  -8  13          2.54          0.68         0.95 o                         
  -1  -8  13          4.42          4.98         1.84 o                         
   0  -8  13         12.84         13.25         3.15 o                         
   1  -8  13          5.93          2.19         1.90 o                         
   2  -8  13          1.68          3.20         2.17 o                         
   3  -8  13          2.82          3.14         2.30 o                         
  -5  -7  13         13.12         15.29         5.08 o                         
  -4  -7  13          1.55          2.61         1.34 o                         
  -3  -7  13          0.01          2.55         1.28 o                         
  -2  -7  13         10.68         11.89         2.96 o                         
  -1  -7  13          5.36          4.72         2.57 o                         
   0  -7  13         76.09         81.52        10.22 o                         
   1  -7  13          0.21          1.58         2.18 o                         
   2  -7  13          5.11          7.94         2.99 o                         
   3  -7  13          0.49         -1.16         1.22 o                         
   4  -7  13          3.88          4.95         2.87 o                         
  -5  -6  13         14.34         21.66         5.70 o                         
  -4  -6  13          8.24         12.17         4.48 o                         
  -3  -6  13          1.80          4.12         2.56 o                         
  -2  -6  13          4.54          2.15         1.84 o                         
  -1  -6  13         16.22         15.39         4.22 o                         
   0  -6  13          8.76          9.02         2.93 o                         
   1  -6  13          7.13          5.50         2.66 o                         
   2  -6  13          0.15          0.11         0.69 o                         
   3  -6  13         12.27         12.09         2.52 o                         
   4  -6  13          1.08          0.15         1.41 o                         
  -6  -5  13         28.42         32.29         6.88 o                         
  -5  -5  13          4.31          2.81         2.32 o                         
  -4  -5  13          2.30          3.84         2.35 o                         
  -3  -5  13         13.76         14.10         2.76 o                         
  -2  -5  13         12.74          6.30         2.54 o                         
  -1  -5  13          5.78          2.68         1.24 o                         
   0  -5  13          4.55          5.13         1.55 o                         
   1  -5  13         12.09         13.08         2.61 o                         
   2  -5  13         15.72         15.02         2.71 o                         
   3  -5  13         15.93         13.65         2.66 o                         
   4  -5  13          0.00          2.85         1.97 o                         
   5  -5  13         14.55         20.61         5.00 o                         
  -6  -4  13          1.96          2.12         1.71 o                         
  -5  -4  13         18.74         18.81         4.71 o                         
  -4  -4  13         10.42          8.34         3.33 o                         
  -3  -4  13         71.92         76.45         8.28 o                         
  -2  -4  13         77.21         80.03         4.11 o                         
  -1  -4  13         73.40         70.76         4.02 o                         
   0  -4  13        182.81        187.64        11.10 o                         
   1  -4  13          3.46          2.17         1.01 o                         
   2  -4  13         16.90         14.85         2.10 o                         
   3  -4  13          0.22         -0.16         0.75 o                         
   4  -4  13          0.68          0.56         1.33 o                         
   5  -4  13          2.51          1.55         1.63 o                         
  -7  -3  13         13.18         20.58         5.15 o                         
  -6  -3  13          0.00         -2.35         2.35 o                         
  -5  -3  13         61.80         72.93         8.83 o                         
  -4  -3  13          3.69          2.36         1.99 o                         
  -3  -3  13         27.14         23.95         5.01 o                         
  -2  -3  13         20.29         20.30         2.30 o                         
  -1  -3  13          9.26          5.71         1.34 o                         
   0  -3  13         36.19         37.24         4.47 o                         
   1  -3  13         54.87         48.22         3.89 o                         
   2  -3  13          6.43          8.68         1.23 o                         
   3  -3  13          0.35          1.71         0.91 o                         
   4  -3  13          8.90          9.96         1.85 o                         
   5  -3  13          0.13          1.93         1.40 o                         
  -7  -2  13          5.86         15.68         4.60 o                         
  -6  -2  13         29.23         37.97         6.64 o                         
  -5  -2  13         54.27         52.66         7.37 o                         
  -4  -2  13          3.45          4.21         2.18 o                         
  -3  -2  13          9.62         10.76         1.76 o                         
  -2  -2  13          8.27          9.87         1.78 o                         
  -1  -2  13         11.11         14.24         1.79 o                         
   0  -2  13         24.30         22.22         2.48 o                         
   1  -2  13          0.48          2.27         0.71 o                         
   2  -2  13         28.18         30.33         2.33 o                         
   3  -2  13         40.45         42.42         4.71 o                         
   4  -2  13          0.03         -0.36         1.16 o                         
   5  -2  13          8.92         10.06         2.72 o                         
  -7  -1  13         41.09         40.74         7.00 o                         
  -6  -1  13          5.36          4.51         2.34 o                         
  -5  -1  13          2.61          1.67         0.98 o                         
  -4  -1  13         56.12         57.57         4.26 o                         
  -3  -1  13         10.49          8.73         1.69 o                         
  -2  -1  13        129.33        135.84         6.54 o                         
  -1  -1  13          5.39          4.94         2.06 o                         
   0  -1  13         87.54         90.52         7.37 o                         
   1  -1  13          0.64          0.12         0.87 o                         
   2  -1  13        102.03         99.19         4.47 o                         
   3  -1  13         32.97         26.10         2.46 o                         
   4  -1  13          0.59          1.27         0.90 o                         
  -7   0  13          5.58         -0.03         0.98 o                         
  -6   0  13          3.26          2.11         1.85 o                         
  -5   0  13          1.80          2.93         1.77 o                         
  -4   0  13          0.14         -0.08         0.64 o                         
  -3   0  13        100.87        105.53         8.37 o                         
  -2   0  13         82.84         90.81         7.81 o                         
  -1   0  13         13.97         12.78         3.16 o                         
   0   0  13          0.89          0.75         1.40 o                         
   1   0  13          3.63          3.60         1.13 o                         
   2   0  13          5.42          3.44         1.05 o                         
   3   0  13          1.48          1.62         0.86 o                         
   4   0  13         22.98         24.85         3.20 o                         
  -6   1  13         26.72         28.76         5.36 o                         
  -5   1  13         17.17         13.74         2.42 o                         
  -4   1  13         13.84         17.46         3.84 o                         
  -3   1  13          0.68          2.89         1.90 o                         
  -2   1  13         20.71         19.91         4.05 o                         
  -1   1  13        134.80        120.58         9.77 o                         
   0   1  13          2.29          5.56         2.72 o                         
   1   1  13         20.69         18.44         3.94 o                         
   2   1  13          1.01          0.51         0.88 o                         
   3   1  13         22.83         31.40         3.76 o                         
   4   1  13          1.15          1.03         1.26 o                         
  -6   2  13          2.41          4.25         2.19 o                         
  -5   2  13         38.57         41.22         6.17 o                         
  -4   2  13         65.81         80.77         8.66 o                         
  -3   2  13          1.53          3.62         2.38 o                         
  -2   2  13         89.37         93.10         9.31 o                         
  -1   2  13          0.08          0.38         1.04 o                         
   0   2  13         91.13         94.48         9.52 o                         
   1   2  13          0.08         -0.70         1.58 o                         
   2   2  13         45.64         47.49         7.07 o                         
   3   2  13          0.45         -0.06         2.10 o                         
  -5   3  13          2.01         -1.73         1.73 o                         
  -4   3  13         20.97         25.10         5.26 o                         
  -3   3  13         21.83         25.89         5.25 o                         
  -2   3  13          2.44          2.47         1.55 o                         
  -1   3  13          3.71          4.18         2.46 o                         
   0   3  13          1.92         -2.17         2.17 o                         
   1   3  13          1.47          1.74         1.67 o                         
   2   3  13          9.31         11.57         3.80 o                         
  -3   4  13          2.51          6.86         2.75 o                         
  -2   4  13          4.79         10.92         3.85 o                         
  -1   4  13          0.52          1.43         1.45 o                         
   0   4  13          5.04          9.27         3.93 o                         
  -3  -8  14          8.02          4.65         6.12 o                         
  -2  -8  14          0.08         -0.12         2.71 o                         
  -1  -8  14          1.12          1.77         1.58 o                         
   0  -8  14          0.02          4.58         2.83 o                         
   1  -8  14          2.30          2.41         2.20 o                         
   2  -8  14          1.40          2.13         1.78 o                         
  -4  -7  14          0.31         -0.08         1.13 o                         
  -3  -7  14          0.65         -2.21         2.21 o                         
  -2  -7  14          0.01          2.36         2.01 o                         
  -1  -7  14          0.25         -0.67         1.43 o                         
   0  -7  14          9.83         14.18         4.58 o                         
   1  -7  14          1.54         -2.09         2.09 o                         
   2  -7  14          2.13          4.17         2.41 o                         
   3  -7  14         27.79         22.78         3.92 o                         
  -5  -6  14          0.88          1.71         1.78 o                         
  -4  -6  14          5.44          6.99         3.16 o                         
  -3  -6  14          1.86          5.28         3.03 o                         
  -2  -6  14         14.45         16.69         4.82 o                         
  -1  -6  14         26.80         26.54         5.92 o                         
   0  -6  14          0.16         -1.87         1.87 o                         
   1  -6  14          6.18          7.36         3.06 o                         
   2  -6  14          0.00         -0.33         1.89 o                         
   3  -6  14          3.02          0.31         1.83 o                         
  -5  -5  14         29.12         36.49         7.29 o                         
  -4  -5  14          2.56          3.91         1.63 o                         
  -3  -5  14          1.62          2.30         1.83 o                         
  -2  -5  14         15.08         10.76         3.23 o                         
  -1  -5  14          0.06          0.09         0.57 o                         
   0  -5  14          0.01         -0.33         0.63 o                         
   1  -5  14          3.41          1.55         1.49 o                         
   2  -5  14          9.38         10.32         2.31 o                         
   3  -5  14          1.70          3.23         1.36 o                         
   4  -5  14         16.25         26.84         5.53 o                         
  -6  -4  14          1.71         -2.29         2.29 o                         
  -5  -4  14         20.07         27.83         5.86 o                         
  -4  -4  14          8.61          8.51         3.33 o                         
  -3  -4  14         16.17         13.18         3.55 o                         
  -2  -4  14          0.22          0.59         1.52 o                         
  -1  -4  14          8.40         10.16         1.63 o                         
   0  -4  14         25.69         24.28         2.58 o                         
   1  -4  14         13.92         14.60         2.72 o                         
   2  -4  14          3.67          0.76         1.00 o                         
   3  -4  14         26.72         29.40         3.69 o                         
   4  -4  14         20.47         20.59         4.62 o                         
  -6  -3  14          0.61          0.77         1.30 o                         
  -5  -3  14         16.26         17.88         4.53 o                         
  -4  -3  14          9.42          9.83         3.36 o                         
  -3  -3  14        134.93        152.72        11.82 o                         
  -2  -3  14          5.71          6.84         1.53 o                         
  -1  -3  14        150.91        129.02         6.08 o                         
   0  -3  14          1.31          1.58         1.48 o                         
   1  -3  14          2.50          1.10         0.84 o                         
   2  -3  14          1.60         -0.79         0.79 o                         
   3  -3  14          7.64          7.24         2.70 o                         
   4  -3  14          9.18          8.07         2.80 o                         
  -6  -2  14         26.69         27.08         5.77 o                         
  -5  -2  14         27.02         25.94         5.26 o                         
  -4  -2  14          4.37          4.45         2.44 o                         
  -3  -2  14          0.08          0.24         0.67 o                         
  -2  -2  14         12.66         12.15         2.03 o                         
  -1  -2  14         10.85          9.21         1.77 o                         
   0  -2  14          8.51          7.82         1.66 o                         
   1  -2  14          6.23          3.71         0.85 o                         
   2  -2  14         55.16         63.01         3.65 o                         
   3  -2  14          5.29          4.31         1.29 o                         
   4  -2  14         20.01         21.37         2.88 o                         
  -6  -1  14          8.23          9.72         3.48 o                         
  -5  -1  14          9.43          4.33         1.81 o                         
  -4  -1  14         21.86         27.19         5.09 o                         
  -3  -1  14         22.06         19.72         2.59 o                         
  -2  -1  14          6.11          6.22         1.59 o                         
  -1  -1  14          1.04          5.02         2.12 o                         
   0  -1  14         29.17         32.11         4.67 o                         
   1  -1  14         58.28         57.74         4.33 o                         
   2  -1  14        112.97        115.99         6.35 o                         
   3  -1  14          0.42         -0.89         0.89 o                         
   4  -1  14          4.90          5.54         1.56 o                         
  -6   0  14          4.74          7.86         3.37 o                         
  -5   0  14         19.55         25.85         5.16 o                         
  -4   0  14          4.74          5.54         1.56 o                         
  -3   0  14         39.19         42.40         5.55 o                         
  -2   0  14          3.53          4.93         2.11 o                         
  -1   0  14         31.59         34.20         5.22 o                         
   0   0  14          6.66          2.10         1.41 o                         
   1   0  14         11.33          9.24         1.80 o                         
   2   0  14          4.44          3.80         1.19 o                         
   3   0  14         12.16         13.08         2.53 o                         
  -5   1  14         16.12         15.80         3.92 o                         
  -4   1  14         26.53         32.88         5.29 o                         
  -3   1  14          2.99          7.29         2.55 o                         
  -2   1  14          1.56          0.99         1.09 o                         
  -1   1  14         22.38         22.42         4.50 o                         
   0   1  14          0.48          2.68         2.37 o                         
   1   1  14          5.40          1.99         1.84 o                         
   2   1  14         18.35         20.50         4.61 o                         
   3   1  14          0.40         -0.69         1.20 o                         
  -5   2  14         34.03         38.54         6.26 o                         
  -4   2  14          0.97          3.66         2.01 o                         
  -3   2  14          8.31         12.72         3.61 o                         
  -2   2  14          1.05          2.57         2.42 o                         
  -1   2  14         15.54         16.05         4.22 o                         
   0   2  14         40.43         46.53         6.94 o                         
   1   2  14         12.32         17.64         4.55 o                         
   2   2  14         45.79         49.26         7.44 o                         
  -3   3  14        130.23        148.39        13.01 o                         
  -2   3  14          0.13         -2.01         2.41 o                         
  -1   3  14         55.53         49.83         7.69 o                         
   0   3  14          6.20          4.91         2.10 o                         
  -1  -8  15          1.97          0.93         1.48 o                         
  -3  -7  15          2.10          5.70         2.90 o                         
  -2  -7  15          0.46          2.30         2.14 o                         
  -1  -7  15          0.72          2.45         2.04 o                         
   0  -7  15          0.07         -2.91         2.91 o                         
   1  -7  15          0.80         -0.03         0.52 o                         
   2  -7  15          0.04         -1.84         1.84 o                         
  -4  -6  15          3.37          4.35         3.22 o                         
  -3  -6  15          0.35          2.31         2.15 o                         
  -2  -6  15         20.22         27.00         6.20 o                         
  -1  -6  15          3.79          4.61         2.74 o                         
   0  -6  15         15.42         14.24         4.37 o                         
   1  -6  15         38.97         38.03         6.97 o                         
   2  -6  15          1.18         -0.16         0.57 o                         
  -5  -5  15         31.19         46.87         8.64 o                         
  -4  -5  15         26.36         28.37         5.67 o                         
  -3  -5  15          4.04          5.54         2.38 o                         
  -2  -5  15         37.76         32.98         5.79 o                         
  -1  -5  15          0.86          1.88         1.64 o                         
   0  -5  15         16.47         15.13         3.45 o                         
   1  -5  15          0.19          0.76         1.18 o                         
   2  -5  15          2.22          0.76         1.15 o                         
   3  -5  15          4.88          4.30         1.28 o                         
  -5  -4  15          0.36          1.63         1.50 o                         
  -4  -4  15          8.99          4.71         2.59 o                         
  -3  -4  15         11.44          9.93         3.16 o                         
  -2  -4  15          5.22          3.93         2.02 o                         
  -1  -4  15          7.55          8.13         2.78 o                         
   0  -4  15          0.10         -0.74         0.74 o                         
   1  -4  15         24.66         27.26         4.29 o                         
   2  -4  15          0.30          1.69         1.66 o                         
   3  -4  15         72.39         77.01         6.18 o                         
  -5  -3  15          0.18         -2.01         2.01 o                         
  -4  -3  15         15.84         17.59         4.42 o                         
  -3  -3  15          2.10         -0.49         1.08 o                         
  -2  -3  15         42.40         50.56         6.84 o                         
  -1  -3  15         50.94         55.33         6.37 o                         
   0  -3  15         11.58         11.97         3.66 o                         
   1  -3  15         22.08         18.57         2.03 o                         
   2  -3  15          6.52          6.61         1.69 o                         
   3  -3  15         10.47          8.17         2.75 o                         
  -5  -2  15          1.57         -1.05         1.49 o                         
  -4  -2  15          8.98          7.14         2.92 o                         
  -3  -2  15          8.75         10.78         3.37 o                         
  -2  -2  15         88.77         86.23         5.53 o                         
  -1  -2  15         25.64         22.06         2.87 o                         
   0  -2  15          0.23          0.21         0.67 o                         
   1  -2  15          0.12          0.08         0.99 o                         
   2  -2  15         25.09         25.11         3.11 o                         
   3  -2  15          0.02         -0.86         0.90 o                         
  -5  -1  15          0.00         -1.85         1.85 o                         
  -4  -1  15          1.66         -0.25         1.12 o                         
  -3  -1  15          3.05         -0.46         1.27 o                         
  -2  -1  15         16.49         16.38         2.52 o                         
  -1  -1  15         31.08         33.98         3.69 o                         
   0  -1  15         15.84         15.12         3.51 o                         
   1  -1  15         23.56         20.25         2.68 o                         
   2  -1  15         36.07         33.50         3.67 o                         
   3  -1  15          3.64          3.97         1.34 o                         
  -5   0  15          0.59          1.40         1.58 o                         
  -4   0  15         17.00         21.71         4.66 o                         
  -3   0  15         12.75         13.84         3.48 o                         
  -2   0  15         36.96         43.85         6.02 o                         
  -1   0  15         59.02         66.90         7.52 o                         
   0   0  15         16.32         26.82         4.97 o                         
   1   0  15         46.20         49.34         6.66 o                         
   2   0  15          0.27          1.30         1.83 o                         
  -4   1  15         83.12         84.91         8.75 o                         
  -3   1  15          5.57          5.17         2.39 o                         
  -2   1  15         22.70         23.30         4.69 o                         
  -1   1  15          2.47          0.72         1.21 o                         
   0   1  15          0.39          4.29         2.15 o                         
   1   1  15         19.53         24.41         4.97 o                         
  -3   2  15          8.38          6.82         2.69 o                         
  -2   2  15          0.58          0.11         1.82 o                         
  -1   2  15         17.86         21.76         4.97 o                         
   0   2  15          6.67          6.86         2.91 o                         
  -1  -7  16         11.38         20.53         5.80 o                         
  -3  -6  16          0.02         -0.67         1.47 o                         
  -2  -6  16          7.31         19.19         5.44 o                         
  -1  -6  16          6.47         13.37         4.26 o                         
   0  -6  16         18.32         25.73         6.18 o                         
   1  -6  16          1.88          4.30         2.64 o                         
  -4  -5  16          3.56          0.49         1.49 o                         
  -3  -5  16         16.09         15.86         4.38 o                         
  -2  -5  16         12.86         14.14         3.87 o                         
  -1  -5  16          0.78          0.35         0.98 o                         
   0  -5  16         15.72         12.76         3.27 o                         
   1  -5  16         15.15          9.80         3.79 o                         
   2  -5  16          0.13          0.75         0.83 o                         
  -4  -4  16          3.78          5.09         2.42 o                         
  -3  -4  16          0.46          2.57         1.95 o                         
  -2  -4  16          1.90          1.04         1.39 o                         
  -1  -4  16          2.89          2.55         2.16 o                         
   0  -4  16          2.97          3.97         1.24 o                         
   1  -4  16          2.10          3.68         1.72 o                         
   2  -4  16          2.55          0.87         1.29 o                         
  -4  -3  16         16.67         14.70         4.33 o                         
  -3  -3  16          9.87          8.49         3.23 o                         
  -2  -3  16         23.15         23.05         4.68 o                         
  -1  -3  16         10.92         11.51         2.05 o                         
   0  -3  16         16.20         16.66         2.52 o                         
   1  -3  16          4.62          3.27         0.96 o                         
   2  -3  16         29.94         28.44         3.45 o                         
  -4  -2  16          3.86          0.81         1.95 o                         
  -3  -2  16         27.83         28.01         5.33 o                         
  -2  -2  16         43.84         36.48         5.93 o                         
  -1  -2  16          3.93          5.19         1.60 o                         
   0  -2  16          0.24          0.88         0.78 o                         
   1  -2  16          1.02          0.85         1.18 o                         
   2  -2  16          0.44          0.25         1.13 o                         
  -4  -1  16          1.68          6.69         3.01 o                         
  -3  -1  16          0.10          1.54         1.37 o                         
  -2  -1  16         11.65         10.17         2.14 o                         
  -1  -1  16         70.57         76.86         5.64 o                         
   0  -1  16          6.35          5.19         2.64 o                         
   1  -1  16         13.60         12.59         3.55 o                         
  -3   0  16          0.65          1.00         1.55 o                         
  -2   0  16         12.72         13.54         3.58 o                         
  -1   0  16          2.22          5.95         2.63 o                         
   0   0  16         14.47         23.98         5.05 o                         
  -2  -5  17          0.01          1.40         1.98 o                         
  -1  -5  17         22.89         19.38         4.48 o                         
  -2  -4  17          3.98          6.08         2.65 o                         
  -1  -4  17          0.00         -1.98         1.98 o                         
   0  -4  17          0.86          6.36         2.46 o                         
  -3  -3  17          7.11          5.95         2.72 o                         
  -2  -3  17          0.06         -2.33         2.33 o                         
  -1  -3  17          1.84          0.60         1.12 o                         
   0  -3  17          6.26          7.88         2.10 o                         
  -2  -2  17          0.01          2.71         1.93 o                         
  -1  -2  17          3.65          4.38         1.59 o                         
   0  -2  17          0.00         -0.31         1.94 o                         
                                                                                
